# Supplementary material for: Disrupting the phase separation of KAT8–IRF1 diminishes PD-L1 expression and promotes antitumor immunity
Source: Nat Cancer. 2023 Mar 9;4(3):382–400. doi: 10.1038/s43018-023-00522-1 (PMC10042735; doi:10.1038/s43018-023-00522-1)
Supplement: Supplementary file 3 — Supplementary Tables 1–8. [file 43018_2023_522_MOESM3_ESM.xlsx]

## Sheet: Tab.1 Screen in Day 14 
Supplementary Table 1. Result of whole-genome CRSIPR-Cas9 gene knockout screen (14 days post library infection) generated by MAGeCK (Low VS High).
id	num	neg|score	neg|p-value	neg|fdr	neg|rank	neg|goodsgrna	neg|lfc	pos|score	pos|p-value	pos|fdr	pos|rank	pos|goodsgrna	pos|lfc
ASUN	6	6.0672e-09	2.3845e-07	0.002475	1	6	-1.3212	0.9998	0.99978	0.999997	20748	0	-1.3212
STUB1	6	3.4275e-08	2.3845e-07	0.002475	2	6	-1.9557	1	1	0.999997	20761	0	-1.9557
CCNC	6	3.6255e-07	1.6692e-06	0.011551	3	5	-1.3659	0.98778	0.98777	0.999997	20410	0	-1.3659
SOCS1	6	1.8358e-06	9.7765e-06	0.047649	4	6	-1.3475	0.99956	0.99954	0.999997	20737	0	-1.3475
AIP	6	2.6271e-06	1.2638e-05	0.047649	5	6	-1.0827	0.99997	0.99996	0.999997	20756	0	-1.0827
TRIM33	6	3.3798e-06	1.6453e-05	0.047649	6	5	-0.95577	0.37304	0.59037	0.999997	11771	1	-0.95577
BRMS1	6	3.5222e-06	1.693e-05	0.047649	7	5	-1.3562	0.98799	0.98797	0.999997	20419	0	-1.3562
IRF2	6	3.7468e-06	1.8361e-05	0.047649	8	6	-1.3275	0.99998	0.99998	0.999997	20758	0	-1.3275
CGGBP1	6	5.7902e-06	3.4099e-05	0.076058	9	6	-0.8191	0.99999	0.99999	0.999997	20760	0	-0.8191
ACTB	6	6.4827e-06	3.9821e-05	0.076058	10	6	-1.4191	0.9988	0.99879	0.999997	20701	0	-1.4191
MAP1LC3C	6	6.6057e-06	4.0298e-05	0.076058	11	6	-0.68004	0.99999	0.99999	0.999997	20759	0	-0.68004
SLC35A2	6	1.5093e-05	9.0373e-05	0.156353	12	4	-0.59434	0.12809	0.30113	0.999997	6001	1	-0.59434
RTN4RL2	6	2.1198e-05	0.00012423	0.192716	13	6	-0.9047	0.99944	0.99942	0.999997	20733	0	-0.9047
GYG1	6	2.2057e-05	0.00012996	0.192716	14	3	-0.11432	0.03263	0.10937	0.961161	2313	2	-0.11432
USP14	6	2.8472e-05	0.00016095	0.210705	15	6	-1.3542	0.99997	0.99997	0.999997	20757	0	-1.3542
CDK8	6	2.8766e-05	0.00016239	0.210705	16	3	-0.28501	0.12759	0.30025	0.999997	5986	3	-0.28501
KDM4E	6	3.1835e-05	0.00018289	0.223355	17	4	-1.309	0.90601	0.91196	0.999997	18668	1	-1.309
GRB2	6	3.3564e-05	0.00019386	0.223597	18	6	-0.80565	0.99997	0.99996	0.999997	20755	0	-0.80565
OR5D13	6	3.9845e-05	0.00022868	0.24987	19	5	-0.99282	0.94235	0.94238	0.999997	19352	0	-0.99282
CPEB1	6	6.0344e-05	0.00032787	0.340347	20	5	-1.0672	0.99734	0.99733	0.999997	20662	0	-1.0672
TADA1	6	7.5207e-05	0.00040799	0.403347	21	4	-1.0463	0.32866	0.54211	0.999997	10838	2	-1.0463
DHODH	6	8.4485e-05	0.00045997	0.434068	22	4	-0.98703	0.96006	0.96015	0.999997	19726	0	-0.98703
DGCR8	6	9.2352e-05	0.00050766	0.452351	23	5	-1.5501	0.7961	0.85828	0.999997	17319	1	-1.5501
IRF7	6	9.4551e-05	0.00052292	0.452351	24	4	-0.70814	0.11907	0.28461	0.999997	5674	1	-0.70814
FUT4	6	9.8951e-05	0.00055392	0.46	25	6	-0.82817	0.9999	0.9999	0.999997	20754	0	-0.82817
OVOL1	6	0.00011223	0.00062212	0.486799	26	6	-0.52019	0.99989	0.99988	0.999997	20753	0	-0.52019
POLR2A	6	0.00012087	0.00066647	0.494165	27	5	-0.7176	0.072475	0.1943	0.999025	3939	1	-0.7176
NonTargetingControlGuideForHuman_78	10	0.00012607	0.00095023	0.539858	28	3	-0.051499	0.161	0.39872	0.999997	7015	4	-0.051499
CCDC151	6	0.00013949	0.00076948	0.527148	29	6	-0.6663	0.99986	0.99985	0.999997	20752	0	-0.6663
NAALAD2	6	0.00015841	0.00087822	0.539858	30	6	-1.3107	0.99984	0.99983	0.999997	20751	0	-1.3107
CHIC2	5	0.00015913	0.00074993	0.527148	31	3	-0.29876	0.20554	0.38487	0.999997	8055	2	-0.29876
MYOG	6	0.00016046	0.00088919	0.539858	32	5	-0.70878	0.95259	0.95267	0.999997	19569	0	-0.70878
hsa-mir-4461	4	0.00016715	0.00063309	0.486799	33	4	-0.91512	0.99983	0.99984	0.999997	20750	0	-0.91512
ANXA4	6	0.00017408	0.00095881	0.539858	34	5	-0.64308	0.96731	0.96737	0.999997	19912	0	-0.64308
ARCN1	6	0.00017438	0.00096024	0.539858	35	5	-0.75395	0.70311	0.81973	0.999997	16430	1	-0.75395
CELF1	6	0.0001765	0.0009736	0.539858	36	2	-0.032322	0.87024	0.8905	0.999997	18145	1	-0.032322
WIF1	6	0.00018454	0.0010103	0.539858	37	6	-0.75822	0.99976	0.99974	0.999997	20745	0	-0.75822
PLAGL2	6	0.00018533	0.0010141	0.539858	38	6	-0.66235	0.99981	0.9998	0.999997	20749	0	-0.66235
TGIF2	6	0.00019474	0.0010532	0.544917	39	4	-0.48882	0.52478	0.69632	0.999997	13941	1	-0.48882
NR1H2	6	0.00019878	0.0010761	0.544917	40	3	-0.25158	0.91875	0.92134	0.999997	18871	1	-0.25158
hsa-mir-885	4	0.00020812	0.00078713	0.527148	41	4	-1.2884	0.99979	0.9998	0.999997	20747	0	-1.2884
TRIM64	6	0.00021105	0.0011377	0.5565	42	6	-0.65414	0.99979	0.99978	0.999997	20746	0	-0.65414
FBXO31	6	0.00021582	0.0011567	0.5565	43	5	-0.79069	0.87346	0.8922	0.999997	18183	1	-0.79069
FICD	6	0.00022388	0.0011982	0.5565	44	4	-0.87157	0.83178	0.87236	0.999997	17678	1	-0.87157
DHRS13	6	0.00023087	0.0012321	0.5565	45	5	-1.0692	0.40118	0.62048	0.999997	12356	1	-1.0692
SHCBP1	6	0.00023129	0.001233	0.5565	46	4	-0.893	0.54189	0.70741	0.999997	14162	2	-0.893
EHHADH	6	0.00027094	0.0014567	0.619418	47	6	-0.68805	0.99973	0.99971	0.999997	20744	0	-0.68805
SETD6	6	0.00027169	0.0014619	0.619418	48	6	-0.63532	0.99973	0.99971	0.999997	20743	0	-0.63532
CCDC122	6	0.00028029	0.0015015	0.623465	49	6	-1.0815	0.9995	0.99949	0.999997	20735	0	-1.0815
OLA1	6	0.00032449	0.0017357	0.674276	50	6	-1.2588	0.99968	0.99965	0.999997	20742	0	-1.2588
PGA3	6	0.0003257	0.0017414	0.674276	51	6	-0.44777	0.99967	0.99965	0.999997	20741	0	-0.44777
CDK5R2	6	0.00032777	0.0017538	0.674276	52	2	-0.038624	0.36943	0.58648	0.999997	11711	2	-0.038624
C1GALT1	6	0.00033972	0.0018153	0.676266	53	4	-0.64756	0.38713	0.6055	0.999997	12051	2	-0.64756
ACACA	6	0.00034821	0.0018625	0.676266	54	5	-0.94396	0.96041	0.96049	0.999997	19739	0	-0.94396
MAK16	6	0.00036987	0.0019732	0.676266	55	6	-0.66838	0.99963	0.99961	0.999997	20740	0	-0.66838
ABCC3	6	0.00037668	0.0020094	0.676266	56	6	-0.62051	0.99962	0.9996	0.999997	20739	0	-0.62051
MLLT6	6	0.00037818	0.0020171	0.676266	57	2	0.11348	0.25428	0.459	0.999997	9154	3	0.11348
hsa-mir-3155a	4	0.00038099	0.0014295	0.619418	58	3	-0.53572	0.96274	0.96262	0.999997	19794	0	-0.53572
ALKBH4	6	0.00039775	0.0021072	0.676266	59	4	-0.70904	0.64755	0.77921	0.999997	15600	2	-0.70904
LYST	6	0.00040543	0.0021525	0.676266	60	6	-0.69099	0.99929	0.99926	0.999997	20722	0	-0.69099
ZCCHC12	6	0.00041537	0.0022045	0.676266	61	6	-0.86585	0.9994	0.99938	0.999997	20728	0	-0.86585
CMSS1	6	0.00042507	0.0022517	0.676266	62	6	-0.69198	0.99957	0.99956	0.999997	20738	0	-0.69198
CSNK1G3	6	0.0004286	0.0022689	0.676266	63	2	0.16084	0.28319	0.49163	0.999997	9857	3	0.16084
hsa-mir-3944	4	0.00043915	0.0016341	0.665211	64	3	-1.0925	0.86539	0.86497	0.999997	18079	0	-1.0925
PIP5K1A	6	0.00043949	0.0023218	0.676266	65	5	-0.82889	0.80873	0.863	0.999997	17458	1	-0.82889
SNCB	6	0.00044059	0.002328	0.676266	66	5	-0.8141	0.72353	0.83515	0.999997	16759	1	-0.8141
ADAM29	6	0.00044982	0.0023733	0.676266	67	4	-0.81142	0.38706	0.60543	0.999997	12048	2	-0.81142
STEAP2	6	0.00045721	0.0024091	0.676266	68	3	-0.3502	0.046141	0.13923	0.992276	2841	2	-0.3502
NUB1	6	0.00046354	0.0024391	0.676266	69	5	-0.88301	0.92534	0.92669	0.999997	18998	1	-0.88301
SGSM1	6	0.00047526	0.0024906	0.676266	70	6	-0.5646	0.99952	0.99951	0.999997	20736	0	-0.5646
FGFR2	6	0.00047901	0.0025092	0.676266	71	4	-0.67608	0.93309	0.93349	0.999997	19139	1	-0.67608
TCP11	6	0.0004853	0.0025393	0.676266	72	5	-1.0732	0.98592	0.98589	0.999997	20358	0	-1.0732
FOXO1	5	0.00049455	0.0022698	0.676266	73	3	-0.72273	0.21553	0.39837	0.999997	8273	2	-0.72273
PLXDC1	6	0.00050317	0.0026423	0.676266	74	5	-1.0519	0.99505	0.99501	0.999997	20607	0	-1.0519
SLC13A3	6	0.0005067	0.0026552	0.676266	75	5	-0.57444	0.15625	0.34489	0.999997	6897	1	-0.57444
FAM209B	6	0.00051378	0.0026947	0.676266	76	6	-0.68924	0.99949	0.99947	0.999997	20734	0	-0.68924
AP5B1	6	0.00052799	0.0027815	0.676266	77	3	-0.073791	0.25197	0.45637	0.999997	9097	2	-0.073791
P2RX3	6	0.00055113	0.0029074	0.676266	78	5	-0.67986	0.98396	0.98389	0.999997	20306	0	-0.67986
THSD7B	6	0.0005621	0.0029623	0.676266	79	4	-0.44567	0.98928	0.98927	0.999997	20458	0	-0.44567
OSBPL7	6	0.00056599	0.0029847	0.676266	80	5	-0.53427	0.34304	0.55783	0.999997	11129	1	-0.53427
GPT2	5	0.0005737	0.0026203	0.676266	81	5	-1.0687	0.99943	0.99942	0.999997	20732	0	-1.0687
HMGB4	6	0.00057931	0.0030491	0.676266	82	6	-0.72021	0.99942	0.9994	0.999997	20731	0	-0.72021
TSSK1B	6	0.00057983	0.0030524	0.676266	83	4	-0.32667	0.97671	0.97665	0.999997	20150	0	-0.32667
CHRNA3	6	0.00058012	0.0030539	0.676266	84	5	-0.82046	0.68463	0.80593	0.999997	16177	1	-0.82046
TCFL5	6	0.00058332	0.0030748	0.676266	85	6	-1.1335	0.99942	0.9994	0.999997	20730	0	-1.1335
hsa-mir-5684	4	0.00058825	0.0021845	0.676266	86	1	0.19123	0.031544	0.087121	0.926745	2273	2	0.19123
NTHL1	6	0.00059471	0.0031364	0.676266	87	6	-0.48446	0.99941	0.99939	0.999997	20729	0	-0.48446
MAU2	6	0.00059798	0.0031569	0.676266	88	5	-1.0887	0.95937	0.95946	0.999997	19709	0	-1.0887
XKR6	6	0.00059918	0.003165	0.676266	89	5	-0.73059	0.81913	0.86712	0.999997	17561	1	-0.73059
GHRHR	5	0.00060346	0.0027405	0.676266	90	4	-1.1981	0.77797	0.81624	0.999997	17181	1	-1.1981
PVRL4	6	0.00062231	0.0032832	0.676266	91	3	-0.7098	0.74724	0.84205	0.999997	16957	1	-0.7098
DCBLD2	6	0.00062315	0.0032851	0.676266	92	4	-0.71301	0.7405	0.84002	0.999997	16888	1	-0.71301
GNB1L	6	0.00062756	0.0033033	0.676266	93	6	-0.46087	0.99937	0.99935	0.999997	20727	0	-0.46087
CENPT	6	0.00063024	0.0033147	0.676266	94	4	-0.75861	0.81504	0.86547	0.999997	17516	1	-0.75861
KLF4	6	0.0006384	0.00335	0.676266	95	6	-0.79121	0.99936	0.99933	0.999997	20726	0	-0.79121
TLDC1	6	0.00063861	0.003351	0.676266	96	6	-0.5785	0.99936	0.99933	0.999997	20725	0	-0.5785
TSPAN32	6	0.00064393	0.0033777	0.676266	97	4	-0.54586	0.43827	0.64256	0.999997	12794	1	-0.54586
PSMD9	6	0.00064639	0.0033877	0.676266	98	6	-0.61472	0.99935	0.99933	0.999997	20724	0	-0.61472
DR1	6	0.00066752	0.0034878	0.683122	99	5	-0.7319	0.92571	0.92701	0.999997	19004	1	-0.7319
KIAA1430	6	0.00066757	0.0034878	0.683122	100	6	-0.54484	0.99933	0.9993	0.999997	20723	0	-0.54484
C12orf56	6	0.00068065	0.0035484	0.688489	101	1	0.50902	0.073484	0.19633	0.999997	3981	4	0.50902
LGI4	6	0.000692	0.0036052	0.693023	102	3	-0.033412	0.61703	0.75791	0.999997	15160	1	-0.033412
FADS1	6	0.00070192	0.0036605	0.697202	103	5	-0.88357	0.75287	0.84378	0.999997	16990	1	-0.88357
ACSL1	6	0.00071487	0.0037191	0.701935	104	5	-0.56632	0.41441	0.62832	0.999997	12498	1	-0.56632
ILDR2	6	0.00072902	0.0037921	0.702319	105	6	-0.76566	0.99927	0.99925	0.999997	20721	0	-0.76566
hsa-mir-3977	4	0.00073006	0.0027005	0.676266	106	3	-1.1064	0.71437	0.74254	0.999997	16605	1	-1.1064
AQP11	6	0.00073551	0.0038231	0.702319	107	5	-0.94117	0.57451	0.72887	0.999997	14569	1	-0.94117
EMILIN3	6	0.00074335	0.0038555	0.702319	108	5	-0.76633	0.76636	0.84808	0.999997	17086	1	-0.76633
GP9	6	0.00074351	0.0038565	0.702319	109	4	-0.83531	0.52697	0.69773	0.999997	13969	2	-0.83531
hsa-mir-7852	3	0.0007603	0.0021806	0.676266	110	3	-0.54776	0.99924	0.99924	0.999997	20720	0	-0.54776
HEATR2	6	0.00078145	0.0040377	0.716075	111	2	0.02682	0.34803	0.56327	0.999997	11229	2	0.02682
NUMA1	6	0.00078321	0.0040501	0.716075	112	5	-0.53787	0.66152	0.78913	0.999997	15821	1	-0.53787
KCNK15	6	0.00078366	0.004053	0.716075	113	6	-0.46215	0.99922	0.99919	0.999997	20719	0	-0.46215
TARBP2	6	0.00078931	0.0040759	0.716075	114	5	-0.81824	0.90993	0.91465	0.999997	18719	1	-0.81824
GCHFR	6	0.00079435	0.0041045	0.716075	115	4	-0.59119	0.69777	0.81571	0.999997	16356	2	-0.59119
SLC25A30	6	0.00080881	0.0041736	0.722071	116	5	-0.68096	0.89157	0.90253	0.999997	18454	1	-0.68096
hsa-mir-4496	4	0.00081196	0.0029919	0.676266	117	4	-1.0141	0.99885	0.99884	0.999997	20706	0	-1.0141
CDYL	6	0.00081831	0.004217	0.72355	118	6	-1.2044	0.99782	0.9978	0.999997	20679	0	-1.2044
GPR62	6	0.00083185	0.0042928	0.730523	119	3	-0.076475	0.54392	0.70872	0.999997	14197	2	-0.076475
hsa-mir-506	4	0.00086015	0.0031602	0.676266	120	3	-0.91384	0.87049	0.87003	0.999997	18151	0	-0.91384
PTRHD1	6	0.00086265	0.0044569	0.746902	121	4	-0.54816	0.92451	0.92601	0.999997	18981	1	-0.54816
BRAT1	6	0.00088907	0.0046047	0.746902	122	4	-0.80186	0.19231	0.38767	0.999997	7715	2	-0.80186
GPSM3	6	0.00089933	0.0046458	0.746902	123	6	-0.58469	0.9991	0.99908	0.999997	20718	0	-0.58469
CBLB	6	0.0009007	0.004651	0.746902	124	4	-0.63534	0.6311	0.76763	0.999997	15352	2	-0.63534
MTM1	6	0.00090206	0.0046582	0.746902	125	5	-0.74502	0.98243	0.98235	0.999997	20275	0	-0.74502
hsa-mir-411	4	0.00091762	0.0033734	0.676266	126	4	-0.78682	0.99908	0.99908	0.999997	20717	0	-0.78682
TGFA	6	0.00092086	0.004743	0.746902	127	6	-0.68535	0.99908	0.99905	0.999997	20716	0	-0.68535
RNF19B	6	0.00094738	0.0048718	0.746902	128	6	-0.58276	0.99905	0.99903	0.999997	20715	0	-0.58276
ZNF598	6	0.00095158	0.0048909	0.746902	129	6	-1.1216	0.99905	0.99903	0.999997	20714	0	-1.1216
GAPDH	6	0.0009582	0.0049209	0.746902	130	5	-2.3026	0.57525	0.72936	0.999997	14582	1	-2.3026
KRTAP10-5	6	0.00097336	0.004992	0.746902	131	6	-0.31338	0.99903	0.999	0.999997	20713	0	-0.31338
SHFM1	6	0.00097583	0.0049996	0.746902	132	5	-1.447	0.99013	0.9901	0.999997	20475	0	-1.447
AZI1	6	0.00097586	0.0049996	0.746902	133	6	-0.70259	0.99902	0.999	0.999997	20712	0	-0.70259
INTS10	6	0.00098303	0.0050325	0.746902	134	3	-0.47533	0.48226	0.66944	0.999997	13403	2	-0.47533
KRTAP4-12	6	0.00098463	0.0050392	0.746902	135	6	-0.90086	0.99855	0.99853	0.999997	20696	0	-0.90086
DPYSL2	6	0.00099455	0.0050926	0.746902	136	5	-0.68059	0.39054	0.60919	0.999997	12130	1	-0.68059
LANCL3	6	0.00099834	0.0051112	0.746902	137	6	-0.74206	0.999	0.99898	0.999997	20711	0	-0.74206
KCTD7	6	0.00099977	0.0051174	0.746902	138	6	-0.9355	0.999	0.99898	0.999997	20710	0	-0.9355
PRSS58	6	0.0010271	0.005249	0.748971	139	4	-0.80955	0.27113	0.47816	0.999997	9547	2	-0.80955
GPC2	6	0.0010334	0.0052834	0.748971	140	2	-0.11433	0.59665	0.74391	0.999997	14860	2	-0.11433
IGFBP3	6	0.0010352	0.0052905	0.748971	141	4	-0.62158	0.92752	0.92856	0.999997	19036	1	-0.62158
QSER1	6	0.0010384	0.0053144	0.748971	142	5	-0.79974	0.99394	0.99387	0.999997	20581	0	-0.79974
LOC100862671	6	0.0010641	0.0054312	0.748971	143	2	0.52641	0.037695	0.12083	0.973962	2526	4	0.52641
CPOX	6	0.0010678	0.0054465	0.748971	144	4	-0.89554	0.98919	0.98918	0.999997	20455	0	-0.89554
LOC100505549	6	0.0010718	0.0054632	0.748971	145	6	-0.40319	0.99893	0.99891	0.999997	20709	0	-0.40319
AASDHPPT	6	0.0010751	0.0054799	0.748971	146	6	-0.26964	0.99892	0.99891	0.999997	20708	0	-0.26964
CHRND	6	0.0010877	0.0055347	0.748971	147	5	-0.55465	0.78698	0.85497	0.999997	17244	1	-0.55465
EPC2	6	0.0010891	0.005539	0.748971	148	5	-1.2613	0.92073	0.9229	0.999997	18916	1	-1.2613
TP53INP2	6	0.0010925	0.0055557	0.748971	149	4	-0.67793	0.52322	0.69529	0.999997	13920	2	-0.67793
MCM3	6	0.0011039	0.0056048	0.750719	150	2	-0.13062	0.12356	0.29285	0.999997	5837	2	-0.13062
OR51M1	6	0.0011228	0.0057011	0.753129	151	5	-0.9301	0.31391	0.52596	0.999997	10527	1	-0.9301
PCGF5	6	0.0011342	0.0057579	0.753129	152	4	-0.40469	0.77526	0.85098	0.999997	17157	1	-0.40469
PTPN2	6	0.0011363	0.0057674	0.753129	153	6	-0.75723	0.9987	0.99867	0.999997	20697	0	-0.75723
HAPLN1	6	0.0011364	0.0057679	0.753129	154	6	-0.67096	0.99886	0.99885	0.999997	20707	0	-0.67096
UROD	5	0.001154	0.0051446	0.746902	155	4	-0.77612	0.54053	0.68622	0.999997	14146	1	-0.77612
BLZF1	6	0.0011547	0.005849	0.754365	156	6	-0.34216	0.99885	0.99883	0.999997	20705	0	-0.34216
RAB34	3	0.0011721	0.0033247	0.676266	157	2	-2.2533	0.48025	0.54549	0.999997	13375	1	-2.2533
TCIRG1	6	0.001179	0.0059649	0.754365	158	5	-0.8117	0.87758	0.89445	0.999997	18249	1	-0.8117
POLD2	6	0.0011815	0.0059768	0.754365	159	6	-1.0462	0.99882	0.99881	0.999997	20704	0	-1.0462
WDR73	6	0.0011835	0.005983	0.754365	160	6	-0.6017	0.99882	0.99881	0.999997	20703	0	-0.6017
MX2	6	0.0011846	0.0059863	0.754365	161	3	-0.18437	0.50002	0.68052	0.999997	13618	1	-0.18437
ELOVL3	6	0.0011861	0.0059954	0.754365	162	3	-0.445	0.77414	0.8506	0.999997	17150	1	-0.445
HDAC9	6	0.001197	0.0060481	0.756412	163	6	-0.54069	0.9988	0.99879	0.999997	20702	0	-0.54069
MED13L	6	0.0012071	0.0060984	0.758137	164	5	-0.82482	0.87522	0.89319	0.999997	18213	1	-0.82482
OR9Q1	6	0.001235	0.0062343	0.761887	165	3	-0.5644	0.89257	0.90315	0.999997	18469	1	-0.5644
VAMP1	6	0.0012362	0.0062405	0.761887	166	5	-0.65622	0.72528	0.83562	0.999997	16780	1	-0.65622
CARKD	6	0.0012425	0.0062725	0.761887	167	3	-0.59919	0.54468	0.70921	0.999997	14212	2	-0.59919
ETNK2	6	0.0012438	0.0062777	0.761887	168	6	-1.1526	0.99876	0.99874	0.999997	20700	0	-1.1526
DCDC2	6	0.0012494	0.0063121	0.761887	169	5	-0.47471	0.85818	0.88439	0.999997	17996	1	-0.47471
hsa-mir-1277	4	0.0012506	0.0045694	0.746902	170	4	-1.0254	0.99875	0.99875	0.999997	20699	0	-1.0254
MON1B	6	0.0012657	0.0063907	0.766926	171	5	-0.35057	0.66297	0.79019	0.999997	15843	1	-0.35057
ECHDC2	6	0.0012757	0.0064403	0.768436	172	5	-1.1687	0.40525	0.62289	0.999997	12393	1	-1.1687
KIAA1407	6	0.001295	0.0065267	0.769639	173	6	-0.71255	0.9987	0.99868	0.999997	20698	0	-0.71255
hsa-mir-5581	4	0.0013026	0.0047516	0.746902	174	3	-0.87783	0.59887	0.67897	0.999997	14892	1	-0.87783
ZCCHC6	6	0.0013067	0.0065806	0.769639	175	2	0.57695	0.017226	0.063268	0.892166	1424	4	0.57695
FAM83E	6	0.0013144	0.0066125	0.769639	176	5	-0.80015	0.99066	0.99063	0.999997	20489	0	-0.80015
TMEM191C	6	0.0013334	0.0066926	0.769639	177	4	-0.70948	0.18226	0.37588	0.999997	7493	1	-0.70948
OSGIN2	6	0.0013357	0.0067074	0.769639	178	5	-0.58088	0.72168	0.8338	0.999997	16735	1	-0.58088
PHF15	6	0.001339	0.0067241	0.769639	179	2	0.15968	0.11986	0.28602	0.999997	5705	4	0.15968
UTY	6	0.0013444	0.006747	0.769639	180	4	-0.88863	0.99313	0.99307	0.999997	20558	0	-0.88863
hsa-mir-4653	4	0.0013571	0.0049519	0.746902	181	3	-0.77822	0.86151	0.86107	0.999997	18036	0	-0.77822
CTSC	6	0.0013598	0.0068247	0.774252	182	5	-0.82083	0.080875	0.21112	0.999997	4257	1	-0.82083
INSM1	6	0.0013753	0.0069053	0.77702	183	3	-0.2653	0.21735	0.41675	0.999997	8320	3	-0.2653
FAM135B	6	0.0013861	0.0069597	0.77702	184	2	0.08486	0.78453	0.85417	0.999997	17223	1	0.08486
MPHOSPH8	6	0.0013889	0.0069721	0.77702	185	5	-0.80439	0.95862	0.95872	0.999997	19697	0	-0.80439
OR52B4	6	0.0013944	0.0070021	0.77702	186	5	-0.55049	0.96095	0.96105	0.999997	19753	0	-0.55049
MS4A6A	6	0.0014081	0.0070675	0.77702	187	4	-0.59152	0.97289	0.97283	0.999997	20064	0	-0.59152
C19orf54	6	0.0014121	0.0070865	0.77702	188	3	-0.35183	0.63046	0.7672	0.999997	15341	1	-0.35183
RASAL1	6	0.0014167	0.0071156	0.77702	189	4	-0.4788	0.80204	0.86044	0.999997	17387	1	-0.4788
PSG2	6	0.0014226	0.0071485	0.77702	190	4	-0.62363	0.056301	0.16086	0.997299	3276	1	-0.62363
MUC22	6	0.0014365	0.007212	0.779832	191	5	-0.41383	0.22115	0.42111	0.999997	8406	1	-0.41383
KDELR2	6	0.001461	0.0073145	0.783168	192	5	-0.86053	0.93169	0.93227	0.999997	19106	1	-0.86053
CEP55	6	0.0014626	0.0073226	0.783168	193	5	-0.4167	0.35592	0.57185	0.999997	11407	1	-0.4167
AAMDC	6	0.0014868	0.0074485	0.785504	194	4	-0.34984	0.8479	0.87959	0.999997	17858	1	-0.34984
FLVCR1	6	0.001494	0.0074914	0.785504	195	5	-0.47373	0.95468	0.95481	0.999997	19615	0	-0.47373
CCDC71L	6	0.001494	0.0074914	0.785504	196	4	-0.63378	0.79206	0.85681	0.999997	17287	1	-0.63378
OCM	6	0.0015077	0.007553	0.787975	197	5	-0.50447	0.96274	0.96283	0.999997	19795	0	-0.50447
FRMD8	6	0.0015169	0.0076054	0.78948	198	4	-0.86977	0.21228	0.41093	0.999997	8194	2	-0.86977
PRPF40B	6	0.0015372	0.0077108	0.790168	199	4	-0.57885	0.58029	0.73279	0.999997	14655	1	-0.57885
C22orf29	6	0.001545	0.0077494	0.790168	200	4	-0.49199	0.97407	0.97398	0.999997	20086	0	-0.49199
AGPAT9	6	0.0015475	0.0077618	0.790168	201	5	-0.56937	0.99389	0.99381	0.999997	20580	0	-0.56937
PILRB	6	0.001581	0.007935	0.790168	202	4	-0.74232	0.97828	0.9782	0.999997	20183	0	-0.74232
ZNF518A	6	0.0015892	0.0079693	0.790168	203	6	-0.63762	0.99841	0.99838	0.999997	20695	0	-0.63762
MYH13	6	0.0016075	0.0080518	0.790168	204	5	-0.72314	0.8176	0.86649	0.999997	17543	1	-0.72314
C7orf26	6	0.0016168	0.0081052	0.790168	205	6	-0.73998	0.99838	0.99835	0.999997	20694	0	-0.73998
NonTargetingControlGuideForHuman_43	10	0.0016225	0.010056	0.790168	206	4	-0.027119	0.34628	0.62732	0.999997	11201	4	-0.027119
TMEM240	6	0.0016225	0.0081281	0.790168	207	6	-0.74818	0.99838	0.99835	0.999997	20693	0	-0.74818
AMELX	6	0.0016379	0.0082039	0.790168	208	3	-0.040232	0.31356	0.52556	0.999997	10517	3	-0.040232
HRH2	6	0.0016493	0.0082616	0.790168	209	4	-1.2992	0.38076	0.59867	0.999997	11932	2	-1.2992
EIF3B	6	0.0016628	0.008327	0.790168	210	5	-1.2489	0.97646	0.97639	0.999997	20141	0	-1.2489
CCDC169-SOHLH2	5	0.0016666	0.007356	0.783168	211	5	-0.59332	0.99833	0.99834	0.999997	20692	0	-0.59332
ZNF638	6	0.0016734	0.0083761	0.790168	212	5	-0.9065	0.99434	0.99429	0.999997	20587	0	-0.9065
BBX	6	0.00168	0.0084114	0.790168	213	5	-0.86912	0.9346	0.9349	0.999997	19178	1	-0.86912
C19orf66	6	0.0016865	0.0084376	0.790168	214	3	-0.41676	0.39051	0.60916	0.999997	12129	3	-0.41676
KRTAP10-7	6	0.0016883	0.0084457	0.790168	215	1	0.44608	0.022504	0.080148	0.922111	1755	4	0.44608
CEACAM4	6	0.0017014	0.008513	0.790168	216	4	-0.56766	0.81758	0.86648	0.999997	17542	1	-0.56766
NIPBL	6	0.001707	0.0085363	0.790168	217	5	-0.5086	0.97883	0.97872	0.999997	20190	0	-0.5086
CACNA1S	6	0.0017315	0.0086508	0.790168	218	5	-1.1187	0.98283	0.98277	0.999997	20282	0	-1.1187
TIGD5	6	0.0017387	0.0086856	0.790168	219	2	-0.091112	0.60275	0.74809	0.999997	14945	1	-0.091112
ARHGAP1	6	0.0017497	0.0087395	0.790168	220	5	-0.62181	0.96701	0.96709	0.999997	19905	0	-0.62181
MMD2	6	0.0017652	0.0088187	0.790168	221	5	-0.58703	0.97186	0.97184	0.999997	20039	0	-0.58703
FRG2C	5	0.0017681	0.0077914	0.790168	222	3	-0.62937	0.37496	0.55352	0.999997	11812	1	-0.62937
KIF5A	6	0.0017785	0.0088859	0.790168	223	3	-0.57443	0.25296	0.45748	0.999997	9123	1	-0.57443
HTATIP2	6	0.001789	0.0089417	0.790168	224	4	-0.52208	0.94253	0.94255	0.999997	19354	0	-0.52208
MBD2	6	0.0017925	0.0089555	0.790168	225	4	-0.62146	0.85098	0.88096	0.999997	17902	1	-0.62146
SIAH3	6	0.001793	0.0089584	0.790168	226	6	-0.42322	0.99821	0.99818	0.999997	20691	0	-0.42322
PLEC	6	0.0018084	0.0090266	0.790168	227	6	-0.74264	0.99819	0.99816	0.999997	20690	0	-0.74264
TNKS1BP1	6	0.0018332	0.0091492	0.790168	228	4	-0.80284	0.47417	0.66451	0.999997	13295	1	-0.80284
ZNF821	6	0.0018394	0.0091811	0.790168	229	3	-0.22157	0.93362	0.93396	0.999997	19154	1	-0.22157
SART1	6	0.0018416	0.0091911	0.790168	230	5	-0.9184	0.99609	0.99606	0.999997	20630	0	-0.9184
METTL2B	6	0.0018564	0.0092665	0.790168	231	5	-0.82841	0.93035	0.93106	0.999997	19082	1	-0.82841
OR8K3	6	0.0018639	0.0093041	0.790168	232	5	-0.66403	0.20151	0.39848	0.999997	7957	1	-0.66403
FRMD7	6	0.0018706	0.0093394	0.790168	233	4	-0.92504	0.44673	0.64774	0.999997	12910	2	-0.92504
FYB	6	0.0018722	0.0093495	0.790168	234	5	-0.83609	0.99496	0.99493	0.999997	20603	0	-0.83609
CRISP3	6	0.0018744	0.0093614	0.790168	235	5	-0.64221	0.37048	0.58761	0.999997	11730	1	-0.64221
HCCS	6	0.0018793	0.0093909	0.790168	236	5	-0.65549	0.99197	0.99191	0.999997	20533	0	-0.65549
FADD	6	0.0018897	0.0094405	0.790168	237	5	-0.55385	0.93893	0.93893	0.999997	19268	1	-0.55385
SPINT2	6	0.0018903	0.0094444	0.790168	238	6	-0.2679	0.99811	0.99808	0.999997	20689	0	-0.2679
ADRM1	6	0.001899	0.0094916	0.790168	239	5	-0.52551	0.27734	0.48515	0.999997	9703	1	-0.52551
HRK	6	0.0019167	0.0095698	0.790168	240	6	-0.85895	0.99808	0.99805	0.999997	20688	0	-0.85895
LOC154872	6	0.0019253	0.0096089	0.790168	241	4	-0.70701	0.55797	0.71798	0.999997	14372	1	-0.70701
KCNK12	6	0.0019264	0.0096117	0.790168	242	5	-0.637	0.39517	0.61413	0.999997	12221	1	-0.637
ZNF148	6	0.0019299	0.0096346	0.790168	243	6	-0.46603	0.99807	0.99805	0.999997	20687	0	-0.46603
FBXW4	6	0.0019312	0.0096408	0.790168	244	5	-0.54694	0.97406	0.97396	0.999997	20085	0	-0.54694
ACSBG1	6	0.0019401	0.0096876	0.790168	245	4	-0.44733	0.73925	0.83965	0.999997	16876	1	-0.44733
NRIP3	6	0.0019475	0.0097267	0.790168	246	6	-0.5175	0.99805	0.99803	0.999997	20686	0	-0.5175
FAM212B	6	0.0019608	0.0097977	0.790168	247	4	-0.57894	0.87821	0.89479	0.999997	18256	1	-0.57894
EVX2	6	0.0019804	0.0098955	0.790168	248	4	-0.43902	0.51556	0.69043	0.999997	13813	2	-0.43902
C19orf47	6	0.0019882	0.0099313	0.790168	249	6	-0.77396	0.99801	0.99798	0.999997	20685	0	-0.77396
SEMA4F	6	0.0019903	0.0099394	0.790168	250	5	-0.69411	0.98762	0.98762	0.999997	20404	0	-0.69411
DAGLB	6	0.0019904	0.0099408	0.790168	251	2	0.057986	0.34475	0.55973	0.999997	11170	2	0.057986
KCTD14	6	0.0020029	0.0099947	0.790168	252	5	-0.67417	0.61335	0.75537	0.999997	15116	1	-0.67417
WRAP53	6	0.002005	0.010007	0.790168	253	4	-0.43402	0.59739	0.74439	0.999997	14870	1	-0.43402
HDDC3	6	0.0020065	0.010015	0.790168	254	6	-0.53913	0.99799	0.99796	0.999997	20684	0	-0.53913
TMEM130	6	0.0020277	0.010111	0.790168	255	6	-0.5269	0.99797	0.99794	0.999997	20683	0	-0.5269
RPRD1B	6	0.0020292	0.010116	0.790168	256	5	-0.70029	0.89818	0.90668	0.999997	18566	1	-0.70029
FAT4	6	0.0020304	0.010123	0.790168	257	5	-0.52723	0.97656	0.97649	0.999997	20146	0	-0.52723
KDELR3	6	0.0020369	0.010151	0.790168	258	6	-0.94891	0.99771	0.99769	0.999997	20676	0	-0.94891
CDK2	6	0.0020408	0.010172	0.790168	259	4	-0.40855	0.9437	0.94371	0.999997	19379	0	-0.40855
HIST1H2BF	6	0.0020426	0.010181	0.790168	260	4	-0.86667	0.93668	0.93681	0.999997	19210	1	-0.86667
PSMC3	6	0.0020629	0.010283	0.790168	261	5	-0.71486	0.80073	0.85996	0.999997	17375	1	-0.71486
OR56A5	6	0.0020732	0.010329	0.790168	262	6	-0.37307	0.99793	0.9979	0.999997	20682	0	-0.37307
KIRREL3	6	0.0021058	0.010466	0.790168	263	4	-0.70774	0.53113	0.70043	0.999997	14027	2	-0.70774
C15orf38	6	0.0021261	0.010559	0.790168	264	3	-0.21602	0.67394	0.79816	0.999997	16015	1	-0.21602
CSNK1G2	6	0.0021415	0.010629	0.790168	265	2	0.046845	0.058488	0.16551	0.999025	3358	2	0.046845
MOB3A	6	0.0021436	0.01064	0.790168	266	3	-0.27541	0.88278	0.89735	0.999997	18325	1	-0.27541
FBXL17	6	0.0021523	0.010686	0.790168	267	4	-0.84977	0.36866	0.58568	0.999997	11683	2	-0.84977
ZNF580	6	0.0021571	0.010708	0.790168	268	4	-0.57934	0.14336	0.32864	0.999997	6560	2	-0.57934
MXD4	6	0.0021634	0.010735	0.790168	269	4	-0.64053	0.52314	0.69524	0.999997	13919	2	-0.64053
CYB561A3	6	0.0021646	0.010741	0.790168	270	6	-0.57759	0.99784	0.99781	0.999997	20681	0	-0.57759
HNRNPA2B1	6	0.0021716	0.010774	0.790168	271	6	-0.41286	0.99783	0.9978	0.999997	20680	0	-0.41286
STK38L	6	0.0021787	0.010811	0.790168	272	3	-0.26357	0.96961	0.96963	0.999997	19987	0	-0.26357
TFCP2L1	6	0.0021846	0.010834	0.790168	273	6	-0.47385	0.99782	0.99779	0.999997	20678	0	-0.47385
EDDM3B	6	0.0021918	0.010871	0.790168	274	2	-0.06238	0.0092124	0.036765	0.798557	930	2	-0.06238
CORO2B	6	0.0022004	0.010907	0.790168	275	6	-0.29806	0.9978	0.99777	0.999997	20677	0	-0.29806
PARD6A	6	0.002208	0.010936	0.790168	276	4	-0.55149	0.89201	0.90279	0.999997	18459	1	-0.55149
SLC38A7	6	0.0022439	0.011107	0.790168	277	3	-0.50929	0.97416	0.97406	0.999997	20090	0	-0.50929
WNT6	6	0.0022448	0.011114	0.790168	278	5	-0.60848	0.74463	0.84127	0.999997	16922	1	-0.60848
STIP1	6	0.0022578	0.011168	0.790168	279	4	-0.66948	0.43562	0.641	0.999997	12758	1	-0.66948
YWHAH	6	0.0022587	0.011172	0.790168	280	4	-0.87111	0.256	0.46099	0.999997	9192	1	-0.87111
XPO7	6	0.0022773	0.011265	0.790168	281	5	-0.64698	0.82681	0.87027	0.999997	17622	1	-0.64698
SERPINI1	6	0.0022937	0.011346	0.790168	282	6	-0.36037	0.99771	0.99769	0.999997	20675	0	-0.36037
KIAA1244	6	0.0022939	0.011347	0.790168	283	5	-0.6876	0.39732	0.61639	0.999997	12277	1	-0.6876
ZMAT1	6	0.0023021	0.011381	0.790168	284	6	-0.44506	0.9977	0.99768	0.999997	20674	0	-0.44506
SMN1	6	0.0023066	0.011399	0.790168	285	6	-0.36237	0.99769	0.99768	0.999997	20673	0	-0.36237
VSTM5	6	0.00231	0.011416	0.790168	286	5	-0.47454	0.94261	0.94264	0.999997	19356	0	-0.47454
LRRC4C	6	0.0023221	0.011467	0.790168	287	2	0.011025	0.95987	0.95997	0.999997	19723	0	0.011025
PFDN4	6	0.0023225	0.011469	0.790168	288	6	-0.37854	0.99768	0.99766	0.999997	20672	0	-0.37854
DDAH2	6	0.002324	0.011477	0.790168	289	5	-0.70932	0.99045	0.99043	0.999997	20487	0	-0.70932
TCEB2	6	0.0023292	0.011502	0.790168	290	5	-0.97002	0.19825	0.39469	0.999997	7863	1	-0.97002
CSRNP1	6	0.002336	0.011532	0.790168	291	6	-0.35478	0.99766	0.99765	0.999997	20671	0	-0.35478
TLCD1	6	0.0023569	0.011628	0.791511	292	4	-1.0495	0.60904	0.7524	0.999997	15043	2	-1.0495
NF1	6	0.0023739	0.011701	0.793875	293	5	-0.58173	0.91872	0.92131	0.999997	18868	1	-0.58173
SLC36A2	6	0.002385	0.011747	0.794417	294	3	-0.38854	0.7777	0.8518	0.999997	17177	1	-0.38854
ACP6	6	0.0024009	0.011828	0.797271	295	4	-0.55712	0.99128	0.99125	0.999997	20512	0	-0.55712
USP44	6	0.0024158	0.011898	0.799433	296	5	-0.54733	0.99731	0.9973	0.999997	20657	0	-0.54733
ZNF254	6	0.0024435	0.012006	0.802123	297	3	-0.20055	0.21064	0.40904	0.999997	8157	3	-0.20055
hsa-mir-576	4	0.0024563	0.0088544	0.790168	298	3	-0.90993	0.98186	0.98185	0.999997	20261	0	-0.90993
ACAT1	6	0.0024654	0.01209	0.804471	299	3	-0.30266	0.59682	0.74403	0.999997	14862	1	-0.30266
hsa-mir-3124	4	0.0024771	0.0089169	0.790168	300	4	-1.2207	0.99752	0.99753	0.999997	20668	0	-1.2207
PIAS2	6	0.0024938	0.012196	0.807315	301	2	-0.13752	0.95823	0.95834	0.999997	19686	0	-0.13752
GRM5	6	0.0025208	0.012301	0.807315	302	4	-0.77607	0.91018	0.91483	0.999997	18725	1	-0.77607
OR1S1	6	0.0025229	0.012309	0.807315	303	5	-0.46613	0.73477	0.83833	0.999997	16849	1	-0.46613
ODF2L	5	0.0025316	0.010986	0.790168	304	5	-0.82062	0.99747	0.99745	0.999997	20667	0	-0.82062
FZD2	6	0.0025317	0.012341	0.807315	305	5	-0.89231	0.99274	0.99269	0.999997	20547	0	-0.89231
LEMD3	4	0.0025356	0.0091124	0.790168	306	4	-0.60495	0.99746	0.99747	0.999997	20666	0	-0.60495
PPP1CB	6	0.0025497	0.012412	0.807315	307	5	-0.92579	0.52624	0.69726	0.999997	13959	1	-0.92579
PPP6C	6	0.0025599	0.01245	0.807315	308	3	-0.53623	0.63593	0.77102	0.999997	15431	2	-0.53623
hsa-mir-4310	4	0.0025747	0.0092374	0.790168	309	3	-0.86378	0.61019	0.6846	0.999997	15063	1	-0.86378
CCNI2	6	0.0025824	0.012545	0.807315	310	4	-0.69305	0.91187	0.91609	0.999997	18754	1	-0.69305
ABCB5	6	0.0025933	0.012585	0.807315	311	4	-0.657	0.64577	0.77795	0.999997	15573	1	-0.657
EIF4A2	6	0.0025945	0.012591	0.807315	312	2	-0.050737	0.86288	0.88667	0.999997	18047	1	-0.050737
SLC10A6	6	0.0026448	0.012785	0.807315	313	1	0.40459	0.057846	0.16417	0.999025	3339	4	0.40459
MED9	6	0.0026524	0.012819	0.807315	314	4	-0.78188	0.27815	0.48604	0.999997	9721	1	-0.78188
ABCB10	6	0.0026669	0.01287	0.807315	315	5	-0.72798	0.83367	0.87317	0.999997	17702	1	-0.72798
C8B	6	0.0026751	0.012905	0.807315	316	5	-0.52306	0.99173	0.99169	0.999997	20527	0	-0.52306
SNRNP70	6	0.0026768	0.012913	0.807315	317	5	-0.68975	0.92655	0.92773	0.999997	19021	1	-0.68975
ZMAT2	5	0.0026834	0.011601	0.791511	318	5	-0.81741	0.99732	0.99729	0.999997	20659	0	-0.81741
CDC42BPG	6	0.0026882	0.012961	0.807315	319	4	-0.62193	0.97231	0.97226	0.999997	20053	0	-0.62193
C1R	6	0.0026947	0.012987	0.807315	320	4	-0.60501	0.98698	0.98697	0.999997	20385	0	-0.60501
PITPNC1	6	0.0026951	0.01299	0.807315	321	3	-0.1413	0.94666	0.94669	0.999997	19452	0	-0.1413
MSC	6	0.0027028	0.013018	0.807315	322	4	-0.42129	0.83139	0.87219	0.999997	17672	1	-0.42129
ARID1A	6	0.0027403	0.013148	0.807315	323	4	-0.80988	0.98156	0.98145	0.999997	20254	0	-0.80988
CYP4F12	6	0.0027454	0.013167	0.807315	324	2	0.4771	0.052413	0.15267	0.997299	3104	4	0.4771
CCDC88B	6	0.0027684	0.013247	0.807315	325	5	-0.62466	0.59075	0.73991	0.999997	14781	1	-0.62466
PATE4	6	0.0027694	0.013252	0.807315	326	5	-0.65884	0.996	0.99598	0.999997	20628	0	-0.65884
hsa-mir-6073	4	0.0027709	0.0099093	0.790168	327	3	-1.1674	0.7507	0.76682	0.999997	16979	1	-1.1674
KCNH2	6	0.0027855	0.013309	0.807315	328	3	-0.32049	0.9555	0.95562	0.999997	19633	0	-0.32049
B3GNT4	6	0.0027857	0.013311	0.807315	329	5	-0.62611	0.8757	0.89345	0.999997	18219	1	-0.62611
YPEL2	6	0.0027884	0.013322	0.807315	330	3	-0.25196	0.49695	0.67861	0.999997	13578	1	-0.25196
C12orf76	6	0.0027917	0.01333	0.807315	331	3	-0.23211	0.27533	0.48285	0.999997	9653	3	-0.23211
PFAS	6	0.0027957	0.013343	0.807315	332	3	-0.18926	0.86077	0.88564	0.999997	18029	1	-0.18926
DLX6	6	0.0028105	0.0134	0.807315	333	3	-0.58529	0.39071	0.60938	0.999997	12138	2	-0.58529
YAP1	6	0.002835	0.013492	0.807315	334	2	0.18319	0.24487	0.4482	0.999997	8936	3	0.18319
APLP1	6	0.002835	0.013492	0.807315	335	3	-0.36415	0.060857	0.1705	0.999025	3459	3	-0.36415
MESDC1	6	0.0028449	0.013521	0.807315	336	5	-0.95791	0.99733	0.99731	0.999997	20661	0	-0.95791
CSTA	6	0.002845	0.013522	0.807315	337	3	-0.49137	0.072475	0.1943	0.999025	3934	1	-0.49137
ELOVL6	6	0.0028461	0.013527	0.807315	338	3	-0.29114	0.7808	0.85285	0.999997	17198	1	-0.29114
UBE2D1	6	0.0028483	0.013532	0.807315	339	3	-0.185	0.40619	0.62345	0.999997	12404	2	-0.185
S1PR2	6	0.0028901	0.013683	0.810823	340	3	-0.35893	0.67183	0.79663	0.999997	15986	1	-0.35893
SMCHD1	6	0.0028927	0.013697	0.810823	341	5	-0.84673	0.96401	0.96411	0.999997	19829	0	-0.84673
ADCYAP1	6	0.0028964	0.013708	0.810823	342	2	-0.12579	0.89384	0.90392	0.999997	18495	1	-0.12579
hsa-mir-5692a-1	4	0.0029051	0.010373	0.790168	343	2	-0.11568	0.6003	0.67971	0.999997	14910	1	-0.11568
TEX11	6	0.0029244	0.013816	0.811089	344	4	-0.68448	0.10303	0.25436	0.999997	5078	2	-0.68448
SCGB1A1	6	0.0029287	0.013832	0.811089	345	5	-0.60662	0.9408	0.94081	0.999997	19307	0	-0.60662
CCNT2	6	0.0029428	0.013896	0.811089	346	3	-0.23461	0.85908	0.88483	0.999997	18005	1	-0.23461
FBXO5	6	0.0029467	0.013908	0.811089	347	4	-0.40962	0.39763	0.61673	0.999997	12283	1	-0.40962
hsa-mir-4657	4	0.0029746	0.010616	0.790168	348	3	-0.65866	0.41312	0.5608	0.999997	12486	1	-0.65866
hsa-mir-4306	4	0.0030393	0.010848	0.790168	349	1	-0.10714	0.75695	0.77117	0.999997	17016	1	-0.10714
CDKN2A	6	0.0030421	0.014272	0.828699	350	3	-0.34359	0.036289	0.11769	0.972667	2463	2	-0.34359
GFOD2	6	0.0030473	0.014295	0.828699	351	4	-0.32465	0.36713	0.58405	0.999997	11661	2	-0.32465
TMED3	6	0.0030563	0.014332	0.828699	352	4	-0.6815	0.71885	0.83169	0.999997	16680	2	-0.6815
GABRR1	6	0.0030661	0.01437	0.828699	353	5	-0.43233	0.99331	0.99323	0.999997	20565	0	-0.43233
TOR1AIP2	6	0.0030976	0.0145	0.833891	354	4	-0.39155	0.635	0.77036	0.999997	15411	1	-0.39155
ISG20	6	0.0031221	0.014576	0.835936	355	3	-0.32154	0.8842	0.89813	0.999997	18349	1	-0.32154
BBS1	6	0.0031479	0.01467	0.836647	356	1	0.40633	0.12758	0.30022	0.999997	5985	3	0.40633
C8orf22	6	0.0031578	0.014706	0.836647	357	4	-0.58541	0.43221	0.63897	0.999997	12712	1	-0.58541
SCGB3A1	6	0.0031618	0.014718	0.836647	358	3	-0.36108	0.51646	0.691	0.999997	13827	2	-0.36108
KIAA1522	6	0.0031853	0.014797	0.837038	359	3	-0.14712	0.8773	0.89431	0.999997	18242	1	-0.14712
IBA57	6	0.0031982	0.014843	0.8374	360	4	-0.45956	0.63929	0.77339	0.999997	15479	1	-0.45956
PTRH2	6	0.0032228	0.014932	0.840095	361	5	-0.62257	0.98685	0.98683	0.999997	20382	0	-0.62257
COG4	6	0.0032485	0.015024	0.841918	362	4	-0.60356	0.91186	0.91609	0.999997	18753	1	-0.60356
PDZD3	6	0.0032543	0.015045	0.841918	363	5	-0.53686	0.97036	0.97035	0.999997	20010	0	-0.53686
CEND1	6	0.0032802	0.01513	0.843795	364	5	-0.62881	0.14591	0.33247	0.999997	6642	1	-0.62881
MAPKAPK5	6	0.0032988	0.015197	0.843795	365	3	-0.27574	0.92269	0.9245	0.999997	18952	1	-0.27574
SLC1A3	6	0.0033174	0.015266	0.845162	366	4	-0.69664	0.52341	0.69541	0.999997	13923	2	-0.69664
ZFYVE21	6	0.0033425	0.015369	0.846679	367	5	-0.28626	0.56272	0.72106	0.999997	14421	1	-0.28626
EGF	6	0.0033491	0.015393	0.846679	368	3	-0.3556	0.045586	0.13802	0.990542	2818	2	-0.3556
GNPTAB	6	0.0033543	0.015416	0.846679	369	4	-0.72888	0.39538	0.61436	0.999997	12227	1	-0.72888
COL9A3	6	0.0033657	0.015458	0.84677	370	3	-0.56873	0.63809	0.77256	0.999997	15460	1	-0.56873
hsa-mir-664b	4	0.0033703	0.012016	0.802123	371	4	-0.73029	0.99663	0.99662	0.999997	20642	0	-0.73029
DNAJB13	6	0.0033994	0.015577	0.850693	372	4	-0.30009	0.61842	0.75884	0.999997	15178	1	-0.30009
FAM65C	6	0.0034073	0.015612	0.850693	373	4	-0.56859	0.089915	0.22908	0.999997	4595	2	-0.56859
PWWP2B	6	0.0034497	0.015773	0.854807	374	1	0.068958	0.70128	0.81838	0.999997	16400	1	0.068958
YKT6	6	0.0034535	0.015785	0.854807	375	3	-0.17555	0.30888	0.52038	0.999997	10419	1	-0.17555
hsa-mir-5704	4	0.0034639	0.012338	0.807315	376	4	-0.41435	0.99654	0.99652	0.999997	20639	0	-0.41435
C2orf71	6	0.0035032	0.015976	0.854807	377	3	-0.021152	0.053258	0.15442	0.997299	3144	3	-0.021152
SNX10	6	0.0035052	0.01598	0.854807	378	5	-0.65053	0.88939	0.90123	0.999997	18412	1	-0.65053
MEI1	6	0.00351	0.016003	0.854807	379	4	-0.60387	0.9247	0.92616	0.999997	18986	1	-0.60387
FAM46C	6	0.0035133	0.016017	0.854807	380	5	-0.87316	0.95653	0.95663	0.999997	19648	0	-0.87316
ABTB2	6	0.0035254	0.016059	0.854874	381	4	-0.55099	0.75852	0.84553	0.999997	17028	1	-0.55099
MAPRE2	6	0.0035502	0.016155	0.856289	382	2	0.34723	0.049375	0.14617	0.996077	2982	4	0.34723
DVL2	6	0.0035938	0.016329	0.856289	383	4	-0.46172	0.74601	0.84169	0.999997	16943	1	-0.46172
C9orf41	6	0.0036005	0.016358	0.856289	384	1	0.076	0.64399	0.77669	0.999997	15544	2	0.076
TP53I11	6	0.0036023	0.016364	0.856289	385	5	-0.55823	0.79851	0.85915	0.999997	17348	1	-0.55823
HNRNPF	6	0.0036316	0.016468	0.856289	386	5	-0.82485	0.98344	0.98337	0.999997	20297	0	-0.82485
MUC4	6	0.0036335	0.016472	0.856289	387	4	-0.44878	0.26498	0.47115	0.999997	9382	2	-0.44878
MAP7	6	0.0036377	0.016486	0.856289	388	5	-0.56146	0.71875	0.8316	0.999997	16678	1	-0.56146
GLI3	6	0.0036508	0.016534	0.856289	389	3	-0.10011	0.13936	0.32154	0.999997	6407	2	-0.10011
SPATA3	6	0.0036653	0.01659	0.856289	390	5	-0.45201	0.98484	0.98479	0.999997	20326	0	-0.45201
TECTB	6	0.0036699	0.016611	0.856289	391	4	-0.5195	0.27669	0.48442	0.999997	9688	2	-0.5195
MATR3	6	0.0036714	0.016619	0.856289	392	5	-0.85869	0.99729	0.99727	0.999997	20656	0	-0.85869
RHPN2	6	0.0037011	0.016741	0.856289	393	3	-0.11585	0.44709	0.64795	0.999997	12914	2	-0.11585
MAST4	6	0.0037264	0.016838	0.856289	394	5	-0.57276	0.90137	0.90882	0.999997	18606	1	-0.57276
KIF7	6	0.0037317	0.016861	0.856289	395	4	-0.50176	0.46768	0.66052	0.999997	13197	2	-0.50176
RIMKLA	6	0.0037513	0.016926	0.856289	396	3	-0.085338	0.25906	0.46447	0.999997	9257	3	-0.085338
SYNJ2	6	0.003756	0.016945	0.856289	397	5	-0.46127	0.67757	0.80081	0.999997	16077	1	-0.46127
TBL2	6	0.0037617	0.016967	0.856289	398	3	-0.22105	0.36611	0.58296	0.999997	11645	3	-0.22105
hsa-mir-124-1	4	0.0037679	0.013367	0.807315	399	3	-0.70135	0.79275	0.7981	0.999997	17294	1	-0.70135
OR5D16	6	0.0037971	0.01711	0.856289	400	3	-0.24634	0.87846	0.89492	0.999997	18261	1	-0.24634
CBL	6	0.0038016	0.01713	0.856289	401	3	-0.46468	0.42109	0.63235	0.999997	12583	1	-0.46468
LPXN	6	0.0038202	0.017209	0.856289	402	3	-0.21303	0.52482	0.69635	0.999997	13942	1	-0.21303
STARD3	6	0.0038383	0.017282	0.856289	403	4	-0.66182	0.78467	0.85422	0.999997	17226	1	-0.66182
AZI2	6	0.003851	0.017326	0.856289	404	4	-0.55563	0.72453	0.83543	0.999997	16770	1	-0.55563
KIFC2	6	0.0038519	0.017328	0.856289	405	1	0.18775	0.18356	0.37742	0.999997	7529	3	0.18775
LPCAT2	6	0.0038727	0.017406	0.856289	406	3	-0.49382	0.091867	0.23292	0.999997	4671	2	-0.49382
hsa-mir-4277	4	0.0038776	0.013756	0.811089	407	1	0.72689	0.015035	0.049187	0.851399	1290	3	0.72689
OAT	6	0.0038777	0.017428	0.856289	408	4	-0.72772	0.31563	0.52785	0.999997	10557	2	-0.72772
TAF12	6	0.0038854	0.017454	0.856289	409	4	-0.9674	0.4683	0.66089	0.999997	13207	2	-0.9674
HOXD3	6	0.0039015	0.017524	0.856289	410	4	-0.57256	0.40261	0.62134	0.999997	12372	2	-0.57256
MARCKSL1	6	0.0039022	0.017527	0.856289	411	3	-0.36936	0.46544	0.65918	0.999997	13165	2	-0.36936
PRY	6	0.0039066	0.017542	0.856289	412	3	-0.31744	0.94352	0.94351	0.999997	19374	0	-0.31744
TMEM233	6	0.0039081	0.017547	0.856289	413	3	-0.60779	0.92187	0.92382	0.999997	18934	1	-0.60779
KLHL3	6	0.0039217	0.017596	0.856289	414	4	-0.82139	0.69087	0.81053	0.999997	16262	1	-0.82139
SCN4A	6	0.0039323	0.017635	0.856289	415	5	-0.83019	0.50247	0.68211	0.999997	13649	1	-0.83019
SOAT2	6	0.0039417	0.01767	0.856289	416	5	-0.86668	0.55861	0.71838	0.999997	14381	1	-0.86668
RNF152	6	0.0039524	0.017705	0.856289	417	2	0.33434	0.0028209	0.01371	0.661839	412	3	0.33434
hsa-mir-761	3	0.003969	0.010976	0.790168	418	3	-1.0891	0.99603	0.9961	0.999997	20629	0	-1.0891
TMX3	6	0.0039711	0.017773	0.856289	419	5	-0.4382	0.97445	0.97435	0.999997	20099	0	-0.4382
ETV5	6	0.0039718	0.017775	0.856289	420	3	-0.2167	0.56285	0.72115	0.999997	14422	2	-0.2167
DNAJC19	6	0.0040027	0.017875	0.856289	421	4	-0.33338	0.51922	0.69275	0.999997	13866	2	-0.33338
SHISA5	6	0.0040238	0.017953	0.856289	422	5	-0.64114	0.83902	0.87556	0.999997	17759	1	-0.64114
SP2	6	0.0040748	0.018149	0.856289	423	4	-0.59045	0.88725	0.89994	0.999997	18386	1	-0.59045
FNDC4	6	0.004086	0.018192	0.856289	424	5	-0.4237	0.98527	0.98523	0.999997	20340	0	-0.4237
NRG1	6	0.0041024	0.018249	0.856289	425	5	-0.48247	0.66006	0.78809	0.999997	15788	1	-0.48247
TSPAN3	6	0.0041074	0.018269	0.856289	426	4	-0.63723	0.92232	0.9242	0.999997	18945	1	-0.63723
QARS	6	0.0041169	0.018308	0.856289	427	4	-0.77568	0.43078	0.6381	0.999997	12696	2	-0.77568
hsa-mir-4303	4	0.0041793	0.014749	0.836647	428	2	-0.44963	0.27759	0.42682	0.999997	9709	1	-0.44963
NonTargetingControlGuideForHuman_52	10	0.0041869	0.023475	0.870911	429	8	-0.41612	0.89583	0.95219	0.999997	18528	2	-0.41612
THUMPD3	6	0.004194	0.018588	0.856289	430	4	-0.55675	0.15887	0.34804	0.999997	6957	2	-0.55675
TM2D2	6	0.004205	0.01863	0.856289	431	5	-0.59111	0.99626	0.99622	0.999997	20635	0	-0.59111
R3HCC1	6	0.0042103	0.018653	0.856289	432	5	-0.70841	0.91916	0.92167	0.999997	18878	1	-0.70841
CLEC2D	6	0.0042114	0.018659	0.856289	433	5	-0.40873	0.95855	0.95864	0.999997	19695	0	-0.40873
FRAT2	6	0.0042145	0.018669	0.856289	434	4	-0.35436	0.97982	0.97973	0.999997	20217	0	-0.35436
THBS2	6	0.0042226	0.0187	0.856289	435	2	-0.052535	0.53955	0.70589	0.999997	14132	2	-0.052535
IDE	6	0.0042247	0.01871	0.856289	436	5	-0.90843	0.95479	0.95492	0.999997	19619	0	-0.90843
TAAR6	6	0.0042307	0.01873	0.856289	437	4	-0.7054	0.91061	0.91512	0.999997	18734	1	-0.7054
NFATC1	6	0.0042388	0.018759	0.856289	438	3	-0.032773	0.093062	0.23522	0.999997	4712	2	-0.032773
CCBL1	6	0.0042487	0.018792	0.856289	439	4	-0.46375	0.98904	0.98903	0.999997	20446	0	-0.46375
RALGAPB	6	0.0042526	0.018804	0.856289	440	5	-0.59638	0.9828	0.98273	0.999997	20280	0	-0.59638
CUX2	6	0.004254	0.018809	0.856289	441	3	-0.50618	0.763	0.84698	0.999997	17058	1	-0.50618
ZFHX4	6	0.0042643	0.018852	0.856289	442	4	-0.55333	0.33571	0.54983	0.999997	10987	2	-0.55333
RIC8B	6	0.0042751	0.018895	0.856289	443	4	-0.46252	0.67491	0.79888	0.999997	16031	1	-0.46252
SIDT2	6	0.0042875	0.018943	0.856289	444	2	-0.060325	0.14098	0.32437	0.999997	6472	2	-0.060325
ASPHD2	6	0.0042899	0.018958	0.856289	445	3	-0.18977	0.35965	0.57591	0.999997	11495	2	-0.18977
GRAMD1C	6	0.0043042	0.019008	0.856289	446	1	0.023607	0.95122	0.95126	0.999997	19534	0	0.023607
hsa-mir-3656	4	0.0043128	0.015201	0.843795	447	3	-0.85904	0.91026	0.90995	0.999997	18727	0	-0.85904
ANKRD34B	6	0.004316	0.019049	0.856289	448	3	-0.19224	0.14418	0.33007	0.999997	6589	2	-0.19224
MSI1	6	0.0043425	0.019144	0.856289	449	3	-0.41872	0.39864	0.61781	0.999997	12304	2	-0.41872
CDK17	6	0.0043692	0.019239	0.856289	450	5	-0.4473	0.97691	0.97684	0.999997	20155	0	-0.4473
PGM3	6	0.0043823	0.019285	0.856289	451	4	-1.0647	0.0087683	0.035226	0.79661	897	2	-1.0647
SLCO1A2	6	0.004398	0.019336	0.856289	452	5	-0.49931	0.98683	0.98681	0.999997	20381	0	-0.49931
REXO4	6	0.0044228	0.019427	0.856289	453	4	-0.6067	0.99326	0.99319	0.999997	20563	0	-0.6067
CCDC97	6	0.0044323	0.019462	0.856289	454	5	-0.52186	0.97345	0.97338	0.999997	20076	0	-0.52186
ZNF224	6	0.0044456	0.019517	0.856289	455	4	-0.91323	0.49376	0.67657	0.999997	13531	1	-0.91323
MAPK8IP1	6	0.004455	0.019554	0.856289	456	5	-0.406	0.83317	0.87297	0.999997	17695	1	-0.406
LOC100130705	6	0.0044742	0.019614	0.856289	457	3	-0.41028	0.077384	0.20424	0.999997	4111	2	-0.41028
hsa-mir-196a-1	4	0.0045004	0.015848	0.854807	458	2	-0.57196	0.061454	0.14519	0.995081	3483	1	-0.57196
C12orf68	6	0.0045015	0.019696	0.856289	459	2	0.13694	0.35307	0.56873	0.999997	11344	3	0.13694
PFKL	6	0.0045052	0.019711	0.856289	460	2	0.092091	0.58793	0.73798	0.999997	14746	2	0.092091
EHD1	6	0.0045112	0.019736	0.856289	461	4	-0.51829	0.98511	0.98507	0.999997	20335	0	-0.51829
PHTF1	6	0.0045146	0.019752	0.856289	462	3	-0.59655	0.53081	0.70022	0.999997	14022	1	-0.59655
hsa-mir-4687	4	0.0045199	0.015931	0.854807	463	3	-0.57678	0.9185	0.91824	0.999997	18863	0	-0.57678
PAN2	6	0.0045282	0.019813	0.856289	464	3	-0.27915	0.40591	0.62328	0.999997	12403	2	-0.27915
GRXCR1	6	0.0045502	0.019893	0.856289	465	4	-0.64034	0.11576	0.27842	0.999997	5541	1	-0.64034
ZC3H12C	6	0.0045558	0.019913	0.856289	466	4	-0.64823	0.16683	0.35753	0.999997	7135	2	-0.64823
HIST1H3H	6	0.0045658	0.019949	0.856289	467	5	-0.571	0.98801	0.98799	0.999997	20420	0	-0.571
TFAP2B	6	0.0046031	0.020083	0.856289	468	3	-0.48845	0.83835	0.87528	0.999997	17750	1	-0.48845
TP53BP2	6	0.0046057	0.020088	0.856289	469	2	-0.021982	0.35429	0.57008	0.999997	11373	1	-0.021982
FFAR1	6	0.0046086	0.0201	0.856289	470	5	-0.74626	0.70985	0.82483	0.999997	16532	1	-0.74626
CCDC92	6	0.0046359	0.020207	0.856289	471	5	-0.68247	0.83906	0.87557	0.999997	17760	1	-0.68247
TAS2R7	6	0.0046399	0.020225	0.856289	472	3	-0.28304	0.55723	0.71748	0.999997	14361	1	-0.28304
ADRA1A	6	0.0046476	0.020245	0.856289	473	4	-0.59871	0.74416	0.84113	0.999997	16916	1	-0.59871
STK24	6	0.0046559	0.020281	0.856289	474	3	-0.080431	0.28307	0.4915	0.999997	9855	3	-0.080431
RIN1	6	0.0046616	0.020297	0.856289	475	5	-0.62063	0.97836	0.97828	0.999997	20185	0	-0.62063
PIK3AP1	6	0.0046663	0.020313	0.856289	476	5	-0.73518	0.99504	0.99501	0.999997	20606	0	-0.73518
TEX12	6	0.0046971	0.020417	0.856289	477	5	-0.50221	0.25134	0.45563	0.999997	9086	1	-0.50221
LAGE3	6	0.0047035	0.02044	0.856289	478	3	-0.10472	0.53258	0.70139	0.999997	14040	1	-0.10472
PPM1H	6	0.0047062	0.020455	0.856289	479	3	-0.22619	0.96964	0.96965	0.999997	19988	0	-0.22619
CFHR1	6	0.0047083	0.020465	0.856289	480	3	-0.25279	0.22988	0.43105	0.999997	8610	3	-0.25279
CD300C	6	0.004712	0.020483	0.856289	481	3	-0.090417	0.71493	0.82869	0.999997	16615	2	-0.090417
HSDL1	6	0.004717	0.020499	0.856289	482	4	-0.41112	0.64534	0.77763	0.999997	15563	2	-0.41112
NOC3L	6	0.0047334	0.020562	0.856289	483	4	-1.0761	0.92599	0.92724	0.999997	19010	1	-1.0761
LANCL1	6	0.0047547	0.020637	0.856289	484	5	-0.67572	0.66287	0.79012	0.999997	15840	1	-0.67572
SCAND3	6	0.0047564	0.020644	0.856289	485	3	0.0084591	0.19099	0.3861	0.999997	7690	3	0.0084591
TAF5L	6	0.004764	0.020663	0.856289	486	4	-1.0364	0.1805	0.37379	0.999997	7455	2	-1.0364
SLC45A3	6	0.0047707	0.020687	0.856289	487	5	-0.65479	0.97109	0.97109	0.999997	20023	0	-0.65479
DUSP4	6	0.0047767	0.020707	0.856289	488	5	-0.39693	0.4022	0.62108	0.999997	12367	1	-0.39693
GATSL1	6	0.0047803	0.020721	0.856289	489	4	-0.62551	0.59193	0.74071	0.999997	14795	2	-0.62551
MAGEB4	6	0.0047934	0.020763	0.856289	490	5	-0.46523	0.95233	0.95237	0.999997	19558	0	-0.46523
ZNF720	6	0.0048063	0.020819	0.856289	491	5	-0.56794	0.99467	0.99461	0.999997	20593	0	-0.56794
DSC1	6	0.0048066	0.020821	0.856289	492	3	-0.3752	0.46694	0.66008	0.999997	13183	2	-0.3752
DNASE1L3	6	0.0048108	0.020833	0.856289	493	5	-0.45599	0.91393	0.91765	0.999997	18787	1	-0.45599
SEC14L4	6	0.0048132	0.020844	0.856289	494	4	-0.42447	0.26845	0.47509	0.999997	9486	1	-0.42447
HK3	6	0.004815	0.020851	0.856289	495	4	-0.67943	0.95991	0.96002	0.999997	19724	0	-0.67943
STXBP4	6	0.0048208	0.02087	0.856289	496	4	-0.60087	0.030888	0.10541	0.949874	2251	2	-0.60087
PICALM	6	0.0048428	0.020957	0.856734	497	5	-0.60051	0.81117	0.86396	0.999997	17479	1	-0.60051
IGLL1	6	0.0048565	0.021007	0.856734	498	3	-0.47586	0.2984	0.50868	0.999997	10205	2	-0.47586
MBLAC2	6	0.0048569	0.021008	0.856734	499	1	0.15032	0.26635	0.47271	0.999997	9428	3	0.15032
NBPF4	6	0.0048841	0.021092	0.856734	500	4	-0.61758	0.93232	0.93282	0.999997	19123	1	-0.61758
ADD3	6	0.0048865	0.021102	0.856734	501	5	-0.44664	0.9798	0.97971	0.999997	20216	0	-0.44664
CCDC83	6	0.0049071	0.021172	0.856734	502	1	0.056001	0.29332	0.50296	0.999997	10088	2	0.056001
ZBTB33	6	0.0049104	0.021178	0.856734	503	5	-0.48429	0.99658	0.99653	0.999997	20641	0	-0.48429
YPEL4	6	0.0049184	0.021211	0.856734	504	2	-0.022557	0.49771	0.67909	0.999997	13593	2	-0.022557
SLC25A23	6	0.0049573	0.021369	0.859566	505	5	-0.34155	0.12134	0.28879	0.999997	5760	1	-0.34155
LELP1	5	0.0049831	0.020807	0.856289	506	2	-0.23618	0.3589	0.5409	0.999997	11476	2	-0.23618
FLJ22184	6	0.0049925	0.021491	0.859566	507	3	-0.65992	0.93273	0.93317	0.999997	19134	1	-0.65992
UBE2F	6	0.0049967	0.02151	0.859566	508	3	-0.43677	0.88997	0.90159	0.999997	18423	1	-0.43677
ZRANB1	6	0.0049969	0.02151	0.859566	509	3	-0.26528	0.9434	0.94339	0.999997	19370	0	-0.26528
FAHD2A	6	0.0050063	0.021548	0.859566	510	4	-0.71625	0.70093	0.8181	0.999997	16395	1	-0.71625
TMEM141	6	0.0050075	0.021551	0.859566	511	4	-0.35243	0.25431	0.45903	0.999997	9155	2	-0.35243
H1FNT	6	0.0050319	0.02163	0.859566	512	3	-0.2527	0.32881	0.54228	0.999997	10842	3	-0.2527
WNT2B	6	0.0050505	0.021692	0.859566	513	5	-0.94198	0.99698	0.99696	0.999997	20653	0	-0.94198
APPL2	6	0.0050578	0.021719	0.859566	514	2	0.20619	0.091459	0.23213	0.999997	4659	3	0.20619
ADCY1	6	0.0050637	0.021737	0.859566	515	5	-0.77047	0.9545	0.95462	0.999997	19611	0	-0.77047
hsa-mir-2114	4	0.0050951	0.017882	0.856289	516	4	-0.45945	0.9949	0.9949	0.999997	20599	0	-0.45945
G3BP2	6	0.005098	0.021857	0.860833	517	3	-0.0447	0.32087	0.53361	0.999997	10661	3	-0.0447
ACRV1	6	0.0051057	0.021881	0.860833	518	4	-0.51855	0.39311	0.61192	0.999997	12179	2	-0.51855
C5orf64	6	0.005108	0.021893	0.860833	519	4	-0.36501	0.95138	0.95142	0.999997	19537	0	-0.36501
hsa-mir-3180-3	4	0.0051392	0.018021	0.856289	520	3	-3.266	0.46603	0.61341	0.999997	13171	1	-3.266
MAGED2	6	0.0051404	0.022025	0.86439	521	3	-0.20012	0.20463	0.40207	0.999997	8031	3	-0.20012
SLC25A35	5	0.0051796	0.021572	0.859566	522	1	-0.051282	0.50711	0.65866	0.999997	13701	2	-0.051282
BARHL2	6	0.005184	0.022191	0.864727	523	5	-0.90188	0.34948	0.5648	0.999997	11264	1	-0.90188
ABHD10	6	0.0051867	0.022199	0.864727	524	5	-0.6749	0.8833	0.89763	0.999997	18336	1	-0.6749
ZNF546	6	0.0051911	0.022222	0.864727	525	3	-0.35552	0.67028	0.79549	0.999997	15957	2	-0.35552
POC1B	6	0.0051963	0.022241	0.864727	526	4	-0.46415	0.97653	0.97646	0.999997	20143	0	-0.46415
STAG2	6	0.0052017	0.022263	0.864727	527	5	-0.49531	0.81251	0.86448	0.999997	17494	1	-0.49531
ZBTB46	6	0.0052084	0.022284	0.864727	528	4	-0.37883	0.14736	0.33422	0.999997	6678	1	-0.37883
ANGPTL7	6	0.0052234	0.022337	0.865201	529	5	-0.7411	0.96678	0.96687	0.999997	19897	0	-0.7411
KAT2A	6	0.0052586	0.022482	0.867597	530	1	-0.13244	0.31431	0.52641	0.999997	10540	2	-0.13244
SLFN5	6	0.0052589	0.022483	0.867597	531	5	-0.40053	0.99427	0.99421	0.999997	20585	0	-0.40053
FGF9	6	0.0052851	0.02258	0.869735	532	3	-0.087134	0.39061	0.60927	0.999997	12134	3	-0.087134
hsa-mir-658	4	0.0053028	0.018586	0.856289	533	3	-0.73264	0.6073	0.68317	0.999997	15008	1	-0.73264
ATF7IP	6	0.0053166	0.022683	0.870911	534	3	-0.12136	0.95409	0.9542	0.999997	19600	0	-0.12136
HIP1	6	0.0053279	0.022724	0.870911	535	4	-0.6971	0.88286	0.89739	0.999997	18328	1	-0.6971
RFC2	6	0.0053591	0.022834	0.870911	536	3	-0.43619	0.91312	0.91703	0.999997	18775	1	-0.43619
CORO1C	6	0.0053617	0.022841	0.870911	537	3	-0.29246	0.9033	0.91011	0.999997	18632	1	-0.29246
PANK2	6	0.0053665	0.022856	0.870911	538	4	-0.61706	0.72449	0.83543	0.999997	16767	1	-0.61706
PFDN2	6	0.005393	0.022958	0.870911	539	4	-0.60498	0.18609	0.38039	0.999997	7595	1	-0.60498
MSS51	6	0.0054093	0.023019	0.870911	540	4	-0.20475	0.93171	0.93229	0.999997	19108	1	-0.20475
MKL1	6	0.0054187	0.023049	0.870911	541	5	-0.60602	0.1411	0.3246	0.999997	6479	1	-0.60602
RPS26	6	0.0054207	0.023054	0.870911	542	5	-0.84967	0.97895	0.97885	0.999997	20194	0	-0.84967
CCS	6	0.0054377	0.023117	0.870911	543	4	-0.72928	0.98225	0.98215	0.999997	20269	0	-0.72928
SLC25A28	6	0.0054595	0.023194	0.870911	544	2	-0.050548	0.62184	0.76118	0.999997	15218	1	-0.050548
hsa-mir-5584	4	0.0054638	0.019119	0.856289	545	4	-0.45183	0.99454	0.99453	0.999997	20590	0	-0.45183
IQCK	6	0.0055097	0.023376	0.870911	546	3	-0.17746	0.96579	0.96589	0.999997	19873	0	-0.17746
P4HA3	6	0.0055157	0.023402	0.870911	547	4	-0.46443	0.22764	0.42851	0.999997	8563	1	-0.46443
hsa-mir-7973-1	4	0.0055193	0.019305	0.856289	548	2	-0.02253	0.73696	0.75732	0.999997	16862	1	-0.02253
DAXX	6	0.0055234	0.023429	0.870911	549	3	-0.30532	0.31031	0.52194	0.999997	10441	2	-0.30532
hsa-mir-34a	4	0.0055303	0.019339	0.856289	550	3	-0.61037	0.81091	0.81311	0.999997	17473	1	-0.61037
GGT1	6	0.0055495	0.023518	0.870911	551	4	-0.7376	0.92871	0.9296	0.999997	19055	1	-0.7376
OCA2	6	0.0055599	0.023554	0.870911	552	3	-0.46735	0.99185	0.9918	0.999997	20532	0	-0.46735
GSDMC	6	0.0055775	0.023613	0.870911	553	5	-0.63775	0.40727	0.62409	0.999997	12416	1	-0.63775
FAM228B	6	0.0055939	0.02366	0.870911	554	5	-0.64185	0.52565	0.69689	0.999997	13950	1	-0.64185
SLC30A4	6	0.0056054	0.023701	0.870911	555	3	-0.46028	0.64024	0.77406	0.999997	15499	1	-0.46028
BLVRA	6	0.0056101	0.023715	0.870911	556	3	-0.24576	0.32648	0.53973	0.999997	10783	3	-0.24576
FGF2	6	0.0056125	0.023727	0.870911	557	5	-0.58444	0.86878	0.88972	0.999997	18126	1	-0.58444
STAT3	6	0.0056503	0.023877	0.872856	558	4	-0.55187	0.98881	0.98879	0.999997	20436	0	-0.55187
SLC35G3	6	0.0056603	0.023917	0.872856	559	3	-0.018431	0.056232	0.16072	0.997299	3272	3	-0.018431
YBX1	6	0.0056666	0.023942	0.872856	560	5	-0.94559	0.74565	0.84158	0.999997	16939	1	-0.94559
CAP1	6	0.0056782	0.023998	0.872856	561	3	-0.59424	0.22997	0.43116	0.999997	8615	1	-0.59424
HOXB1	6	0.0056817	0.024007	0.872856	562	5	-0.76726	0.93887	0.93887	0.999997	19266	1	-0.76726
PRKAB1	6	0.0057008	0.024083	0.87321	563	4	-0.84507	0.97013	0.97012	0.999997	20003	0	-0.84507
PSTPIP1	6	0.0057074	0.024108	0.87321	564	4	-0.61103	0.99046	0.99044	0.999997	20488	0	-0.61103
C1orf162	6	0.0057178	0.024143	0.87321	565	3	-0.13459	0.74411	0.84112	0.999997	16913	1	-0.13459
CLEC12B	6	0.0057823	0.024375	0.87855	566	4	-0.74926	0.94579	0.9458	0.999997	19428	0	-0.74926
C1orf95	6	0.0058002	0.024442	0.878696	567	5	-0.82402	0.93376	0.93409	0.999997	19158	1	-0.82402
hsa-mir-6499	4	0.005806	0.020253	0.856289	568	4	-0.50412	0.99419	0.99419	0.999997	20583	0	-0.50412
C2CD5	6	0.0058067	0.024463	0.878696	569	4	-0.67716	0.1413	0.32497	0.999997	6487	2	-0.67716
ADCK5	6	0.0058568	0.024644	0.880652	570	4	-0.53093	0.96047	0.96055	0.999997	19740	0	-0.53093
FBLN7	6	0.005861	0.024661	0.880652	571	1	0.49041	0.15855	0.34766	0.999997	6949	3	0.49041
ZNF746	6	0.0058665	0.02468	0.880652	572	5	-0.55885	0.4666	0.65989	0.999997	13180	1	-0.55885
TWISTNB	6	0.0058685	0.024688	0.880652	573	5	-0.76299	0.69513	0.81373	0.999997	16321	1	-0.76299
CD44	6	0.0058898	0.024772	0.881753	574	4	-0.5749	0.8826	0.89725	0.999997	18321	1	-0.5749
PQLC1	6	0.0059112	0.024855	0.881753	575	3	-0.32446	0.29742	0.50759	0.999997	10180	2	-0.32446
SATB1	6	0.0059328	0.024931	0.881753	576	3	-0.90727	0.44198	0.64484	0.999997	12846	2	-0.90727
MLN	6	0.0059539	0.025001	0.882729	577	4	-0.6121	0.98858	0.98856	0.999997	20429	0	-0.6121
RASA4	6	0.0060139	0.025227	0.884403	578	4	-0.46584	0.7169	0.83019	0.999997	16655	1	-0.46584
MCM7	6	0.006027	0.025275	0.884403	579	5	-0.71618	0.89094	0.90212	0.999997	18437	1	-0.71618
WDR62	6	0.0060271	0.025276	0.884403	580	4	-0.60249	0.91141	0.91575	0.999997	18742	1	-0.60249
DCAF8L1	6	0.0060489	0.02535	0.884403	581	4	-0.51576	0.84688	0.8791	0.999997	17851	1	-0.51576
EIF3D	6	0.0060596	0.025382	0.884403	582	5	-1.3425	0.98586	0.98583	0.999997	20354	0	-1.3425
SMARCC1	6	0.0060617	0.02539	0.884403	583	2	0.11014	0.41715	0.62997	0.999997	12537	2	0.11014
TMEM207	6	0.0060866	0.025488	0.884403	584	4	-0.74485	0.33618	0.55033	0.999997	10998	1	-0.74485
MKI67	6	0.0060878	0.025491	0.884403	585	5	-0.49391	0.94546	0.94548	0.999997	19420	0	-0.49391
CMYA5	5	0.0061074	0.025167	0.884403	586	3	-1.1469	0.65994	0.76547	0.999997	15784	1	-1.1469
FAM229B	6	0.0061245	0.025633	0.88595	587	4	-0.61231	0.96365	0.96376	0.999997	19819	0	-0.61231
STT3B	6	0.0061441	0.025705	0.88595	588	5	-1.5686	0.9146	0.91814	0.999997	18796	1	-1.5686
CASS4	6	0.00616	0.025767	0.88595	589	4	-0.79996	0.22053	0.42039	0.999997	8400	2	-0.79996
SHE	6	0.0061621	0.025775	0.88595	590	1	0.40025	0.14342	0.32873	0.999997	6563	4	0.40025
CLCN6	6	0.006181	0.025847	0.886973	591	3	-0.1521	0.35908	0.5753	0.999997	11480	2	-0.1521
USP30	6	0.0062468	0.026079	0.891586	592	4	-0.67994	0.58644	0.73695	0.999997	14728	1	-0.67994
CD244	6	0.0063025	0.026266	0.891586	593	3	-0.095075	0.36317	0.57976	0.999997	11572	3	-0.095075
CCR7	6	0.0063047	0.026271	0.891586	594	4	-0.7547	0.17348	0.3654	0.999997	7300	2	-0.7547
RAPGEF3	6	0.0063126	0.026308	0.891586	595	3	-0.52245	0.95244	0.9525	0.999997	19566	0	-0.52245
SLC17A8	6	0.0063398	0.026408	0.891586	596	4	-0.81347	0.88879	0.90085	0.999997	18405	1	-0.81347
CDCP2	6	0.0063563	0.026461	0.891586	597	2	0.60535	0.05128	0.15026	0.997299	3052	4	0.60535
LANCL2	6	0.0063628	0.026484	0.891586	598	4	-0.32316	0.63768	0.77225	0.999997	15453	1	-0.32316
RORA	6	0.0063922	0.0266	0.891586	599	4	-0.63401	0.35285	0.5685	0.999997	11338	1	-0.63401
FEV	6	0.0064099	0.026666	0.891586	600	4	-0.72427	0.86329	0.88688	0.999997	18052	1	-0.72427
FAM213A	6	0.0064129	0.026673	0.891586	601	5	-0.4731	0.9865	0.98648	0.999997	20374	0	-0.4731
ANGPT4	6	0.0064315	0.026746	0.891586	602	4	-0.77287	0.63193	0.76821	0.999997	15365	1	-0.77287
SH3PXD2B	6	0.006439	0.026782	0.891586	603	5	-0.77765	0.0019149	0.0095622	0.61689	311	1	-0.77765
SSRP1	6	0.0064438	0.026801	0.891586	604	5	-0.67298	0.88754	0.9001	0.999997	18390	1	-0.67298
NEK5	6	0.0064562	0.026839	0.891586	605	5	-0.83524	0.98642	0.9864	0.999997	20371	0	-0.83524
RBMS2	6	0.006463	0.026868	0.891586	606	4	-0.74729	0.72277	0.83464	0.999997	16746	1	-0.74729
NOL4	6	0.0064631	0.026868	0.891586	607	3	-0.31587	0.29899	0.50933	0.999997	10219	3	-0.31587
OR2A2	6	0.0064667	0.026884	0.891586	608	5	-0.64476	0.58237	0.73419	0.999997	14687	1	-0.64476
SLC44A4	6	0.0064893	0.026963	0.891586	609	2	0.3579	0.0024938	0.012271	0.639172	381	4	0.3579
IFIT1	6	0.0065005	0.027002	0.891586	610	4	-0.53408	0.51022	0.68704	0.999997	13743	1	-0.53408
GJB7	6	0.0065133	0.027047	0.891586	611	2	-0.028323	0.86775	0.88919	0.999997	18113	1	-0.028323
ZYG11B	6	0.0065574	0.027203	0.891586	612	4	-0.52579	0.43251	0.63916	0.999997	12718	2	-0.52579
DEF6	6	0.0065704	0.027254	0.891586	613	4	-0.72881	0.84327	0.87746	0.999997	17805	1	-0.72881
EBF1	6	0.0066005	0.027353	0.891586	614	5	-0.5098	0.8312	0.87211	0.999997	17670	1	-0.5098
PROM2	6	0.0066136	0.027393	0.891586	615	3	-0.25644	0.86354	0.887	0.999997	18056	1	-0.25644
ZNF610	6	0.0066336	0.027462	0.891586	616	3	-0.33065	0.95695	0.95704	0.999997	19659	0	-0.33065
hsa-mir-29a	4	0.0066463	0.022997	0.870911	617	3	-0.75875	0.88627	0.88596	0.999997	18378	0	-0.75875
CST7	6	0.0066472	0.027515	0.891586	618	5	-0.51483	0.31217	0.52401	0.999997	10489	1	-0.51483
PRPF8	6	0.0066616	0.027566	0.891586	619	4	-0.57684	0.9791	0.97899	0.999997	20201	0	-0.57684
OR5P2	6	0.0066637	0.027574	0.891586	620	2	0.003613	0.74508	0.8414	0.999997	16928	1	0.003613
ACD	6	0.0066758	0.027616	0.891586	621	4	-0.6137	0.87724	0.89428	0.999997	18240	1	-0.6137
WDYHV1	6	0.0066888	0.027664	0.891586	622	4	-0.61536	0.93421	0.93453	0.999997	19168	1	-0.61536
OR10K1	6	0.0066912	0.027671	0.891586	623	4	-0.23286	0.28301	0.49142	0.999997	9853	2	-0.23286
KLHL36	6	0.0066946	0.02768	0.891586	624	5	-1.0614	0.97608	0.976	0.999997	20132	0	-1.0614
GALNT7	6	0.00671	0.027732	0.891586	625	4	-0.82362	0.62357	0.76238	0.999997	15245	2	-0.82362
OTOA	6	0.0067139	0.027748	0.891586	626	1	0.088804	0.32909	0.54259	0.999997	10847	2	0.088804
hsa-mir-4662b	1	0.0067537	0.0067017	0.769639	627	1	-3.7563	0.99325	0.99324	0.999997	20562	0	-3.7563
KRT76	6	0.006764	0.027942	0.891586	628	1	0.20824	0.22762	0.4285	0.999997	8562	3	0.20824
VSTM4	6	0.0067693	0.02796	0.891586	629	3	-0.1101	0.2258	0.42643	0.999997	8525	2	-0.1101
NOTCH2	6	0.0067777	0.027993	0.891586	630	4	-0.53652	0.8532	0.88201	0.999997	17937	1	-0.53652
hsa-mir-34b	4	0.006791	0.023461	0.870911	631	1	-0.0027685	0.16721	0.31818	0.999997	7146	1	-0.0027685
SARNP	6	0.0067945	0.028055	0.891586	632	3	-0.60893	0.9805	0.9804	0.999997	20230	0	-0.60893
hsa-mir-151b	4	0.0068281	0.023577	0.870911	633	3	-0.71469	0.27556	0.4248	0.999997	9658	1	-0.71469
ZNF713	6	0.0068503	0.028242	0.891586	634	4	-0.45051	0.83325	0.873	0.999997	17696	1	-0.45051
hsa-mir-4698	4	0.0068579	0.023669	0.870911	635	3	-0.26489	0.74528	0.76302	0.999997	16932	1	-0.26489
KCNV1	6	0.0068643	0.028287	0.891586	636	4	-0.37451	0.87542	0.8933	0.999997	18217	1	-0.37451
RPP38	6	0.006872	0.02831	0.891586	637	4	-0.9639	0.31429	0.52639	0.999997	10538	2	-0.9639
hsa-mir-6880	4	0.0068835	0.023743	0.870911	638	3	-1.4354	0.62938	0.69449	0.999997	15327	1	-1.4354
CARD10	6	0.006914	0.028458	0.891586	639	4	-0.59492	0.45678	0.65379	0.999997	13049	2	-0.59492
ISCU	6	0.0069145	0.02846	0.891586	640	2	-0.045	0.24865	0.45255	0.999997	9019	2	-0.045
MTF1	6	0.0069367	0.02853	0.891586	641	4	-0.76755	0.83912	0.8756	0.999997	17761	1	-0.76755
SWT1	5	0.0069634	0.028024	0.891586	642	4	-1.0693	0.89362	0.89421	0.999997	18490	1	-1.0693
RFPL3	6	0.0069646	0.028636	0.891586	643	3	-0.12388	0.89908	0.90728	0.999997	18579	1	-0.12388
EMP3	6	0.0069713	0.02866	0.891586	644	4	-0.63474	0.48285	0.66984	0.999997	13410	1	-0.63474
TRIM43B	6	0.006988	0.028713	0.891586	645	2	0.40044	0.10992	0.26743	0.999997	5329	4	0.40044
SFXN3	6	0.0069938	0.028737	0.891586	646	5	-0.79338	0.58371	0.73511	0.999997	14697	1	-0.79338
NonTargetingControlGuideForHuman_53	10	0.0069964	0.036929	0.893584	647	3	-0.0917	0.28597	0.56921	0.999997	9917	3	-0.0917
FRA10AC1	5	0.0070049	0.028142	0.891586	648	3	-0.96095	0.023943	0.075532	0.914995	1848	2	-0.96095
ELF4	6	0.0070147	0.028827	0.891586	649	3	-0.073568	0.20636	0.40407	0.999997	8076	3	-0.073568
TMEM134	6	0.0070188	0.028839	0.891586	650	4	-0.49158	0.19583	0.39187	0.999997	7801	2	-0.49158
SUGP2	6	0.0070442	0.028924	0.891586	651	5	-0.66291	0.99746	0.99745	0.999997	20665	0	-0.66291
hsa-mir-767	4	0.007052	0.024268	0.876238	652	4	-0.82166	0.98346	0.98344	0.999997	20298	0	-0.82166
MTMR10	6	0.0070616	0.028997	0.891586	653	5	-0.57441	0.8025	0.86061	0.999997	17393	1	-0.57441
ANLN	6	0.007063	0.029002	0.891586	654	3	-0.28721	0.36043	0.57677	0.999997	11510	2	-0.28721
FASTKD3	6	0.0070649	0.029006	0.891586	655	4	-0.5973	0.34258	0.55733	0.999997	11117	2	-0.5973
BOLL	6	0.00708	0.029058	0.891586	656	5	-0.63813	0.98881	0.98878	0.999997	20435	0	-0.63813
HLA-A	6	0.0070959	0.029122	0.891586	657	5	-0.46684	0.79721	0.85868	0.999997	17331	1	-0.46684
OR1S2	6	0.0070976	0.029129	0.891586	658	5	-0.66384	0.53919	0.70565	0.999997	14126	1	-0.66384
MTERFD3	6	0.0071012	0.029141	0.891586	659	4	-0.29429	0.55973	0.7191	0.999997	14391	2	-0.29429
SPEG	6	0.0071103	0.029174	0.891586	660	4	-0.70382	0.37932	0.59715	0.999997	11905	2	-0.70382
KRTAP5-5	6	0.007115	0.029191	0.891586	661	3	-0.2216	0.94192	0.94194	0.999997	19342	0	-0.2216
CDK20	6	0.0071168	0.029195	0.891586	662	3	-0.37753	0.26287	0.46877	0.999997	9342	2	-0.37753
GNPTG	6	0.0071348	0.029263	0.891586	663	4	-0.53972	0.96482	0.96491	0.999997	19844	0	-0.53972
JRK	6	0.0071581	0.029347	0.891586	664	2	0.32131	0.067745	0.18462	0.999025	3729	4	0.32131
GPR64	6	0.0071736	0.029397	0.891586	665	3	-0.24806	0.49735	0.67887	0.999997	13586	2	-0.24806
COMT	6	0.0071933	0.029452	0.891586	666	5	-0.58359	0.74236	0.84058	0.999997	16900	1	-0.58359
WASF3	6	0.0072027	0.029479	0.891586	667	5	-0.44345	0.99031	0.99028	0.999997	20483	0	-0.44345
FBXO40	6	0.0072153	0.029513	0.891586	668	4	-0.42239	0.8932	0.90353	0.999997	18480	1	-0.42239
PRAMEF8	4	0.0072294	0.024858	0.881753	669	4	-0.58676	0.99277	0.99277	0.999997	20548	0	-0.58676
hsa-mir-4666a	4	0.0072414	0.024895	0.881753	670	3	-1.048	0.93755	0.93741	0.999997	19236	0	-1.048
OTUB1	6	0.0072636	0.029687	0.891586	671	5	-0.3889	0.97837	0.97829	0.999997	20187	0	-0.3889
GFPT2	6	0.0072934	0.0298	0.891586	672	3	-0.33467	0.41376	0.62794	0.999997	12492	2	-0.33467
CD7	6	0.0073122	0.029864	0.891586	673	5	-0.5081	0.99579	0.99578	0.999997	20621	0	-0.5081
ADAMTS8	6	0.0073155	0.029875	0.891586	674	2	-0.18032	0.97807	0.97798	0.999997	20177	0	-0.18032
hsa-mir-378b	4	0.0073214	0.025158	0.884403	675	3	-0.59791	0.15023	0.30145	0.999997	6756	1	-0.59791
H3F3B	6	0.0073356	0.029935	0.891586	676	4	-0.79129	0.25703	0.46217	0.999997	9210	2	-0.79129
KCNG4	6	0.0073491	0.029984	0.891586	677	5	-0.44942	0.8416	0.87671	0.999997	17789	1	-0.44942
POU3F4	6	0.0073501	0.029989	0.891586	678	5	-0.72399	0.9875	0.98748	0.999997	20400	0	-0.72399
ECT2L	6	0.0073601	0.030025	0.891586	679	4	-0.72414	0.95037	0.95042	0.999997	19512	0	-0.72414
SMAD7	6	0.0073656	0.030043	0.891586	680	3	-0.088308	0.14827	0.33533	0.999997	6705	3	-0.088308
HMGCS2	6	0.007368	0.030051	0.891586	681	5	-0.41897	0.98829	0.98827	0.999997	20425	0	-0.41897
NUDT21	6	0.0073795	0.030092	0.891586	682	4	-1.0604	0.17256	0.36434	0.999997	7277	2	-1.0604
SCGB2A2	6	0.0074041	0.030175	0.891586	683	4	-0.44699	0.96108	0.96117	0.999997	19757	0	-0.44699
AKT1S1	6	0.0074142	0.03021	0.891586	684	3	-0.24063	0.46131	0.65661	0.999997	13110	2	-0.24063
MAPK6	6	0.0074158	0.030215	0.891586	685	3	-0.20641	0.25128	0.45557	0.999997	9083	2	-0.20641
ARRB1	6	0.0074268	0.030254	0.891586	686	3	-0.48309	0.90116	0.90869	0.999997	18605	1	-0.48309
hsa-mir-4683	4	0.0074283	0.025517	0.884403	687	4	-0.94128	0.9832	0.98318	0.999997	20291	0	-0.94128
RPL39	6	0.0074453	0.030319	0.891586	688	5	-0.97564	0.69795	0.81584	0.999997	16358	1	-0.97564
GJB4	6	0.0074484	0.030332	0.891586	689	3	-0.28479	0.32543	0.53858	0.999997	10761	1	-0.28479
TMEM109	6	0.0074564	0.03036	0.891586	690	3	-0.41995	0.67872	0.80165	0.999997	16097	2	-0.41995
CPT1B	6	0.0074659	0.030398	0.891586	691	3	-0.168	0.10178	0.252	0.999997	5035	2	-0.168
RNF2	6	0.0074669	0.030404	0.891586	692	3	-0.31569	0.79311	0.85718	0.999997	17296	1	-0.31569
hsa-mir-4785	4	0.0074739	0.025664	0.88595	693	2	-0.6153	0.16292	0.31392	0.999997	7053	1	-0.6153
SFXN4	6	0.0074742	0.030431	0.891586	694	3	-0.33664	0.57173	0.72704	0.999997	14536	2	-0.33664
TMEM9B	6	0.0074774	0.030442	0.891586	695	5	-0.45484	0.76628	0.84806	0.999997	17085	1	-0.45484
TBX15	6	0.0074847	0.030472	0.891586	696	5	-0.53124	0.29768	0.5079	0.999997	10188	1	-0.53124
C9orf142	6	0.0075081	0.030568	0.891586	697	4	-0.58411	0.59196	0.74072	0.999997	14796	1	-0.58411
PHGDH	6	0.007516	0.0306	0.891586	698	3	-0.22731	0.024582	0.086667	0.926745	1882	2	-0.22731
KIFAP3	6	0.0075358	0.030668	0.891586	699	4	-0.89624	0.79731	0.85872	0.999997	17333	1	-0.89624
LCN2	6	0.0075624	0.030765	0.891586	700	2	-0.1485	0.54312	0.70821	0.999997	14181	2	-0.1485
CDC34	6	0.0076042	0.030913	0.891586	701	4	-0.63678	0.13568	0.31499	0.999997	6264	2	-0.63678
SLC22A18	6	0.0076156	0.030953	0.891586	702	5	-0.45811	0.96694	0.96702	0.999997	19902	0	-0.45811
UNK	6	0.0076177	0.03096	0.891586	703	3	-0.3795	0.67967	0.80233	0.999997	16113	2	-0.3795
CTIF	6	0.0076263	0.030995	0.891586	704	3	-0.0056396	0.33317	0.54708	0.999997	10937	3	-0.0056396
LIMS2	6	0.0076422	0.031054	0.891586	705	5	-0.38741	0.87776	0.89455	0.999997	18253	1	-0.38741
SERPINB9	6	0.0076584	0.031115	0.891586	706	4	-0.43118	0.67954	0.80225	0.999997	16112	2	-0.43118
ELOVL7	6	0.0076715	0.031165	0.891586	707	4	-0.31768	0.62249	0.76163	0.999997	15229	1	-0.31768
PDE1C	6	0.0076717	0.031165	0.891586	708	3	-0.36102	0.75635	0.84486	0.999997	17014	1	-0.36102
KCNC2	6	0.007673	0.031171	0.891586	709	4	-0.66119	0.94776	0.94783	0.999997	19471	0	-0.66119
DIRC2	6	0.0076752	0.031178	0.891586	710	4	-0.592	0.71423	0.82815	0.999997	16604	1	-0.592
SFTPD	6	0.007693	0.031235	0.891586	711	3	-0.4856	0.96385	0.96395	0.999997	19826	0	-0.4856
INTU	6	0.0077012	0.031264	0.891586	712	4	-0.53256	0.86529	0.8879	0.999997	18078	1	-0.53256
MRPS6	6	0.0077165	0.031314	0.891789	713	2	0.040411	0.013023	0.04957	0.85235	1167	2	0.040411
GNMT	6	0.0077444	0.031419	0.892428	714	5	-0.57293	0.9466	0.94664	0.999997	19451	0	-0.57293
C20orf111	6	0.0077504	0.031438	0.892428	715	4	-0.39179	0.91369	0.91746	0.999997	18784	1	-0.39179
DICER1	6	0.0077666	0.031502	0.892428	716	4	-0.38857	0.65591	0.78508	0.999997	15727	2	-0.38857
CCDC111	6	0.0077714	0.031519	0.892428	717	4	-0.75268	0.90919	0.91413	0.999997	18708	1	-0.75268
hsa-mir-133a-1	4	0.0077941	0.026682	0.891586	718	1	-0.11048	0.78452	0.79158	0.999997	17222	1	-0.11048
OR2M5	6	0.0078167	0.031694	0.892428	719	2	-0.021483	0.87574	0.89347	0.999997	18220	1	-0.021483
SFT2D2	6	0.0078521	0.031813	0.892428	720	4	-0.4799	0.55815	0.71809	0.999997	14374	2	-0.4799
FCGRT	6	0.0078593	0.031836	0.892428	721	3	-0.43586	0.62854	0.76585	0.999997	15312	2	-0.43586
EIF2S1	6	0.0078668	0.031866	0.892428	722	3	0.13248	0.032925	0.11005	0.963237	2319	3	0.13248
PEX19	6	0.0078729	0.031887	0.892428	723	4	-0.70483	0.96866	0.96871	0.999997	19952	0	-0.70483
KRT84	6	0.0078791	0.03191	0.892428	724	2	0.43776	0.092736	0.23458	0.999997	4702	4	0.43776
PIGW	6	0.0078881	0.031943	0.892428	725	4	-0.7824	0.30613	0.51731	0.999997	10361	1	-0.7824
LYPD3	6	0.0079169	0.032043	0.892428	726	1	0.014893	0.85765	0.88413	0.999997	17993	1	0.014893
CCDC78	6	0.0079175	0.032044	0.892428	727	5	-0.40862	0.80378	0.86111	0.999997	17407	1	-0.40862
DDI2	6	0.0079433	0.032132	0.892428	728	5	-0.79981	0.96135	0.96144	0.999997	19760	0	-0.79981
CENPE	6	0.007967	0.032211	0.892428	729	1	0.35766	0.021045	0.075536	0.914995	1669	3	0.35766
OPTC	6	0.0079689	0.032216	0.892428	730	5	-0.50872	0.26963	0.47643	0.999997	9514	1	-0.50872
ZNF132	6	0.0079734	0.032234	0.892428	731	5	-0.71254	0.63897	0.77317	0.999997	15474	1	-0.71254
ZNF578	6	0.0079936	0.032299	0.892428	732	4	-0.541	0.93034	0.93105	0.999997	19081	1	-0.541
MLL3	4	0.0080035	0.027336	0.891586	733	4	-0.80143	0.992	0.99199	0.999997	20536	0	-0.80143
hsa-mir-371b	1	0.0080062	0.0079688	0.790168	734	1	-1.4235	0.99199	0.99197	0.999997	20535	0	-1.4235
FAM60A	5	0.0080125	0.031045	0.891586	735	4	-0.60763	0.048315	0.13671	0.990329	2940	1	-0.60763
MED12	6	0.0080178	0.032391	0.892428	736	5	-0.55737	0.44752	0.64822	0.999997	12921	1	-0.55737
SLC7A13	6	0.0080308	0.032435	0.892428	737	5	-0.61243	0.1969	0.39311	0.999997	7831	1	-0.61243
TNFRSF21	6	0.0080488	0.032492	0.892428	738	5	-0.62275	0.97018	0.97017	0.999997	20005	0	-0.62275
MUCL1	6	0.0080568	0.032515	0.892428	739	5	-0.59991	0.11857	0.28367	0.999997	5652	1	-0.59991
GALNS	6	0.0080672	0.032553	0.892428	740	2	0.012335	0.5754	0.72944	0.999997	14585	1	0.012335
TBC1D14	6	0.0081029	0.032675	0.892428	741	4	-0.42594	0.72921	0.83674	0.999997	16808	1	-0.42594
FAM131A	6	0.0081173	0.032716	0.892428	742	4	-0.30951	0.85513	0.88291	0.999997	17962	1	-0.30951
hsa-mir-4502	4	0.0081203	0.027708	0.891586	743	4	-0.6077	0.98885	0.98885	0.999997	20438	0	-0.6077
PACSIN3	6	0.0081237	0.032741	0.892428	744	5	-0.51579	0.56405	0.72194	0.999997	14436	1	-0.51579
hsa-mir-3675	4	0.0081566	0.027831	0.891586	745	4	-0.48256	0.99184	0.99185	0.999997	20531	0	-0.48256
HRASLS5	6	0.0081673	0.032904	0.892428	746	4	-0.3875	0.99615	0.99613	0.999997	20632	0	-0.3875
CHST11	6	0.0081744	0.032928	0.892428	747	2	-0.014749	0.75311	0.84384	0.999997	16994	1	-0.014749
RHPN1	6	0.0081987	0.033011	0.892428	748	3	-0.22796	0.38805	0.60647	0.999997	12076	3	-0.22796
PNO1	6	0.0082152	0.033068	0.892428	749	5	-0.53215	0.61758	0.75826	0.999997	15170	1	-0.53215
NUDT16	6	0.0082174	0.033073	0.892428	750	2	0.16111	0.22924	0.43034	0.999997	8598	3	0.16111
hsa-mir-3199-1	4	0.008262	0.028166	0.891586	751	1	-0.024367	0.79816	0.80254	0.999997	17344	1	-0.024367
DNLZ	6	0.0082797	0.033282	0.892428	752	4	-0.80033	0.96038	0.96046	0.999997	19738	0	-0.80033
TIMP2	6	0.0082948	0.033343	0.892428	753	4	-0.51811	0.95364	0.95373	0.999997	19589	0	-0.51811
MALL	6	0.008297	0.033352	0.892428	754	5	-0.4163	0.85149	0.88119	0.999997	17909	1	-0.4163
MEOX2	6	0.0082997	0.033364	0.892428	755	3	-0.23996	0.67896	0.80183	0.999997	16101	1	-0.23996
IRAK1BP1	6	0.0083176	0.033421	0.892428	756	3	-0.098309	0.64799	0.77952	0.999997	15602	2	-0.098309
SCNN1G	6	0.008355	0.033536	0.892428	757	5	-0.6805	0.54201	0.70749	0.999997	14164	1	-0.6805
RNF145	6	0.0083677	0.033578	0.892428	758	3	-0.26656	0.33541	0.5495	0.999997	10981	2	-0.26656
NXN	6	0.0083954	0.03368	0.892428	759	5	-0.73241	0.99282	0.99278	0.999997	20550	0	-0.73241
TP53TG3D	4	0.0083957	0.028593	0.891586	760	1	0.53572	0.18226	0.33311	0.999997	7494	2	0.53572
SGPL1	6	0.0084028	0.033706	0.892428	761	5	-0.39412	0.25766	0.4629	0.999997	9224	1	-0.39412
MCRS1	6	0.0084678	0.033929	0.892428	762	3	-0.3708	0.69604	0.81442	0.999997	16333	1	-0.3708
BOD1L2	6	0.0084703	0.033937	0.892428	763	3	-0.50131	0.9516	0.95164	0.999997	19539	0	-0.50131
POU3F2	6	0.0084802	0.033974	0.892428	764	5	-0.61294	0.84527	0.87834	0.999997	17834	1	-0.61294
hsa-mir-548av	4	0.0084807	0.02887	0.891586	765	4	-0.36864	0.99152	0.9915	0.999997	20522	0	-0.36864
IL7R	6	0.0085179	0.03411	0.892428	766	2	0.043597	0.71004	0.82497	0.999997	16536	2	0.043597
hsa-mir-6800	4	0.0085193	0.028986	0.891586	767	4	-0.62759	0.99148	0.99146	0.999997	20520	0	-0.62759
hsa-mir-3135a	4	0.0085203	0.028989	0.891586	768	4	-0.3961	0.99148	0.99146	0.999997	20519	0	-0.3961
KIF5C	6	0.0085309	0.034159	0.892428	769	2	-0.0028548	0.013141	0.04996	0.853804	1174	2	-0.0028548
HAGH	6	0.0085345	0.034173	0.892428	770	4	-0.54945	0.8109	0.86386	0.999997	17472	1	-0.54945
EFHD1	6	0.0085441	0.034216	0.892428	771	4	-0.51398	0.59934	0.74574	0.999997	14897	1	-0.51398
CCL1	6	0.008568	0.034299	0.892428	772	3	-0.18231	0.94874	0.94878	0.999997	19487	0	-0.18231
PPP1R3D	6	0.0085848	0.034355	0.892428	773	5	-0.6353	0.98924	0.98923	0.999997	20457	0	-0.6353
RPA1	6	0.0086241	0.034513	0.892428	774	5	-0.60104	0.9117	0.91596	0.999997	18750	1	-0.60104
BMP6	6	0.0086429	0.03458	0.892428	775	4	-0.5913	0.04965	0.14676	0.996602	2994	1	-0.5913
BSCL2	6	0.0086532	0.034614	0.892428	776	4	-0.55009	0.81119	0.86396	0.999997	17480	1	-0.55009
FAM134B	6	0.0086681	0.03467	0.892428	777	1	0.18984	0.14666	0.33338	0.999997	6659	3	0.18984
SMR3A	6	0.0086697	0.034673	0.892428	778	3	-0.60179	0.73559	0.83859	0.999997	16852	1	-0.60179
hsa-mir-4466	4	0.0086719	0.029479	0.891586	779	3	-1.3431	0.97134	0.97123	0.999997	20029	0	-1.3431
FERMT3	6	0.0086805	0.034709	0.892428	780	4	-0.58661	0.99235	0.99231	0.999997	20542	0	-0.58661
OR1B1	6	0.0086874	0.034741	0.892428	781	4	-0.58006	0.16895	0.36007	0.999997	7190	2	-0.58006
C1orf27	6	0.0087144	0.034848	0.892428	782	5	-0.6003	0.089911	0.22907	0.999997	4594	1	-0.6003
SLITRK6	6	0.0087182	0.034862	0.892428	783	4	-0.42885	0.68067	0.80309	0.999997	16126	1	-0.42885
ARID4B	6	0.0087312	0.03491	0.892428	784	5	-0.54691	0.98496	0.98491	0.999997	20332	0	-0.54691
STX5	6	0.0087336	0.034918	0.892428	785	5	-0.45182	0.95829	0.9584	0.999997	19687	0	-0.45182
KCNE3	6	0.0087372	0.034924	0.892428	786	4	-0.68222	0.97225	0.9722	0.999997	20048	0	-0.68222
HNRNPA3	6	0.0087397	0.034931	0.892428	787	4	-0.55449	0.5007	0.68094	0.999997	13627	1	-0.55449
ELP5	6	0.0087629	0.035009	0.892428	788	4	-1.0377	0.34392	0.55882	0.999997	11152	2	-1.0377
PRKDC	6	0.0087683	0.03503	0.892428	789	3	-0.12365	0.6727	0.79726	0.999997	15999	2	-0.12365
GJB2	6	0.0087849	0.035092	0.892428	790	5	-1.0155	0.45552	0.65302	0.999997	13026	1	-1.0155
C14orf178	6	0.0087857	0.035094	0.892428	791	2	0.13076	0.0014721	0.0073689	0.593441	248	3	0.13076
DPP4	6	0.0088021	0.03515	0.892428	792	4	-0.69098	0.95951	0.95961	0.999997	19712	0	-0.69098
MORN2	6	0.0088085	0.035174	0.892428	793	2	0.37692	0.095183	0.23942	0.999997	4789	4	0.37692
AGPAT6	6	0.0088183	0.035217	0.892428	794	4	-0.48868	0.52232	0.69471	0.999997	13907	1	-0.48868
hsa-mir-4462	4	0.0088359	0.029986	0.891586	795	3	-0.56016	0.85835	0.8579	0.999997	17998	0	-0.56016
CLDN10	6	0.0088371	0.035278	0.892428	796	4	-0.57646	0.64023	0.77405	0.999997	15498	2	-0.57646
SPIN3	6	0.0088423	0.035295	0.892428	797	3	-0.2662	0.49845	0.67953	0.999997	13604	2	-0.2662
PTPLB	6	0.0088428	0.035296	0.892428	798	3	-0.21156	0.87442	0.89274	0.999997	18198	1	-0.21156
CCDC30	6	0.0088449	0.035301	0.892428	799	3	-0.46833	0.39017	0.60878	0.999997	12120	2	-0.46833
LCTL	6	0.0088471	0.03531	0.892428	800	4	-0.48247	0.56064	0.71969	0.999997	14403	1	-0.48247
SETD9	6	0.0088684	0.035389	0.892428	801	2	0.0028266	0.0096941	0.038461	0.80593	964	2	0.0028266
SAA2	6	0.0088729	0.035407	0.892428	802	5	-0.40483	0.87129	0.89107	0.999997	18153	1	-0.40483
TBC1D3F	2	0.0088735	0.016884	0.856289	803	2	-1.8869	0.99113	0.99101	0.999997	20509	0	-1.8869
RPS27L	6	0.0088964	0.03549	0.892428	804	4	-0.54062	0.56651	0.72356	0.999997	14464	2	-0.54062
SLC25A40	6	0.008904	0.035521	0.892428	805	5	-0.48503	0.98987	0.98984	0.999997	20467	0	-0.48503
HK2	6	0.0089059	0.035527	0.892428	806	3	-0.15579	0.20201	0.39907	0.999997	7967	2	-0.15579
NGFRAP1	6	0.0089068	0.035528	0.892428	807	4	-0.59801	0.13832	0.31971	0.999997	6370	2	-0.59801
TTR	6	0.008915	0.035555	0.892428	808	5	-0.5738	0.98768	0.98768	0.999997	20407	0	-0.5738
ECH1	6	0.008918	0.035563	0.892428	809	5	-0.61117	0.83058	0.87187	0.999997	17663	1	-0.61117
AVL9	6	0.0089184	0.035563	0.892428	810	5	-0.66566	0.98041	0.98029	0.999997	20229	0	-0.66566
PROSER1	6	0.0089806	0.035778	0.892428	811	3	-0.33867	0.55481	0.71588	0.999997	14331	2	-0.33867
LARP4	6	0.0089956	0.035818	0.892428	812	4	-0.51051	0.95032	0.95037	0.999997	19511	0	-0.51051
KRTAP5-6	6	0.0090267	0.035937	0.892428	813	5	-0.49434	0.9543	0.95442	0.999997	19603	0	-0.49434
MARK1	6	0.0090614	0.036053	0.892428	814	5	-0.6012	0.78837	0.85548	0.999997	17252	1	-0.6012
CCDC160	6	0.0090686	0.036084	0.892428	815	2	-0.025141	0.68968	0.80965	0.999997	16244	2	-0.025141
OR8B4	6	0.0090784	0.036124	0.892428	816	4	-0.53959	0.20155	0.39852	0.999997	7958	2	-0.53959
ITGA1	6	0.0090846	0.036141	0.892428	817	4	-0.8776	0.16333	0.35342	0.999997	7070	1	-0.8776
LYAR	6	0.0091029	0.036207	0.892428	818	5	-0.39825	0.88198	0.89688	0.999997	18312	1	-0.39825
hsa-mir-7977	4	0.0091041	0.030843	0.891586	819	3	-1.1484	0.82973	0.8298	0.999997	17656	1	-1.1484
ADARB2	6	0.0091187	0.036268	0.892428	820	3	-0.29931	0.84909	0.88013	0.999997	17876	1	-0.29931
PCDHB2	6	0.0091229	0.036279	0.892428	821	4	-0.64149	0.43943	0.64328	0.999997	12814	2	-0.64149
IFT88	6	0.0091417	0.036354	0.892428	822	4	-0.56037	0.26327	0.4692	0.999997	9351	1	-0.56037
TMEM211	6	0.0091492	0.036376	0.892428	823	4	-0.56581	0.32623	0.53946	0.999997	10779	1	-0.56581
ERGIC1	6	0.0091683	0.036434	0.892428	824	5	-0.46863	0.97874	0.97863	0.999997	20189	0	-0.46863
PPAN	6	0.0091687	0.036434	0.892428	825	2	-0.14398	0.13161	0.30759	0.999997	6134	2	-0.14398
IL34	6	0.0091775	0.036455	0.892428	826	3	-0.65443	0.26861	0.47529	0.999997	9493	2	-0.65443
TBC1D8B	6	0.0091778	0.036455	0.892428	827	4	-0.43923	0.080828	0.21102	0.999997	4253	1	-0.43923
TMEM26	6	0.0091833	0.036477	0.892428	828	3	-0.0036056	0.31165	0.52343	0.999997	10479	3	-0.0036056
hsa-mir-5692c-2	4	0.0092025	0.031165	0.891586	829	2	-0.22811	0.59163	0.67543	0.999997	14790	1	-0.22811
CCHCR1	6	0.0092084	0.036561	0.892428	830	5	-0.65159	0.99066	0.99064	0.999997	20490	0	-0.65159
C1orf53	6	0.0092124	0.036573	0.892428	831	3	-0.51141	0.9343	0.93462	0.999997	19171	1	-0.51141
MUTYH	6	0.0092182	0.036594	0.892428	832	3	-0.16537	0.97634	0.97627	0.999997	20139	0	-0.16537
PHIP	6	0.0092187	0.036597	0.892428	833	4	-0.29207	0.77808	0.85193	0.999997	17183	1	-0.29207
hsa-mir-1203	4	0.0092237	0.031226	0.891586	834	4	-0.44995	0.99078	0.99075	0.999997	20498	0	-0.44995
CAMKK1	6	0.0092284	0.036632	0.892428	835	5	-0.6334	0.60605	0.75035	0.999997	14999	1	-0.6334
OR10A6	6	0.0092362	0.036662	0.892428	836	3	-0.34589	0.033685	0.11177	0.965287	2357	2	-0.34589
SLC15A3	6	0.0092494	0.03671	0.892428	837	3	-0.25832	0.97061	0.9706	0.999997	20016	0	-0.25832
MYRF	6	0.0092945	0.036867	0.893584	838	4	-0.39003	0.55983	0.71915	0.999997	14392	2	-0.39003
AKAP8	6	0.0093091	0.036919	0.893584	839	5	-0.66742	0.4929	0.67604	0.999997	13516	1	-0.66742
CALM3	6	0.0093502	0.037068	0.893584	840	5	-0.37687	0.87523	0.89319	0.999997	18214	1	-0.37687
FGF12	6	0.0093546	0.037081	0.893584	841	5	-0.5771	0.090144	0.22952	0.999997	4602	1	-0.5771
PEA15	6	0.0093689	0.03713	0.893584	842	4	-0.3881	0.78276	0.85356	0.999997	17214	1	-0.3881
ACP2	6	0.0093916	0.037222	0.893584	843	3	-0.31307	0.40282	0.62147	0.999997	12377	1	-0.31307
ROS1	6	0.0094019	0.037258	0.893584	844	4	-0.57543	0.97687	0.97681	0.999997	20151	0	-0.57543
NADK2	6	0.0094076	0.037276	0.893584	845	4	-0.79298	0.98914	0.98912	0.999997	20451	0	-0.79298
PRDM5	6	0.0094116	0.037289	0.893584	846	3	-0.33063	0.60073	0.74669	0.999997	14916	2	-0.33063
TMEM179B	6	0.0094163	0.0373	0.893584	847	5	-0.70378	0.99025	0.99022	0.999997	20480	0	-0.70378
ALKBH8	6	0.0094189	0.037308	0.893584	848	4	-0.34278	0.84472	0.8781	0.999997	17827	1	-0.34278
TREH	6	0.0094545	0.037424	0.89511	849	4	-0.61064	0.89685	0.90583	0.999997	18541	1	-0.61064
THSD4	6	0.0094689	0.037481	0.895447	850	4	-0.49075	0.71366	0.8277	0.999997	16594	2	-0.49075
hsa-mir-378d-1	4	0.0094774	0.032001	0.892428	851	2	-0.27513	0.28087	0.43001	0.999997	9801	2	-0.27513
BTNL9	6	0.0095368	0.037738	0.899007	852	5	-0.41251	0.11014	0.26784	0.999997	5341	1	-0.41251
TNXB	6	0.009558	0.037806	0.899007	853	5	-0.66198	0.91458	0.91812	0.999997	18795	1	-0.66198
NLRC3	6	0.009569	0.037842	0.899007	854	2	-0.12984	0.10849	0.26471	0.999997	5282	1	-0.12984
CNNM2	6	0.0095786	0.037872	0.899007	855	4	-0.64438	0.84185	0.87682	0.999997	17792	1	-0.64438
MFRP	6	0.0095942	0.037933	0.899007	856	5	-0.72887	0.18076	0.37411	0.999997	7460	1	-0.72887
hsa-mir-6745	4	0.0095952	0.032367	0.892428	857	3	-0.96716	0.34663	0.49478	0.999997	11210	1	-0.96716
SULT1C2	6	0.009619	0.038027	0.900194	858	3	-0.064193	0.21784	0.41731	0.999997	8332	3	-0.064193
hsa-mir-6801	4	0.0096646	0.032606	0.892428	859	2	-0.098709	0.68291	0.72368	0.999997	16162	1	-0.098709
APPBP2	6	0.0096691	0.038195	0.902693	860	4	-0.745	0.93593	0.93611	0.999997	19199	1	-0.745
CLDN15	6	0.0096935	0.038279	0.902693	861	5	-0.66572	0.9886	0.98859	0.999997	20430	0	-0.66572
CKAP4	6	0.0097191	0.038375	0.902693	862	4	-0.55874	0.63378	0.76951	0.999997	15395	1	-0.55874
SELENBP1	6	0.0097224	0.03839	0.902693	863	4	-0.47552	0.89564	0.90505	0.999997	18524	1	-0.47552
ZFP62	6	0.009732	0.038421	0.902693	864	4	-0.28817	0.88867	0.90078	0.999997	18402	1	-0.28817
ANKEF1	6	0.0097405	0.038456	0.902693	865	5	-0.30033	0.88734	0.89999	0.999997	18387	1	-0.30033
DAZAP1	6	0.0097593	0.038528	0.902693	866	4	-0.42908	0.01491	0.055777	0.874619	1286	2	-0.42908
DOK1	6	0.009766	0.038547	0.902693	867	3	-0.43838	0.52953	0.69939	0.999997	14004	1	-0.43838
ZNF684	6	0.0097691	0.038554	0.902693	868	3	-0.1822	0.10298	0.25426	0.999997	5076	2	-0.1822
SLC12A4	6	0.0097936	0.038643	0.902693	869	5	-0.38685	0.87701	0.89415	0.999997	18236	1	-0.38685
UBTD1	6	0.0098213	0.038737	0.902693	870	5	-0.5865	0.63451	0.77004	0.999997	15403	1	-0.5865
CACNA1B	6	0.0098459	0.038832	0.902693	871	2	0.073073	0.33241	0.54624	0.999997	10920	1	0.073073
OR5K3	6	0.0098639	0.038902	0.902693	872	5	-0.72082	0.0051582	0.02233	0.73924	606	1	-0.72082
SYCE2	6	0.0098691	0.038918	0.902693	873	4	-0.48782	0.79669	0.85849	0.999997	17321	1	-0.48782
CD164	6	0.0099192	0.039087	0.902693	874	3	-0.18995	0.031541	0.1069	0.953782	2272	2	-0.18995
C5orf51	6	0.0099255	0.039108	0.902693	875	4	-0.67282	0.23556	0.43752	0.999997	8712	2	-0.67282
VWC2	6	0.0099692	0.039223	0.902693	876	2	0.22694	0.2355	0.43747	0.999997	8711	3	0.22694
MRPL40	6	0.0099771	0.039252	0.902693	877	5	-0.82691	0.58144	0.73356	0.999997	14669	1	-0.82691
SNRNP200	6	0.010002	0.03935	0.902693	878	5	-0.5729	0.64313	0.77606	0.999997	15536	1	-0.5729
MSR1	6	0.010014	0.039392	0.902693	879	3	-0.24448	0.39186	0.61059	0.999997	12161	2	-0.24448
TLE6	6	0.010019	0.039409	0.902693	880	4	-0.32509	0.17951	0.37261	0.999997	7427	2	-0.32509
hsa-mir-891a	4	0.010023	0.033747	0.892428	881	4	-0.78702	0.98553	0.98553	0.999997	20345	0	-0.78702
TMEM63A	6	0.010033	0.039459	0.902693	882	5	-0.45806	0.83936	0.8757	0.999997	17767	1	-0.45806
PIDD	6	0.010033	0.039459	0.902693	883	2	0.38118	0.069926	0.18908	0.999025	3831	4	0.38118
SAMD13	6	0.010038	0.039476	0.902693	884	4	-0.68319	0.94488	0.9449	0.999997	19405	0	-0.68319
hsa-mir-6750	4	0.010042	0.033805	0.892428	885	3	-0.52048	0.25838	0.40796	0.999997	9242	1	-0.52048
AP2A2	6	0.010049	0.039519	0.902693	886	5	-0.57549	0.25106	0.45531	0.999997	9079	1	-0.57549
C12orf50	6	0.010069	0.039579	0.902693	887	4	-0.39668	0.90294	0.90987	0.999997	18626	1	-0.39668
DNASE1	6	0.010069	0.039581	0.902693	888	2	0.15648	0.20676	0.40452	0.999997	8085	2	0.15648
ZFAT	6	0.010094	0.039667	0.902693	889	3	-0.32153	0.27337	0.48068	0.999997	9607	1	-0.32153
TMEM208	6	0.010099	0.039683	0.902693	890	4	-0.69519	0.52544	0.69675	0.999997	13946	1	-0.69519
ENTPD7	6	0.010119	0.039745	0.902693	891	3	-0.1815	0.16234	0.35223	0.999997	7041	2	-0.1815
WDR11	6	0.01012	0.039749	0.902693	892	5	-0.51782	0.32162	0.53445	0.999997	10682	1	-0.51782
TPST2	6	0.01013	0.039785	0.902693	893	2	-0.0081269	0.2727	0.4799	0.999997	9586	3	-0.0081269
HOXA10	6	0.010131	0.039788	0.902693	894	5	-0.40516	0.96894	0.96899	0.999997	19965	0	-0.40516
ITFG2	6	0.010137	0.03981	0.902693	895	4	-0.61978	0.78344	0.8538	0.999997	17217	1	-0.61978
NCK2	6	0.010142	0.039828	0.902693	896	4	-0.40609	0.78923	0.85579	0.999997	17258	1	-0.40609
ZNF155	6	0.010167	0.039916	0.902963	897	4	-0.31472	0.81527	0.86557	0.999997	17517	1	-0.31472
CEBPB	6	0.010174	0.039941	0.902963	898	5	-0.65205	0.81483	0.8654	0.999997	17514	1	-0.65205
TIMM8B	6	0.010193	0.04001	0.902963	899	5	-0.67109	0.26853	0.47519	0.999997	9490	1	-0.67109
hsa-mir-7158	4	0.010196	0.034287	0.892428	900	4	-0.90484	0.9898	0.98977	0.999997	20465	0	-0.90484
WBP1	6	0.010201	0.040041	0.902963	901	4	-0.40307	0.45542	0.65297	0.999997	13024	1	-0.40307
hsa-mir-4478	4	0.010218	0.034359	0.892428	902	2	0.037629	0.068216	0.15794	0.997299	3754	2	0.037629
ICA1	6	0.010219	0.040104	0.902963	903	2	0.35399	0.10367	0.25558	0.999997	5104	3	0.35399
hsa-mir-6836	4	0.010232	0.034407	0.892428	904	3	-0.41541	0.57522	0.66754	0.999997	14581	1	-0.41541
TUBD1	6	0.010249	0.040198	0.902963	905	3	-0.38177	0.14892	0.33608	0.999997	6721	2	-0.38177
GDE1	6	0.010257	0.040222	0.902963	906	5	-0.54866	0.9967	0.99666	0.999997	20645	0	-0.54866
IRAK3	6	0.010308	0.040383	0.902963	907	2	0.061136	0.50294	0.6824	0.999997	13656	2	0.061136
TOX	6	0.010319	0.040419	0.902963	908	4	-0.37781	0.49085	0.6748	0.999997	13493	2	-0.37781
MMP11	6	0.010351	0.040527	0.902963	909	5	-0.41495	0.99547	0.99546	0.999997	20618	0	-0.41495
HSBP1	6	0.010369	0.040599	0.902963	910	1	0.36214	0.10942	0.26645	0.999997	5312	4	0.36214
SLC9A9	6	0.010373	0.040615	0.902963	911	4	-0.55837	0.22395	0.42434	0.999997	8484	2	-0.55837
KRTAP4-7	6	0.010381	0.04064	0.902963	912	5	-0.52244	0.97352	0.97345	0.999997	20078	0	-0.52244
LCE2A	5	0.0104	0.037913	0.899007	913	3	-0.45807	0.95194	0.95208	0.999997	19545	0	-0.45807
CCL22	6	0.010419	0.040765	0.902963	914	5	-0.51274	0.99455	0.9945	0.999997	20591	0	-0.51274
ATE1	6	0.010426	0.040787	0.902963	915	4	-0.46393	0.67637	0.79996	0.999997	16056	1	-0.46393
FAM160B2	6	0.010431	0.040807	0.902963	916	4	-0.35409	0.51748	0.69165	0.999997	13838	1	-0.35409
CCR6	6	0.010447	0.040869	0.902963	917	5	-0.37904	0.995	0.99498	0.999997	20604	0	-0.37904
LPPR4	6	0.010455	0.040899	0.902963	918	5	-0.44664	0.84057	0.87623	0.999997	17778	1	-0.44664
LRRIQ3	6	0.010456	0.040901	0.902963	919	5	-0.6556	0.90874	0.91383	0.999997	18704	1	-0.6556
POLR1B	6	0.01046	0.040912	0.902963	920	5	-0.49709	0.99524	0.9952	0.999997	20612	0	-0.49709
KRTAP21-1	6	0.010469	0.040939	0.902963	921	2	0.1164	0.1555	0.34399	0.999997	6880	3	0.1164
PLCG1	6	0.010473	0.040953	0.902963	922	5	-0.52614	0.99626	0.99623	0.999997	20636	0	-0.52614
SLC12A8	6	0.010556	0.041236	0.902963	923	5	-0.48748	0.98494	0.98489	0.999997	20329	0	-0.48748
LAYN	6	0.010569	0.041281	0.902963	924	4	-0.6739	0.20005	0.39676	0.999997	7911	2	-0.6739
CMAS	6	0.010585	0.04134	0.902963	925	5	-0.55112	0.87464	0.89286	0.999997	18204	1	-0.55112
hsa-mir-196a-2	4	0.010607	0.035583	0.892428	926	2	-0.55861	0.89771	0.89738	0.999997	18558	0	-0.55861
EDEM2	6	0.01061	0.041416	0.902963	927	5	-0.43896	0.98674	0.98672	0.999997	20380	0	-0.43896
FEM1A	6	0.010611	0.04142	0.902963	928	3	-0.30145	0.015041	0.056186	0.877564	1291	2	-0.30145
SUSD4	6	0.010617	0.041439	0.902963	929	4	-0.29977	0.34997	0.56535	0.999997	11272	2	-0.29977
CSH1	6	0.010623	0.041459	0.902963	930	4	-0.54085	0.98868	0.98867	0.999997	20433	0	-0.54085
HOXC13	6	0.01064	0.041511	0.902963	931	5	-0.61516	0.98322	0.98315	0.999997	20292	0	-0.61516
ZDHHC16	6	0.01064	0.041512	0.902963	932	4	-0.67965	0.96234	0.96247	0.999997	19781	0	-0.67965
USP7	6	0.010648	0.041543	0.902963	933	3	-0.23723	0.96615	0.96626	0.999997	19885	0	-0.23723
IGFL4	6	0.010669	0.041607	0.902963	934	3	-0.16666	0.64548	0.77772	0.999997	15565	2	-0.16666
STAT5B	6	0.010676	0.041633	0.902963	935	5	-0.495	0.98579	0.98575	0.999997	20351	0	-0.495
C6orf141	6	0.010688	0.041676	0.902963	936	5	-0.32359	0.88091	0.89629	0.999997	18296	1	-0.32359
FAM64A	6	0.010693	0.041695	0.902963	937	5	-0.53895	0.75006	0.84289	0.999997	16973	1	-0.53895
CHMP4C	6	0.010696	0.041703	0.902963	938	5	-0.93811	0.98941	0.98941	0.999997	20462	0	-0.93811
MSRA	6	0.010715	0.041774	0.902963	939	3	-0.3995	0.67947	0.80219	0.999997	16110	2	-0.3995
DNHD1	6	0.010719	0.041788	0.902963	940	2	-0.086732	0.63785	0.77237	0.999997	15454	1	-0.086732
LRRC27	6	0.010724	0.041797	0.902963	941	5	-0.36162	0.98657	0.98655	0.999997	20376	0	-0.36162
hsa-mir-5585	4	0.010755	0.036037	0.892428	942	2	-0.66136	0.30378	0.45252	0.999997	10318	1	-0.66136
AGBL5	6	0.010819	0.042085	0.907339	943	5	-0.55554	0.84444	0.87799	0.999997	17821	1	-0.55554
SLC27A2	6	0.010819	0.042087	0.907339	944	3	0.32373	5.3144e-05	0.00029353	0.145176	40	3	0.32373
CTNNA2	5	0.010837	0.039137	0.902693	945	3	-0.76963	0.71654	0.78777	0.999997	16648	1	-0.76963
hsa-mir-617	4	0.010838	0.036296	0.892428	946	4	-0.59781	0.98916	0.98916	0.999997	20453	0	-0.59781
ESCO1	6	0.010857	0.042216	0.90849	947	3	-0.26332	0.23857	0.44095	0.999997	8789	1	-0.26332
ADAMTSL3	6	0.010869	0.042257	0.90849	948	2	0.078223	0.70833	0.82368	0.999997	16514	1	0.078223
PLEKHA6	6	0.010879	0.042288	0.90849	949	4	-0.94014	0.98433	0.98426	0.999997	20313	0	-0.94014
TRIM46	6	0.010886	0.042315	0.90849	950	5	-0.40184	0.93201	0.93256	0.999997	19117	1	-0.40184
ASRGL1	6	0.010919	0.042418	0.909339	951	3	-0.40582	0.64967	0.7807	0.999997	15624	1	-0.40582
PROX1	6	0.010942	0.042497	0.909339	952	5	-0.51549	0.95874	0.95885	0.999997	19698	0	-0.51549
hsa-mir-6816	4	0.010958	0.036675	0.892428	953	4	-0.96594	0.98904	0.98906	0.999997	20445	0	-0.96594
MYPOP	6	0.010974	0.042602	0.909339	954	4	-0.71737	0.48362	0.67032	0.999997	13419	2	-0.71737
POLG2	6	0.010981	0.042618	0.909339	955	3	-0.88026	0.057406	0.16321	0.998147	3321	3	-0.88026
IGDCC3	6	0.010981	0.042618	0.909339	956	3	-0.29437	0.2502	0.45432	0.999997	9056	3	-0.29437
OR2T29	6	0.010995	0.042679	0.909398	957	5	-0.36678	0.84445	0.87799	0.999997	17822	1	-0.36678
ADCY6	6	0.011019	0.042763	0.909398	958	2	-0.086993	0.67457	0.79861	0.999997	16027	2	-0.086993
KPNA2	6	0.011033	0.042819	0.909398	959	4	-0.60905	0.66576	0.7922	0.999997	15889	1	-0.60905
NR4A1	6	0.011035	0.042828	0.909398	960	4	-0.6731	0.65286	0.78296	0.999997	15676	2	-0.6731
RFC4	6	0.011039	0.04284	0.909398	961	5	-0.81632	0.99744	0.99743	0.999997	20664	0	-0.81632
LBX1	6	0.011057	0.042895	0.909642	962	2	0.11384	0.32036	0.53305	0.999997	10649	2	0.11384
NCAN	6	0.011072	0.042948	0.90967	963	5	-0.61139	0.26354	0.4695	0.999997	9355	1	-0.61139
DBNL	6	0.011119	0.043103	0.90967	964	3	-0.2616	0.41165	0.6267	0.999997	12466	2	-0.2616
OVGP1	6	0.011129	0.043142	0.90967	965	4	-0.62143	0.93204	0.93258	0.999997	19118	1	-0.62143
hsa-mir-23a	4	0.011157	0.037317	0.893584	966	4	-0.43113	0.98884	0.98885	0.999997	20437	0	-0.43113
HOXA13	6	0.011169	0.043275	0.90967	967	3	-0.040154	0.21832	0.41787	0.999997	8341	3	-0.040154
GCM2	6	0.011173	0.043287	0.90967	968	4	-0.6017	0.72799	0.83639	0.999997	16800	1	-0.6017
FAM20B	6	0.011208	0.043405	0.90967	969	5	-0.42143	0.93878	0.93879	0.999997	19261	1	-0.42143
PRPS1L1	6	0.011247	0.043531	0.90967	970	4	-0.56903	0.69555	0.81404	0.999997	16326	1	-0.56903
ROBO3	6	0.011266	0.043599	0.90967	971	4	-0.75369	0.37985	0.59772	0.999997	11914	2	-0.75369
LDB2	6	0.011269	0.043605	0.90967	972	4	-0.49105	0.86414	0.8873	0.999997	18061	1	-0.49105
GPR171	6	0.011278	0.043645	0.90967	973	4	-0.65189	0.97057	0.97056	0.999997	20014	0	-0.65189
THAP7	6	0.011308	0.043738	0.90967	974	5	-0.41459	0.81136	0.86403	0.999997	17482	1	-0.41459
B9D1	6	0.011319	0.04377	0.90967	975	4	-0.30087	0.45182	0.65084	0.999997	12981	2	-0.30087
CLTCL1	6	0.011324	0.043785	0.90967	976	5	-0.34309	0.95769	0.9578	0.999997	19674	0	-0.34309
EBP	6	0.011331	0.043809	0.90967	977	3	-0.12562	0.86176	0.88613	0.999997	18039	1	-0.12562
MICU2	6	0.011369	0.043948	0.90967	978	3	-0.504	0.9956	0.99558	0.999997	20619	0	-0.504
ATRX	6	0.011376	0.04397	0.90967	979	3	-0.063303	0.029954	0.10319	0.945853	2197	2	-0.063303
ANKRD13C	6	0.011391	0.044022	0.90967	980	3	-0.1835	0.54205	0.7075	0.999997	14166	2	-0.1835
ADM2	6	0.011393	0.044026	0.90967	981	5	-1.3721	0.98067	0.98058	0.999997	20236	0	-1.3721
PRMT6	6	0.011398	0.04405	0.90967	982	3	-0.34227	0.256	0.46099	0.999997	9191	3	-0.34227
IFNL3	6	0.011407	0.044079	0.90967	983	4	-0.60016	0.25031	0.45443	0.999997	9057	2	-0.60016
AGTPBP1	6	0.011419	0.044119	0.90967	984	3	-0.1629	0.20785	0.40579	0.999997	8109	3	-0.1629
ADIG	6	0.011424	0.044127	0.90967	985	5	-0.58378	0.99369	0.99362	0.999997	20575	0	-0.58378
SLC26A4	6	0.011469	0.044263	0.90967	986	5	-0.43118	0.99756	0.99756	0.999997	20669	0	-0.43118
FBXO11	6	0.011473	0.04428	0.90967	987	5	-0.38359	0.67639	0.79997	0.999997	16057	1	-0.38359
FAM47C	6	0.011495	0.044348	0.90967	988	5	-0.55618	0.94224	0.94226	0.999997	19349	0	-0.55618
KCNA1	6	0.011495	0.044348	0.90967	989	5	-0.42665	0.3892	0.60775	0.999997	12103	1	-0.42665
SLC39A13	6	0.011505	0.044373	0.90967	990	4	-0.48945	0.73121	0.83731	0.999997	16822	1	-0.48945
SPNS3	6	0.011517	0.044407	0.90967	991	5	-0.52661	0.77284	0.85018	0.999997	17135	1	-0.52661
RTN4	6	0.011519	0.04441	0.90967	992	3	0.0095441	0.21587	0.41507	0.999997	8281	3	0.0095441
TBC1D2B	6	0.011519	0.04441	0.90967	993	5	-0.4823	0.99104	0.991	0.999997	20506	0	-0.4823
PRR15	6	0.011542	0.044481	0.90967	994	4	-0.60373	0.95482	0.95494	0.999997	19620	0	-0.60373
WNT10B	6	0.011559	0.044546	0.90967	995	4	-0.54372	0.70684	0.82256	0.999997	16494	2	-0.54372
PCYT1B	6	0.011563	0.044556	0.90967	996	4	-0.62751	0.97286	0.97279	0.999997	20063	0	-0.62751
IL1RN	6	0.011569	0.044577	0.90967	997	2	0.26898	0.13639	0.31628	0.999997	6296	4	0.26898
SLC9A7	6	0.011582	0.044629	0.90967	998	2	-0.14323	0.52634	0.69731	0.999997	13960	1	-0.14323
DUOX2	6	0.011593	0.044669	0.90967	999	4	-0.87861	0.75959	0.84587	0.999997	17038	1	-0.87861
HDDC2	6	0.011608	0.044723	0.90967	1000	5	-0.49649	0.99131	0.99128	0.999997	20513	0	-0.49649
SLC16A10	6	0.011618	0.044756	0.90967	1001	3	-0.15918	0.48315	0.67001	0.999997	13415	2	-0.15918
hsa-mir-4440	4	0.011634	0.038767	0.902693	1002	4	-0.48919	0.98837	0.98836	0.999997	20427	0	-0.48919
TM4SF1	6	0.011645	0.044849	0.90967	1003	3	-0.43627	0.60422	0.74913	0.999997	14965	2	-0.43627
B3GNT7	6	0.011669	0.044916	0.90967	1004	5	-0.46215	0.83251	0.87268	0.999997	17685	1	-0.46215
ADORA2A	6	0.011718	0.045078	0.90967	1005	3	-0.41956	0.59019	0.7395	0.999997	14775	1	-0.41956
RSF1	6	0.011736	0.045142	0.90967	1006	4	-0.44251	0.99609	0.99607	0.999997	20631	0	-0.44251
RNF17	6	0.011758	0.045205	0.90967	1007	4	-0.60553	0.78361	0.85386	0.999997	17218	1	-0.60553
APCDD1	6	0.011768	0.045231	0.90967	1008	5	-0.36932	0.038137	0.12181	0.976621	2540	1	-0.36932
TCHHL1	6	0.011802	0.04534	0.90967	1009	5	-0.43019	0.97225	0.9722	0.999997	20049	0	-0.43019
GMCL1	6	0.011818	0.045389	0.90967	1010	1	0.19358	0.37341	0.59076	0.999997	11777	3	0.19358
ZNF454	6	0.011868	0.045565	0.90967	1011	2	0.10558	0.25856	0.46392	0.999997	9246	3	0.10558
AGR2	6	0.011879	0.045596	0.90967	1012	4	-0.48692	0.94753	0.9476	0.999997	19469	0	-0.48692
MCEE	6	0.011911	0.045696	0.90967	1013	3	-0.29018	0.27287	0.48011	0.999997	9592	2	-0.29018
GNRH1	6	0.011951	0.045824	0.90967	1014	4	-0.58448	0.21702	0.41638	0.999997	8309	1	-0.58448
hsa-mir-4320	4	0.011959	0.039758	0.902693	1015	4	-0.52528	0.98804	0.98803	0.999997	20421	0	-0.52528
CCR8	6	0.011968	0.045878	0.90967	1016	2	-0.11736	0.83303	0.87292	0.999997	17691	1	-0.11736
SPATA18	6	0.012012	0.046021	0.90967	1017	5	-0.34204	0.9867	0.98669	0.999997	20378	0	-0.34204
THRAP3	6	0.012018	0.046049	0.90967	1018	5	-1.0488	0.78954	0.8559	0.999997	17261	1	-1.0488
ACTL7A	6	0.012018	0.04605	0.90967	1019	4	-0.57752	0.46708	0.66017	0.999997	13186	1	-0.57752
ALDH2	6	0.01203	0.046098	0.90967	1020	5	-0.51564	0.8455	0.87846	0.999997	17836	1	-0.51564
ZNF81	6	0.012033	0.046104	0.90967	1021	2	-0.048334	0.47975	0.66793	0.999997	13369	2	-0.048334
PLS1	6	0.012036	0.046113	0.90967	1022	5	-0.59057	0.98507	0.98503	0.999997	20334	0	-0.59057
AKTIP	6	0.012036	0.046114	0.90967	1023	5	-0.59808	0.82666	0.8702	0.999997	17621	1	-0.59808
THRSP	6	0.012073	0.046234	0.90967	1024	3	-0.39858	0.9798	0.9797	0.999997	20215	0	-0.39858
RPS3A	6	0.012092	0.046303	0.90967	1025	2	0.0075689	0.30803	0.51943	0.999997	10402	3	0.0075689
hsa-mir-222	4	0.012138	0.040304	0.902963	1026	3	-1.2513	0.8642	0.86379	0.999997	18065	0	-1.2513
IQCG	6	0.012168	0.046542	0.90967	1027	1	-0.092218	0.59821	0.74494	0.999997	14880	2	-0.092218
ZNF704	6	0.012218	0.046714	0.90967	1028	1	0.39823	0.12954	0.30381	0.999997	6051	4	0.39823
HEPN1	6	0.012245	0.046801	0.90967	1029	3	-0.26891	0.96692	0.967	0.999997	19899	0	-0.26891
ANKS4B	6	0.012245	0.046802	0.90967	1030	4	-0.69937	0.88406	0.89806	0.999997	18346	1	-0.69937
FOXE3	6	0.012254	0.04683	0.90967	1031	4	-0.71026	0.69425	0.81307	0.999997	16306	1	-0.71026
CYP51A1	6	0.012266	0.046872	0.90967	1032	5	-0.38976	0.68769	0.80816	0.999997	16215	1	-0.38976
CYP4A22	6	0.012268	0.046875	0.90967	1033	2	0.10975	0.67769	0.80089	0.999997	16083	2	0.10975
PAPOLB	6	0.012278	0.046909	0.90967	1034	5	-0.46666	0.9968	0.99677	0.999997	20649	0	-0.46666
NonTargetingControlGuideForHuman_94	10	0.012295	0.057696	0.90967	1035	3	0.047688	0.76752	0.90476	0.999997	17095	3	0.047688
TMEM209	6	0.012312	0.047026	0.90967	1036	3	-0.5134	0.93731	0.93739	0.999997	19228	1	-0.5134
GPD2	6	0.012317	0.04705	0.90967	1037	4	-0.29301	0.96568	0.96577	0.999997	19869	0	-0.29301
CELA2A	6	0.012338	0.047119	0.90967	1038	4	-0.46036	0.39336	0.61217	0.999997	12188	2	-0.46036
FAM159B	6	0.012345	0.047137	0.90967	1039	3	-0.48279	0.66897	0.7946	0.999997	15944	1	-0.48279
CTAGE4	5	0.012357	0.043442	0.90967	1040	3	-0.5263	0.93824	0.93843	0.999997	19249	0	-0.5263
FANCB	6	0.012373	0.047226	0.90967	1041	5	-0.42441	0.96026	0.96035	0.999997	19733	0	-0.42441
CNOT11	6	0.012378	0.047238	0.90967	1042	5	-0.36295	0.54092	0.70678	0.999997	14149	1	-0.36295
FXYD2	6	0.012405	0.047345	0.90967	1043	2	-0.13126	0.57671	0.73033	0.999997	14599	2	-0.13126
CYP27B1	6	0.012417	0.047381	0.90967	1044	4	-0.47648	0.90156	0.90896	0.999997	18611	1	-0.47648
MCM2	6	0.012417	0.047382	0.90967	1045	3	-0.29397	0.89939	0.90749	0.999997	18585	1	-0.29397
SPATA24	6	0.012419	0.047392	0.90967	1046	4	-0.67417	0.93153	0.93214	0.999997	19105	1	-0.67417
DNAH9	6	0.012433	0.04744	0.90967	1047	5	-0.44894	0.17696	0.36953	0.999997	7372	1	-0.44894
PROSC	6	0.012442	0.047469	0.90967	1048	4	-0.38596	0.69026	0.81007	0.999997	16252	2	-0.38596
LGMN	6	0.012448	0.04749	0.90967	1049	4	-0.56513	0.67945	0.80218	0.999997	16109	1	-0.56513
PALM3	6	0.012451	0.0475	0.90967	1050	3	-0.24608	0.21524	0.41434	0.999997	8265	3	-0.24608
SLC25A11	6	0.012467	0.047556	0.90967	1051	2	0.17387	0.07161	0.19255	0.999025	3902	3	0.17387
HPS1	6	0.012472	0.047574	0.90967	1052	5	-0.41793	0.99247	0.99242	0.999997	20544	0	-0.41793
PVRIG	6	0.012485	0.047615	0.90967	1053	2	-0.065532	0.54735	0.71097	0.999997	14242	2	-0.065532
DOCK5	6	0.012505	0.047682	0.90967	1054	5	-0.69241	0.19455	0.39036	0.999997	7777	1	-0.69241
MED21	6	0.012515	0.047722	0.90967	1055	4	-0.68184	0.69302	0.81212	0.999997	16292	1	-0.68184
TIMM21	6	0.012517	0.047729	0.90967	1056	2	-0.12042	0.91341	0.91725	0.999997	18779	1	-0.12042
hsa-mir-6749	4	0.012554	0.041551	0.902963	1057	3	-0.59472	0.52859	0.6466	0.999997	13994	1	-0.59472
KRT1	6	0.012559	0.047864	0.90967	1058	4	-0.68957	0.66616	0.7925	0.999997	15894	2	-0.68957
hsa-mir-7107	4	0.012565	0.04158	0.902963	1059	2	0.30844	0.20643	0.35695	0.999997	8078	2	0.30844
TNNT2	6	0.012566	0.047891	0.90967	1060	4	-0.50498	0.97126	0.97125	0.999997	20027	0	-0.50498
MFGE8	6	0.012617	0.048058	0.90967	1061	2	0.015486	0.4488	0.64904	0.999997	12938	1	0.015486
ACVRL1	6	0.012625	0.048083	0.90967	1062	5	-0.51689	0.9789	0.97879	0.999997	20192	0	-0.51689
ELF1	6	0.012639	0.048129	0.90967	1063	4	-0.55671	0.38253	0.60056	0.999997	11958	2	-0.55671
LIN52	6	0.012667	0.048219	0.90967	1064	2	-0.031896	0.84141	0.87662	0.999997	17785	1	-0.031896
KRTAP9-2	6	0.012684	0.048274	0.90967	1065	5	-0.86861	0.55661	0.71708	0.999997	14350	1	-0.86861
POLDIP3	6	0.0127	0.048318	0.90967	1066	4	-0.77663	0.65146	0.78196	0.999997	15656	2	-0.77663
YIPF6	6	0.012701	0.048319	0.90967	1067	5	-0.80124	0.45521	0.65284	0.999997	13021	1	-0.80124
FZD3	6	0.012709	0.048343	0.90967	1068	4	-0.49255	0.64204	0.77528	0.999997	15522	2	-0.49255
POC5	6	0.012717	0.048374	0.90967	1069	5	-0.5763	0.985	0.98496	0.999997	20333	0	-0.5763
TTL	6	0.012767	0.048553	0.90967	1070	2	-0.073671	0.22878	0.42979	0.999997	8586	2	-0.073671
OR56B4	6	0.012776	0.048587	0.90967	1071	5	-0.56943	0.99646	0.99642	0.999997	20637	0	-0.56943
CDC20B	6	0.012789	0.04863	0.90967	1072	5	-0.46596	0.95687	0.95697	0.999997	19655	0	-0.46596
CEP290	6	0.012811	0.048699	0.90967	1073	4	-0.6167	0.98795	0.98793	0.999997	20416	0	-0.6167
CCKAR	5	0.012814	0.044698	0.90967	1074	2	0.22702	0.0042945	0.018031	0.719888	527	3	0.22702
CYP11B2	6	0.012817	0.048717	0.90967	1075	4	-0.35031	0.24562	0.44906	0.999997	8958	1	-0.35031
ANAPC10	6	0.01284	0.04881	0.90967	1076	5	-0.44311	0.74703	0.842	0.999997	16956	1	-0.44311
ALK	6	0.012853	0.048868	0.90967	1077	4	-0.46237	0.39878	0.61798	0.999997	12310	2	-0.46237
RAP2C	6	0.012866	0.048905	0.90967	1078	3	-0.25682	0.67033	0.79553	0.999997	15959	2	-0.25682
DEFB104A	6	0.012875	0.048931	0.90967	1079	4	-0.36449	0.49939	0.68011	0.999997	13613	2	-0.36449
SIRT7	6	0.012888	0.048975	0.90967	1080	3	-0.20505	0.24466	0.44794	0.999997	8928	3	-0.20505
THYN1	6	0.012916	0.049079	0.90967	1081	3	-0.14977	0.71412	0.82806	0.999997	16600	2	-0.14977
DPP3	6	0.012924	0.049106	0.90967	1082	3	-0.22721	0.55673	0.71715	0.999997	14353	2	-0.22721
OR5M1	6	0.012934	0.049135	0.90967	1083	5	-0.41004	0.99015	0.99013	0.999997	20476	0	-0.41004
CDH16	6	0.012952	0.049196	0.90967	1084	4	-0.62813	0.9878	0.98779	0.999997	20412	0	-0.62813
MROH9	6	0.012959	0.049219	0.90967	1085	3	-0.39826	0.98699	0.98697	0.999997	20386	0	-0.39826
HPS4	6	0.012965	0.049239	0.90967	1086	4	-0.39899	0.53591	0.70352	0.999997	14078	1	-0.39899
KATNA1	6	0.012974	0.04927	0.90967	1087	5	-0.46306	0.71154	0.82612	0.999997	16556	1	-0.46306
SH2B2	6	0.012987	0.049311	0.90967	1088	5	-0.51286	0.93882	0.93883	0.999997	19263	1	-0.51286
PLIN3	6	0.012993	0.049332	0.90967	1089	5	-0.42423	0.99315	0.99308	0.999997	20560	0	-0.42423
ELMOD1	6	0.013006	0.049372	0.90967	1090	3	-0.24544	0.89055	0.90191	0.999997	18430	1	-0.24544
ZFPL1	6	0.013016	0.049406	0.90967	1091	3	-0.39919	0.82588	0.86989	0.999997	17615	1	-0.39919
VWA8	6	0.013034	0.049464	0.90967	1092	4	-0.36875	0.61495	0.75648	0.999997	15136	1	-0.36875
B4GALT7	6	0.013054	0.049534	0.90967	1093	2	-0.11302	0.39808	0.6172	0.999997	12292	2	-0.11302
TADA3	6	0.013059	0.049549	0.90967	1094	4	-0.53367	0.043106	0.1327	0.984669	2728	2	-0.53367
C15orf60	5	0.013065	0.045379	0.90967	1095	3	-0.16307	0.90799	0.90812	0.999997	18691	0	-0.16307
NOM1	6	0.01308	0.049618	0.90967	1096	3	-0.28064	0.074983	0.19943	0.999997	4026	1	-0.28064
LARP1	6	0.01308	0.049618	0.90967	1097	5	-0.76842	0.99347	0.99339	0.999997	20569	0	-0.76842
hsa-mir-548a-2	4	0.013094	0.043211	0.90967	1098	3	-0.79037	0.29179	0.44074	0.999997	10054	1	-0.79037
LPAR4	6	0.013116	0.049735	0.90967	1099	4	-0.53456	0.43165	0.63862	0.999997	12704	2	-0.53456
RBM12B	6	0.013166	0.049904	0.90967	1100	4	-0.27404	0.99467	0.99461	0.999997	20594	0	-0.27404
PRSS57	6	0.013177	0.04994	0.90967	1101	5	-0.52834	0.96882	0.96885	0.999997	19958	0	-0.52834
CDRT15L2	6	0.013181	0.049953	0.90967	1102	3	-0.2152	0.94153	0.94156	0.999997	19327	0	-0.2152
RNF114	6	0.013191	0.049987	0.90967	1103	3	-0.20858	0.34856	0.56382	0.999997	11243	1	-0.20858
ACSL5	6	0.0132	0.050014	0.90967	1104	5	-0.47599	0.90485	0.91115	0.999997	18653	1	-0.47599
RCAN1	6	0.013216	0.050059	0.90967	1105	1	0.29734	0.045035	0.13683	0.990382	2794	3	0.29734
GPR133	6	0.013227	0.050097	0.90967	1106	4	-0.43787	0.97356	0.97349	0.999997	20079	0	-0.43787
MRPS18B	6	0.01323	0.050101	0.90967	1107	4	-0.72609	0.93713	0.93724	0.999997	19222	1	-0.72609
ERP29	6	0.013265	0.050219	0.90967	1108	4	-0.6486	0.89897	0.90721	0.999997	18576	1	-0.6486
GSTA4	6	0.013293	0.050311	0.90967	1109	4	-0.57456	0.62948	0.7665	0.999997	15329	1	-0.57456
SLC20A2	6	0.013315	0.050379	0.90967	1110	2	-0.10891	0.16899	0.36013	0.999997	7193	1	-0.10891
C6orf10	6	0.013321	0.050401	0.90967	1111	4	-0.46653	0.45469	0.65254	0.999997	13011	2	-0.46653
hsa-mir-662	4	0.013339	0.043957	0.90967	1112	2	-0.62861	0.2817	0.43084	0.999997	9818	2	-0.62861
GDPD1	6	0.013365	0.050553	0.90967	1113	4	-0.20572	0.97348	0.97341	0.999997	20077	0	-0.20572
hsa-mir-4644	3	0.013391	0.035354	0.892428	1114	3	-0.62897	0.98661	0.98674	0.999997	20377	0	-0.62897
MMAA	6	0.013396	0.050657	0.90967	1115	5	-0.72371	0.8996	0.90763	0.999997	18587	1	-0.72371
CDY2A	3	0.013398	0.035378	0.892428	1116	2	-0.79621	0.87691	0.87706	0.999997	18233	0	-0.79621
CALB2	6	0.013406	0.050689	0.90967	1117	5	-0.66275	0.7729	0.8502	0.999997	17137	1	-0.66275
INPP5J	6	0.013406	0.050689	0.90967	1118	4	-0.41299	0.9712	0.97119	0.999997	20025	0	-0.41299
CDON	6	0.013415	0.050722	0.90967	1119	3	-0.10246	0.97958	0.97948	0.999997	20208	0	-0.10246
BMP7	6	0.013423	0.050746	0.90967	1120	4	-0.57371	0.21377	0.41266	0.999997	8225	2	-0.57371
KIAA1614	6	0.013434	0.050784	0.90967	1121	5	-0.42871	0.84377	0.87769	0.999997	17811	1	-0.42871
TNIP3	6	0.013441	0.050803	0.90967	1122	5	-0.80496	0.99758	0.99758	0.999997	20670	0	-0.80496
MYCN	6	0.013447	0.050825	0.90967	1123	4	-0.58122	0.99112	0.99109	0.999997	20508	0	-0.58122
STARD6	6	0.013454	0.050841	0.90967	1124	3	-0.1779	0.94547	0.9455	0.999997	19421	0	-0.1779
LOC440335	6	0.013465	0.05088	0.90967	1125	2	0.013083	0.67126	0.79622	0.999997	15978	2	0.013083
KIR2DL3	5	0.013466	0.046484	0.90967	1126	4	-0.43263	0.95117	0.95133	0.999997	19533	0	-0.43263
YIPF4	6	0.013478	0.050925	0.90967	1127	2	0.23453	0.10049	0.24957	0.999997	4985	3	0.23453
FABP12	6	0.013513	0.051043	0.90967	1128	3	-0.10926	0.26453	0.47065	0.999997	9376	3	-0.10926
ZC3H7B	6	0.013515	0.051053	0.90967	1129	1	0.69782	0.0018485	0.009234	0.607893	304	5	0.69782
PTPN3	6	0.013563	0.051212	0.90967	1130	5	-0.52362	0.99072	0.99069	0.999997	20493	0	-0.52362
OR51D1	6	0.013565	0.051216	0.90967	1131	3	-0.096756	0.62222	0.76144	0.999997	15221	2	-0.096756
LUZP2	6	0.013572	0.051242	0.90967	1132	5	-0.62832	0.63505	0.7704	0.999997	15413	1	-0.62832
PRF1	6	0.013593	0.051317	0.90967	1133	4	-0.25749	0.4321	0.63891	0.999997	12711	1	-0.25749
DIRC1	6	0.013596	0.051324	0.90967	1134	4	-0.33658	0.91866	0.92127	0.999997	18866	1	-0.33658
STK4	6	0.013615	0.051388	0.90967	1135	3	-0.15705	0.65911	0.78741	0.999997	15777	2	-0.15705
CRADD	6	0.013663	0.05155	0.90967	1136	4	-0.47978	0.093402	0.23591	0.999997	4723	2	-0.47978
RRP9	6	0.013664	0.051555	0.90967	1137	1	0.64141	0.028856	0.099901	0.943903	2123	3	0.64141
KBTBD4	6	0.01367	0.051584	0.90967	1138	5	-0.71568	0.91232	0.91644	0.999997	18765	1	-0.71568
BHLHA15	6	0.013683	0.051626	0.90967	1139	4	-0.69226	0.67432	0.79843	0.999997	16020	2	-0.69226
TBC1D1	6	0.013698	0.05168	0.90967	1140	4	-0.56357	0.20034	0.39709	0.999997	7919	1	-0.56357
DRD1	6	0.013704	0.051699	0.90967	1141	2	-0.12825	0.65497	0.78444	0.999997	15713	2	-0.12825
VWDE	6	0.013714	0.051725	0.90967	1142	2	0.25324	0.086562	0.22248	0.999997	4480	4	0.25324
TBC1D15	6	0.013736	0.051787	0.90967	1143	4	-0.40518	0.066919	0.18295	0.999025	3698	2	-0.40518
C17orf82	6	0.013746	0.051816	0.90967	1144	4	-1.242	0.93105	0.93169	0.999997	19096	1	-1.242
DAPK1	6	0.013746	0.051817	0.90967	1145	4	-0.47871	0.15461	0.34295	0.999997	6855	2	-0.47871
hsa-mir-3942	3	0.013772	0.036305	0.892428	1146	2	-0.91707	0.027445	0.069404	0.911137	2061	1	-0.91707
CHST6	6	0.013786	0.051948	0.90967	1147	5	-0.54042	0.7526	0.84369	0.999997	16989	1	-0.54042
SORT1	6	0.013792	0.051966	0.90967	1148	4	-0.59756	0.98486	0.98481	0.999997	20327	0	-0.59756
ANG	6	0.013803	0.051999	0.90967	1149	4	-0.47771	0.021285	0.076283	0.915882	1687	2	-0.47771
SESN1	6	0.013814	0.052038	0.90967	1150	4	-0.23227	0.97125	0.97124	0.999997	20026	0	-0.23227
SOX11	6	0.013845	0.052147	0.90967	1151	4	-0.50892	0.87954	0.8955	0.999997	18273	1	-0.50892
UPK3B	6	0.013846	0.05215	0.90967	1152	4	-0.59361	0.32539	0.53854	0.999997	10760	1	-0.59361
CTSO	6	0.013847	0.052157	0.90967	1153	4	-0.66643	0.21838	0.41794	0.999997	8343	2	-0.66643
MAP4K2	6	0.013859	0.052205	0.90967	1154	4	-0.42175	0.11145	0.27034	0.999997	5393	1	-0.42175
hsa-mir-3917	4	0.01386	0.045556	0.90967	1155	4	-0.68201	0.98614	0.98611	0.999997	20364	0	-0.68201
ZIC1	6	0.013864	0.052212	0.90967	1156	3	-0.22203	0.26041	0.46599	0.999997	9288	3	-0.22203
SEMG2	6	0.01391	0.052368	0.90967	1157	5	-0.49731	0.39457	0.61348	0.999997	12203	1	-0.49731
C17orf77	6	0.01392	0.052406	0.90967	1158	5	-0.62765	0.83083	0.87196	0.999997	17668	1	-0.62765
hsa-mir-3934	4	0.01393	0.045772	0.90967	1159	4	-0.31943	0.98607	0.98605	0.999997	20362	0	-0.31943
RASAL3	6	0.013963	0.052558	0.90967	1160	4	-0.52354	0.63058	0.76727	0.999997	15345	2	-0.52354
CBX4	6	0.013968	0.052568	0.90967	1161	2	0.22468	0.22162	0.42166	0.999997	8422	3	0.22468
RBM45	6	0.013975	0.052587	0.90967	1162	5	-0.47366	0.83449	0.87354	0.999997	17713	1	-0.47366
PRDM7	6	0.014013	0.052713	0.90967	1163	4	-0.83252	0.9951	0.99506	0.999997	20608	0	-0.83252
RNMTL1	6	0.014013	0.052717	0.90967	1164	3	-0.2666	0.58027	0.73277	0.999997	14654	1	-0.2666
RABL3	6	0.014026	0.052765	0.90967	1165	4	-0.58176	0.57395	0.7285	0.999997	14560	1	-0.58176
PRDX6	6	0.014026	0.052766	0.90967	1166	5	-0.41892	0.76197	0.84666	0.999997	17049	1	-0.41892
CBX7	6	0.014036	0.052805	0.90967	1167	3	-0.30902	0.48701	0.67246	0.999997	13448	2	-0.30902
NACC2	6	0.014063	0.052881	0.90967	1168	3	-0.1107	0.31888	0.53141	0.999997	10625	3	-0.1107
LIF	6	0.014063	0.052882	0.90967	1169	3	-0.21049	0.71057	0.8254	0.999997	16542	1	-0.21049
NTN1	6	0.014067	0.052895	0.90967	1170	3	-0.22176	0.20494	0.4024	0.999997	8041	3	-0.22176
BAIAP3	6	0.014067	0.052895	0.90967	1171	5	-0.35713	0.8136	0.86492	0.999997	17504	1	-0.35713
TMPRSS12	6	0.014087	0.052968	0.90967	1172	3	-0.29062	0.36855	0.58557	0.999997	11680	2	-0.29062
IFI27	6	0.014093	0.052983	0.90967	1173	5	-0.42829	0.93605	0.93623	0.999997	19200	1	-0.42829
VAPA	6	0.014106	0.053013	0.90967	1174	2	-0.0020406	0.22737	0.4282	0.999997	8555	2	-0.0020406
hsa-mir-200c	4	0.014108	0.046291	0.90967	1175	4	-0.4143	0.98589	0.98587	0.999997	20356	0	-0.4143
BACE1	6	0.014146	0.053137	0.90967	1176	4	-0.28622	0.65051	0.78129	0.999997	15634	2	-0.28622
CDRT15	6	0.014163	0.053191	0.90967	1177	3	-0.085357	0.010969	0.042754	0.830838	1040	2	-0.085357
CLEC4G	6	0.014241	0.053448	0.90967	1178	4	-0.49471	0.95224	0.95228	0.999997	19556	0	-0.49471
PDE4A	6	0.014252	0.053478	0.90967	1179	3	-0.10267	0.57628	0.73002	0.999997	14594	2	-0.10267
PLB1	6	0.014263	0.053519	0.90967	1180	2	0.019365	0.51314	0.68894	0.999997	13782	2	0.019365
CCDC65	6	0.014276	0.053564	0.90967	1181	3	-0.15183	0.54373	0.70861	0.999997	14194	2	-0.15183
ARFGAP3	6	0.014291	0.053611	0.90967	1182	5	-0.70612	0.19531	0.39127	0.999997	7786	1	-0.70612
C3orf20	6	0.014291	0.053611	0.90967	1183	5	-0.50103	0.92627	0.92748	0.999997	19016	1	-0.50103
CD226	6	0.014291	0.053611	0.90967	1184	5	-0.66134	0.96609	0.96619	0.999997	19882	0	-0.66134
UBA52	6	0.014291	0.053611	0.90967	1185	5	-0.71435	0.94004	0.94003	0.999997	19289	0	-0.71435
C12orf44	6	0.014291	0.053611	0.90967	1186	5	-0.51169	0.86084	0.88567	0.999997	18030	1	-0.51169
hsa-mir-3667	4	0.014296	0.04686	0.90967	1187	1	0.1372	0.46909	0.61645	0.999997	13216	2	0.1372
SPRTN	6	0.014305	0.053667	0.90967	1188	4	-0.21859	0.0072153	0.029727	0.788551	761	1	-0.21859
MLF1	6	0.014312	0.053689	0.90967	1189	4	-0.49877	0.17392	0.36593	0.999997	7313	2	-0.49877
hsa-mir-4536-1	3	0.014329	0.037706	0.899007	1190	3	-0.48725	0.98567	0.9858	0.999997	20348	0	-0.48725
KCNJ15	6	0.014339	0.053773	0.90967	1191	3	-0.4112	0.90031	0.90812	0.999997	18594	1	-0.4112
FKBP11	6	0.014341	0.053776	0.90967	1192	3	-0.24061	0.8704	0.89058	0.999997	18149	1	-0.24061
METTL15	6	0.014356	0.053835	0.90967	1193	4	-0.57552	0.20948	0.4077	0.999997	8132	2	-0.57552
TAF1D	6	0.014362	0.053851	0.90967	1194	2	0.078275	0.28798	0.49703	0.999997	9959	3	0.078275
SEMA6D	6	0.014366	0.053866	0.90967	1195	3	-0.28644	0.93884	0.93884	0.999997	19264	1	-0.28644
PDZRN4	6	0.014398	0.053976	0.90967	1196	3	-0.55177	0.67932	0.80209	0.999997	16107	1	-0.55177
C11orf1	6	0.014405	0.054001	0.90967	1197	4	-1.0011	0.96718	0.96725	0.999997	19909	0	-1.0011
TAOK2	6	0.014412	0.054026	0.90967	1198	2	0.3745	0.11193	0.27125	0.999997	5408	3	0.3745
ZNF780A	6	0.014428	0.054076	0.90967	1199	5	-0.413	0.58568	0.73645	0.999997	14721	1	-0.413
UBXN7	6	0.014463	0.054184	0.90967	1200	3	-0.11096	0.042887	0.13222	0.984669	2722	3	-0.11096
ZNF607	6	0.014512	0.054328	0.90967	1201	1	0.12176	0.0029837	0.01432	0.667566	423	3	0.12176
GPR39	6	0.014548	0.054448	0.90967	1202	2	0.19825	0.14855	0.33564	0.999997	6710	3	0.19825
C10orf114	6	0.014561	0.054498	0.90967	1203	2	0.034471	0.34411	0.55903	0.999997	11155	3	0.034471
SOX14	6	0.01457	0.054527	0.90967	1204	4	-0.54172	0.66779	0.79372	0.999997	15925	1	-0.54172
ELFN2	6	0.014598	0.054605	0.90967	1205	4	-0.42028	0.71636	0.8298	0.999997	16646	2	-0.42028
NOL12	6	0.0146	0.054611	0.90967	1206	3	-0.14093	0.042571	0.1315	0.984212	2707	3	-0.14093
hsa-mir-3655	4	0.014614	0.047871	0.90967	1207	2	-0.091032	0.060832	0.14403	0.995081	3458	2	-0.091032
hsa-mir-1913	4	0.014614	0.047871	0.90967	1208	2	-0.48397	0.21258	0.36302	0.999997	8200	2	-0.48397
FTMT	6	0.014628	0.05471	0.90967	1209	4	-0.46728	0.22948	0.43059	0.999997	8604	1	-0.46728
C1QTNF8	6	0.014661	0.054829	0.90967	1210	2	-0.070899	0.52491	0.6964	0.999997	13944	2	-0.070899
SSBP4	6	0.01467	0.054859	0.90967	1211	3	-0.085409	0.003375	0.015751	0.675835	460	3	-0.085409
C12orf66	6	0.014684	0.054908	0.90967	1212	3	-0.40482	0.62541	0.76371	0.999997	15272	1	-0.40482
LOC643037	6	0.014711	0.055003	0.90967	1213	2	0.18612	0.30796	0.51934	0.999997	10400	3	0.18612
hsa-mir-3162	4	0.014718	0.048191	0.90967	1214	2	-0.41317	0.14102	0.28642	0.999997	6475	1	-0.41317
HIST3H3	6	0.014729	0.055057	0.90967	1215	4	-0.47377	0.67352	0.79786	0.999997	16008	1	-0.47377
SPAG9	6	0.014738	0.055084	0.90967	1216	5	-0.50009	0.87859	0.89499	0.999997	18265	1	-0.50009
SP8	6	0.014761	0.055156	0.90967	1217	1	0.16251	0.080922	0.21121	0.999997	4260	2	0.16251
TENM4	6	0.014765	0.055168	0.90967	1218	3	-0.25943	0.64109	0.77462	0.999997	15512	1	-0.25943
hsa-mir-7111	4	0.014771	0.048364	0.90967	1219	4	-0.46106	0.98523	0.98522	0.999997	20339	0	-0.46106
ZSCAN9	6	0.014785	0.055226	0.90967	1220	4	-0.43158	0.33315	0.54706	0.999997	10936	1	-0.43158
KCNA6	6	0.014789	0.055239	0.90967	1221	4	-0.61633	0.67128	0.79623	0.999997	15979	1	-0.61633
ESRP1	6	0.014794	0.055257	0.90967	1222	5	-0.45088	0.55271	0.71451	0.999997	14311	1	-0.45088
RSPRY1	6	0.014826	0.055363	0.90967	1223	5	-0.46544	0.99688	0.99687	0.999997	20650	0	-0.46544
DDX6	6	0.014841	0.055414	0.90967	1224	4	-0.72551	0.61971	0.75972	0.999997	15191	2	-0.72551
SDCCAG3	6	0.01486	0.055477	0.90967	1225	4	-0.40597	0.93632	0.93647	0.999997	19205	1	-0.40597
C8orf58	6	0.014882	0.055552	0.90967	1226	5	-0.75642	0.99442	0.99436	0.999997	20589	0	-0.75642
FBXL15	6	0.014899	0.055616	0.90967	1227	4	-0.89697	0.37986	0.59772	0.999997	11915	2	-0.89697
RPS10	6	0.01491	0.055649	0.90967	1228	1	-0.090518	0.20318	0.40038	0.999997	7998	1	-0.090518
NXT1	6	0.014914	0.055659	0.90967	1229	5	-0.64815	0.95521	0.95533	0.999997	19627	0	-0.64815
OR6A2	6	0.01492	0.055677	0.90967	1230	3	-0.20993	0.82615	0.87	0.999997	17616	1	-0.20993
FAM78A	6	0.014923	0.055685	0.90967	1231	4	-0.85948	0.89291	0.90335	0.999997	18475	1	-0.85948
NonTargetingControlGuideForHuman_27	10	0.014929	0.067568	0.915457	1232	7	-0.30875	0.75624	0.89871	0.999997	17013	2	-0.30875
MYO7A	6	0.014957	0.055789	0.90967	1233	4	-0.46864	0.87862	0.89501	0.999997	18266	1	-0.46864
ATL2	6	0.01496	0.055803	0.90967	1234	2	0.82925	0.0048819	0.02133	0.735555	582	4	0.82925
USP53	6	0.014991	0.055897	0.90967	1235	5	-0.45005	0.99719	0.99717	0.999997	20655	0	-0.45005
ATRAID	6	0.015002	0.055933	0.90967	1236	5	-0.34055	0.99657	0.99653	0.999997	20640	0	-0.34055
MESDC2	6	0.01501	0.05596	0.90967	1237	3	-0.35385	0.87396	0.89249	0.999997	18193	1	-0.35385
FTL	6	0.015027	0.056009	0.90967	1238	3	-0.25943	0.60538	0.7499	0.999997	14987	1	-0.25943
TTC38	6	0.01506	0.056116	0.90967	1239	2	-0.0032416	0.20385	0.40114	0.999997	8012	3	-0.0032416
DMWD	6	0.015066	0.056137	0.90967	1240	3	-0.3466	0.96131	0.96139	0.999997	19759	0	-0.3466
MTOR	6	0.015075	0.056168	0.90967	1241	5	-0.42177	0.99197	0.99192	0.999997	20534	0	-0.42177
SERGEF	6	0.015077	0.056176	0.90967	1242	3	-0.15346	0.24534	0.44874	0.999997	8955	2	-0.15346
APOBEC1	6	0.015103	0.056265	0.90967	1243	4	-0.7552	0.94515	0.94517	0.999997	19412	0	-0.7552
ZBTB41	6	0.015103	0.056266	0.90967	1244	4	-0.70229	0.93438	0.93469	0.999997	19173	1	-0.70229
DTX3L	6	0.015109	0.056281	0.90967	1245	3	-0.2027	0.80647	0.86214	0.999997	17435	1	-0.2027
DMXL1	6	0.015111	0.056289	0.90967	1246	5	-0.5781	0.2277	0.42858	0.999997	8565	1	-0.5781
GPER1	4	0.015127	0.049463	0.90967	1247	2	0.046406	0.36413	0.51213	0.999997	11593	2	0.046406
CYP1B1	6	0.015132	0.056362	0.90967	1248	5	-0.36422	0.74753	0.84214	0.999997	16959	1	-0.36422
DIP2B	6	0.015143	0.056402	0.90967	1249	2	-0.089365	0.11247	0.27227	0.999997	5427	2	-0.089365
ARNT2	6	0.01515	0.056425	0.90967	1250	3	-0.25021	0.65333	0.78329	0.999997	15686	1	-0.25021
IGFBP6	6	0.015158	0.056443	0.90967	1251	3	-0.29112	0.25565	0.46058	0.999997	9186	1	-0.29112
hsa-mir-4681	4	0.015159	0.049553	0.90967	1252	2	-0.47528	0.37803	0.52602	0.999997	11871	1	-0.47528
PTCHD1	6	0.015165	0.056468	0.90967	1253	5	-0.58995	0.67442	0.79849	0.999997	16024	1	-0.58995
CAPN10	6	0.015209	0.056618	0.90967	1254	3	-0.23912	0.71252	0.82685	0.999997	16574	1	-0.23912
C3orf58	6	0.015211	0.056627	0.90967	1255	5	-0.45042	0.50385	0.68302	0.999997	13671	1	-0.45042
FEZ2	6	0.015259	0.056781	0.90967	1256	2	-0.16646	0.59495	0.74275	0.999997	14831	1	-0.16646
C1orf204	6	0.01532	0.056982	0.90967	1257	4	-0.59465	0.75784	0.84532	0.999997	17023	1	-0.59465
CMC1	6	0.015345	0.057065	0.90967	1258	3	-0.26521	0.25562	0.46054	0.999997	9184	2	-0.26521
TPRX1	6	0.015358	0.057106	0.90967	1259	4	-0.33564	0.60741	0.75127	0.999997	15013	2	-0.33564
FBXO46	6	0.015378	0.057174	0.90967	1260	3	-0.36663	0.94139	0.94142	0.999997	19322	0	-0.36663
XRCC5	6	0.015389	0.057208	0.90967	1261	3	-0.56735	0.47543	0.6653	0.999997	13321	1	-0.56735
SLCO2B1	6	0.015391	0.057216	0.90967	1262	4	-0.77513	0.93336	0.93372	0.999997	19145	1	-0.77513
RPAP1	6	0.015391	0.057216	0.90967	1263	4	-0.91613	0.75345	0.84396	0.999997	16996	1	-0.91613
PIAS1	6	0.015402	0.057259	0.90967	1264	4	-0.60087	0.46135	0.65664	0.999997	13111	2	-0.60087
POLD3	6	0.015408	0.057282	0.90967	1265	3	-0.32772	0.47826	0.66703	0.999997	13351	2	-0.32772
E2F2	6	0.015416	0.057309	0.90967	1266	4	-0.54918	0.34371	0.55858	0.999997	11144	1	-0.54918
CALCR	6	0.015422	0.057335	0.90967	1267	3	-0.39797	0.87663	0.89394	0.999997	18228	1	-0.39797
COLEC10	6	0.015425	0.05734	0.90967	1268	3	-0.32525	0.07706	0.20362	0.999997	4099	1	-0.32525
PRR23A	6	0.015431	0.057351	0.90967	1269	5	-0.66869	0.84516	0.8783	0.999997	17832	1	-0.66869
MAPK4	6	0.015434	0.057364	0.90967	1270	3	-0.17624	0.4374	0.64204	0.999997	12780	2	-0.17624
IMPAD1	6	0.015447	0.057399	0.90967	1271	3	-0.2306	0.20926	0.40743	0.999997	8127	2	-0.2306
ANKHD1-EIF4EBP3	4	0.015493	0.05054	0.90967	1272	2	-0.55905	0.90746	0.90716	0.999997	18685	0	-0.55905
DGAT2L6	6	0.015506	0.057597	0.90967	1273	4	-0.73453	0.47574	0.66549	0.999997	13325	2	-0.73453
ANXA7	6	0.015508	0.057602	0.90967	1274	3	-0.15837	0.71541	0.82907	0.999997	16626	2	-0.15837
KIAA1462	6	0.015513	0.057621	0.90967	1275	5	-0.31207	0.39662	0.61567	0.999997	12254	1	-0.31207
LOC100130301	6	0.015519	0.05764	0.90967	1276	5	-0.60818	0.51577	0.69057	0.999997	13820	1	-0.60818
HAND2	6	0.01552	0.057648	0.90967	1277	5	-0.43513	0.90398	0.91058	0.999997	18641	1	-0.43513
FBXO48	6	0.015528	0.057677	0.90967	1278	3	-0.40435	0.95702	0.95712	0.999997	19661	0	-0.40435
SOD3	6	0.015533	0.057703	0.90967	1279	3	-0.30495	0.43843	0.64265	0.999997	12796	2	-0.30495
SLC16A4	6	0.015543	0.057739	0.90967	1280	4	-0.53533	0.9511	0.95114	0.999997	19532	0	-0.53533
MBOAT4	6	0.01555	0.057764	0.90967	1281	4	-0.39044	0.79062	0.85629	0.999997	17271	1	-0.39044
RTN4RL1	5	0.015557	0.052373	0.90967	1282	3	-0.20185	0.19673	0.37267	0.999997	7828	2	-0.20185
PLXNA1	6	0.015557	0.057792	0.90967	1283	2	0.089195	0.2169	0.41624	0.999997	8307	3	0.089195
ZNF613	6	0.015563	0.057807	0.90967	1284	2	0.19289	0.29235	0.50187	0.999997	10065	3	0.19289
TP53INP1	6	0.015566	0.057817	0.90967	1285	3	-0.42361	0.50564	0.68419	0.999997	13690	2	-0.42361
ACTR3C	5	0.015599	0.052495	0.90967	1286	1	0.29345	0.016427	0.055346	0.871291	1373	3	0.29345
AHCYL2	6	0.015607	0.057957	0.90967	1287	1	0.07437	0.67591	0.79962	0.999997	16046	2	0.07437
NXT2	6	0.015634	0.058051	0.90967	1288	5	-0.44992	0.67581	0.79954	0.999997	16044	1	-0.44992
RPRML	6	0.015675	0.058199	0.90967	1289	5	-0.4212	0.31894	0.53147	0.999997	10627	1	-0.4212
SNAP91	5	0.015679	0.052723	0.90967	1290	4	-0.61004	0.95108	0.95124	0.999997	19529	0	-0.61004
C16orf87	6	0.015693	0.058253	0.90967	1291	4	-0.60564	0.62848	0.7658	0.999997	15311	2	-0.60564
SOGA1	6	0.015701	0.058282	0.90967	1292	5	-0.42304	0.24757	0.45132	0.999997	8994	1	-0.42304
HCK	6	0.015706	0.058297	0.90967	1293	5	-0.4917	0.049457	0.14634	0.996077	2985	1	-0.4917
RANGRF	6	0.015707	0.058299	0.90967	1294	4	-0.19326	0.71048	0.82532	0.999997	16541	1	-0.19326
PLAC1L	6	0.015713	0.058322	0.90967	1295	4	-0.60145	0.91842	0.92108	0.999997	18861	1	-0.60145
C18orf54	6	0.015716	0.058334	0.90967	1296	5	-0.42131	0.48028	0.66825	0.999997	13376	1	-0.42131
ADRA2A	6	0.015719	0.058339	0.90967	1297	4	-0.49582	0.19349	0.38909	0.999997	7751	1	-0.49582
XKR3	6	0.015727	0.058368	0.90967	1298	5	-0.59616	0.98749	0.98747	0.999997	20399	0	-0.59616
MX1	6	0.015748	0.058441	0.90967	1299	5	-0.38523	0.66354	0.79058	0.999997	15849	1	-0.38523
IER3IP1	6	0.015757	0.058474	0.90967	1300	4	-0.39928	0.64591	0.77804	0.999997	15575	1	-0.39928
TPM1	6	0.015785	0.058564	0.90967	1301	3	-0.38207	0.97664	0.97657	0.999997	20149	0	-0.38207
GPRASP2	6	0.015786	0.058565	0.90967	1302	4	-0.48359	0.86877	0.88971	0.999997	18125	1	-0.48359
CR1	6	0.01579	0.05859	0.90967	1303	4	-0.59962	0.022266	0.079391	0.922111	1738	2	-0.59962
LOC441155	6	0.015803	0.058632	0.90967	1304	4	-0.7736	0.68803	0.80842	0.999997	16218	2	-0.7736
CACHD1	6	0.015806	0.05864	0.90967	1305	2	1.0523	0.014881	0.055679	0.873738	1285	4	1.0523
PHLDA1	6	0.01581	0.058651	0.90967	1306	4	-0.60367	0.66617	0.79251	0.999997	15895	2	-0.60367
SPRY1	6	0.015844	0.058749	0.90967	1307	4	-0.34271	0.1376	0.31845	0.999997	6337	2	-0.34271
RPL27A	6	0.015844	0.058749	0.90967	1308	5	-0.61861	0.99035	0.99032	0.999997	20485	0	-0.61861
hsa-mir-5579	4	0.015865	0.05165	0.90967	1309	3	-0.70012	0.53513	0.6494	0.999997	14070	1	-0.70012
PVRL2	6	0.015868	0.058823	0.90967	1310	2	-0.11224	0.42873	0.63686	0.999997	12668	2	-0.11224
RNF19A	6	0.015885	0.058885	0.90967	1311	4	-0.68957	0.060043	0.16875	0.999025	3425	2	-0.68957
ANKRD7	5	0.015918	0.053377	0.90967	1312	4	-0.44482	0.91698	0.91712	0.999997	18836	0	-0.44482
UBE2U	6	0.015956	0.059107	0.90967	1313	2	0.15714	0.32111	0.53387	0.999997	10669	3	0.15714
KCTD10	6	0.015992	0.059217	0.90967	1314	4	-1.1087	0.38547	0.6037	0.999997	12022	2	-1.1087
FLNA	6	0.016005	0.059261	0.90967	1315	3	-0.31142	0.43157	0.63858	0.999997	12703	2	-0.31142
SFXN1	6	0.016033	0.059342	0.90967	1316	3	-0.22689	0.88877	0.90084	0.999997	18403	1	-0.22689
RNF128	6	0.016042	0.05936	0.90967	1317	4	-0.60413	0.546	0.71008	0.999997	14230	1	-0.60413
TASP1	6	0.016055	0.059404	0.90967	1318	2	0.30349	0.06586	0.1808	0.999025	3656	4	0.30349
hsa-mir-492	4	0.016063	0.052267	0.90967	1319	3	-0.83556	0.18367	0.33451	0.999997	7532	1	-0.83556
HMGB2	6	0.016105	0.059554	0.90967	1320	3	-0.047453	0.67118	0.79616	0.999997	15977	2	-0.047453
PRPF40A	6	0.016108	0.059562	0.90967	1321	5	-0.73993	0.66246	0.78983	0.999997	15835	1	-0.73993
C6orf15	6	0.016108	0.059562	0.90967	1322	5	-0.62881	0.99284	0.9928	0.999997	20551	0	-0.62881
NonTargetingControlGuideForHuman_3	10	0.016122	0.072029	0.919788	1323	6	-0.25565	0.8976	0.95291	0.999997	18552	1	-0.25565
CCDC85B	6	0.01613	0.059646	0.90967	1324	3	-0.10167	0.80663	0.86221	0.999997	17439	1	-0.10167
GPATCH2	6	0.01614	0.059681	0.90967	1325	5	-0.39787	0.61812	0.75864	0.999997	15175	1	-0.39787
ROPN1B	5	0.016143	0.054034	0.90967	1326	3	-0.44281	0.54185	0.68732	0.999997	14161	1	-0.44281
C1orf87	6	0.016151	0.059716	0.90967	1327	3	-0.35501	0.80387	0.86114	0.999997	17408	1	-0.35501
RFPL2	6	0.016198	0.05987	0.90967	1328	4	-0.56936	0.72669	0.83602	0.999997	16790	1	-0.56936
GPIHBP1	6	0.016204	0.059885	0.90967	1329	4	-0.17409	0.49464	0.67713	0.999997	13547	1	-0.17409
HSDL2	6	0.016254	0.060049	0.90967	1330	2	-0.087303	0.21735	0.41675	0.999997	8319	2	-0.087303
PLGLB1	6	0.016266	0.06009	0.90967	1331	4	-0.29061	0.13843	0.31989	0.999997	6377	2	-0.29061
TULP3	6	0.016274	0.06012	0.90967	1332	3	-0.18238	0.568	0.72455	0.999997	14479	2	-0.18238
HACE1	6	0.016285	0.060152	0.90967	1333	3	-0.36764	0.58685	0.73724	0.999997	14733	1	-0.36764
SMIM18	6	0.016304	0.060204	0.90967	1334	3	-0.38713	0.20718	0.405	0.999997	8098	1	-0.38713
SERPINE1	6	0.016336	0.060311	0.90967	1335	4	-0.52784	0.90542	0.91155	0.999997	18660	1	-0.52784
NRL	6	0.016345	0.060344	0.90967	1336	3	-0.21809	0.20271	0.39985	0.999997	7989	3	-0.21809
PLA2G2F	6	0.016354	0.06037	0.90967	1337	3	-0.12282	0.56509	0.72263	0.999997	14449	2	-0.12282
CHRNA7	4	0.016356	0.053158	0.90967	1338	1	0.17691	0.60952	0.68428	0.999997	15047	1	0.17691
HEXIM1	6	0.016387	0.060474	0.90967	1339	4	-0.6107	0.82452	0.86933	0.999997	17604	1	-0.6107
CFHR4	6	0.016395	0.060496	0.90967	1340	4	-0.48942	0.98897	0.98895	0.999997	20441	0	-0.48942
C1orf50	6	0.016396	0.060497	0.90967	1341	5	-0.44852	0.92222	0.9241	0.999997	18941	1	-0.44852
COL15A1	6	0.016403	0.060522	0.90967	1342	2	-0.0069887	0.44042	0.64389	0.999997	12830	2	-0.0069887
GAST	6	0.01641	0.060549	0.90967	1343	2	0.097199	0.34279	0.55756	0.999997	11122	3	0.097199
OR4A5	6	0.016435	0.060625	0.90967	1344	3	-0.27733	0.90676	0.91243	0.999997	18675	1	-0.27733
C1QA	6	0.016439	0.060642	0.90967	1345	3	-0.26358	0.20101	0.39788	0.999997	7944	2	-0.26358
TBC1D17	6	0.016441	0.060645	0.90967	1346	5	-0.21726	0.98262	0.98255	0.999997	20278	0	-0.21726
CREB3L4	6	0.016441	0.060646	0.90967	1347	4	-0.33755	0.86605	0.88829	0.999997	18085	1	-0.33755
WIPI1	6	0.016448	0.060671	0.90967	1348	3	-0.23615	0.51502	0.69009	0.999997	13806	2	-0.23615
TGDS	6	0.016453	0.060687	0.90967	1349	5	-0.5758	0.58498	0.73598	0.999997	14714	1	-0.5758
UGT2B4	6	0.016462	0.060726	0.90967	1350	4	-0.56837	0.57208	0.72727	0.999997	14537	2	-0.56837
XPO5	6	0.01647	0.060749	0.90967	1351	5	-0.56082	0.87132	0.89109	0.999997	18154	1	-0.56082
GIT2	6	0.016494	0.060827	0.90967	1352	4	-0.43852	0.38733	0.60572	0.999997	12053	2	-0.43852
PFN2	6	0.016503	0.06085	0.90967	1353	2	0.12656	0.02206	0.078717	0.921117	1728	2	0.12656
DLC1	6	0.016508	0.060865	0.90967	1354	3	-0.27365	0.77325	0.85033	0.999997	17139	1	-0.27365
FAM84A	6	0.016516	0.060897	0.90967	1355	4	-0.50399	0.91893	0.92147	0.999997	18873	1	-0.50399
NPW	6	0.016533	0.060956	0.90967	1356	5	-0.6022	0.99732	0.99731	0.999997	20660	0	-0.6022
C12orf54	4	0.016552	0.053746	0.90967	1357	3	-0.58883	0.1198	0.25033	0.999997	5702	1	-0.58883
KPNA7	6	0.016555	0.061023	0.90967	1358	3	-0.37216	0.42157	0.63264	0.999997	12590	1	-0.37216
EPN2	6	0.016561	0.061041	0.90967	1359	5	-0.31198	0.89061	0.90195	0.999997	18431	1	-0.31198
hsa-mir-3939	4	0.016568	0.053789	0.90967	1360	3	-0.65653	0.9565	0.95636	0.999997	19647	0	-0.65653
C5orf42	6	0.016574	0.06109	0.90967	1361	4	-0.65827	0.087624	0.22456	0.999997	4511	1	-0.65827
TMEM106A	6	0.016586	0.06114	0.90967	1362	3	-0.11172	0.21305	0.41181	0.999997	8211	3	-0.11172
ANKRD45	6	0.016592	0.061154	0.90967	1363	5	-0.51972	0.47759	0.66662	0.999997	13346	1	-0.51972
NLRP12	6	0.016602	0.061184	0.90967	1364	4	-0.59143	0.95534	0.95546	0.999997	19631	0	-0.59143
PCSK1N	6	0.016602	0.061185	0.90967	1365	2	0.04209	0.28279	0.49118	0.999997	9845	1	0.04209
C1orf64	6	0.016616	0.06124	0.90967	1366	2	-0.082442	0.017274	0.06342	0.892166	1432	2	-0.082442
KRTAP1-4	6	0.016652	0.06137	0.90967	1367	2	-0.070816	0.22367	0.42404	0.999997	8477	2	-0.070816
NLRP4	6	0.016669	0.061421	0.90967	1368	2	-0.026904	0.68032	0.80282	0.999997	16119	2	-0.026904
CSTF2	6	0.016677	0.061441	0.90967	1369	3	-0.053856	0.030741	0.10507	0.94959	2242	2	-0.053856
DLG4	6	0.016682	0.061462	0.90967	1370	4	-0.66553	0.78314	0.85369	0.999997	17216	1	-0.66553
KCNH6	5	0.01669	0.055579	0.90967	1371	2	0.43922	0.090137	0.21726	0.999997	4601	3	0.43922
CASC1	6	0.016702	0.061525	0.90967	1372	2	0.10512	0.66822	0.79404	0.999997	15933	2	0.10512
KRTAP1-1	6	0.016713	0.061553	0.90967	1373	5	-0.48618	0.73374	0.83803	0.999997	16842	1	-0.48618
TAGLN	6	0.016713	0.061553	0.90967	1374	5	-0.36321	0.91405	0.91774	0.999997	18788	1	-0.36321
REM2	6	0.016719	0.061576	0.90967	1375	5	-0.4102	0.39805	0.61716	0.999997	12291	1	-0.4102
LRRC34	6	0.016735	0.061628	0.90967	1376	4	-0.4979	0.90849	0.91365	0.999997	18701	1	-0.4979
GINS4	6	0.016752	0.061679	0.90967	1377	2	0.20286	0.36205	0.57852	0.999997	11551	3	0.20286
hsa-mir-3622a	4	0.016758	0.054352	0.90967	1378	3	-0.53831	0.54028	0.65168	0.999997	14142	1	-0.53831
hsa-mir-644a	4	0.016788	0.054441	0.90967	1379	1	-0.11036	0.53246	0.64824	0.999997	14039	1	-0.11036
PHB	6	0.016801	0.061838	0.90967	1380	2	0.068118	0.021045	0.075536	0.914995	1668	3	0.068118
MFI2	6	0.016818	0.061889	0.90967	1381	4	-0.6679	0.61081	0.75362	0.999997	15076	1	-0.6679
TMEM135	6	0.016826	0.061913	0.90967	1382	5	-0.6861	0.57488	0.7291	0.999997	14574	1	-0.6861
PILRA	6	0.01683	0.061928	0.90967	1383	3	-0.25555	0.55541	0.71628	0.999997	14336	2	-0.25555
GCN1L1	6	0.016836	0.061945	0.90967	1384	5	-0.47342	0.85318	0.88199	0.999997	17936	1	-0.47342
GPR153	6	0.016848	0.061988	0.90967	1385	3	-0.40625	0.058366	0.16526	0.999025	3356	2	-0.40625
LAMP3	6	0.016851	0.062	0.90967	1386	3	-0.078751	0.59699	0.74414	0.999997	14864	2	-0.078751
HEPHL1	6	0.016851	0.062	0.90967	1387	4	-0.44215	0.93918	0.93916	0.999997	19278	1	-0.44215
LRRCC1	6	0.016901	0.062162	0.911053	1388	2	0.70855	0.0014365	0.007212	0.593441	240	4	0.70855
BSG	6	0.016922	0.062222	0.911053	1389	4	-0.2906	0.59013	0.73946	0.999997	14772	1	-0.2906
PSMD1	6	0.016999	0.062455	0.911053	1390	3	-0.2124	0.79855	0.85917	0.999997	17349	1	-0.2124
LRRC25	6	0.017	0.062459	0.911053	1391	4	-0.2567	0.734	0.83811	0.999997	16845	1	-0.2567
HINT3	6	0.017028	0.062562	0.911053	1392	4	-0.46085	0.83767	0.87497	0.999997	17743	1	-0.46085
CXCL5	6	0.017038	0.062594	0.911053	1393	5	-0.36944	0.8541	0.88243	0.999997	17949	1	-0.36944
RNASE4	6	0.01705	0.062629	0.911053	1394	2	0.43501	0.03062	0.10478	0.94959	2231	4	0.43501
EHBP1L1	6	0.017064	0.062677	0.911053	1395	5	-0.64702	0.95768	0.95779	0.999997	19673	0	-0.64702
CLECL1	6	0.017096	0.062761	0.911053	1396	4	-0.58719	0.92776	0.92878	0.999997	19038	1	-0.58719
MPG	5	0.017108	0.05673	0.90967	1397	4	-0.68378	0.97688	0.97693	0.999997	20152	0	-0.68378
SELV	6	0.017116	0.062832	0.911053	1398	4	-0.63119	0.88989	0.90154	0.999997	18420	1	-0.63119
HCFC2	6	0.017134	0.062882	0.911053	1399	3	-0.2541	0.79888	0.85927	0.999997	17353	1	-0.2541
STX6	6	0.017149	0.062939	0.911053	1400	3	-0.028445	0.35418	0.56995	0.999997	11369	3	-0.028445
PPP1R26	6	0.017183	0.063034	0.911053	1401	5	-0.47423	0.9825	0.98242	0.999997	20277	0	-0.47423
FURIN	6	0.017192	0.063062	0.911053	1402	4	-0.25078	0.33947	0.55394	0.999997	11067	1	-0.25078
ZKSCAN2	6	0.017199	0.063083	0.911053	1403	3	-0.21181	0.65447	0.7841	0.999997	15703	2	-0.21181
MT1A	6	0.017216	0.063134	0.911053	1404	4	-0.44154	0.95531	0.95543	0.999997	19629	0	-0.44154
HRASLS2	6	0.017217	0.06314	0.911053	1405	5	-0.40435	0.99585	0.99584	0.999997	20623	0	-0.40435
NPB	6	0.017237	0.063199	0.911053	1406	4	-0.55932	0.49537	0.67759	0.999997	13558	2	-0.55932
STAU1	6	0.017249	0.063234	0.911053	1407	3	-0.28183	0.89187	0.90271	0.999997	18457	1	-0.28183
VSNL1	6	0.017249	0.063235	0.911053	1408	4	-0.44737	0.97563	0.97555	0.999997	20122	0	-0.44737
RSPO1	6	0.017276	0.063321	0.91166	1409	5	-0.40523	0.92302	0.92478	0.999997	18956	1	-0.40523
hsa-mir-4468	4	0.017305	0.055986	0.90967	1410	3	-0.63	0.26755	0.41691	0.999997	9466	1	-0.63
CDY1	6	0.017339	0.063523	0.912917	1411	5	-0.20996	0.99516	0.99513	0.999997	20610	0	-0.20996
HOXA2	6	0.017345	0.063544	0.912917	1412	5	-0.39929	0.85957	0.88506	0.999997	18013	1	-0.39929
EDIL3	6	0.017371	0.063624	0.912917	1413	3	-0.10008	0.28548	0.49423	0.999997	9903	3	-0.10008
RELT	6	0.017379	0.063646	0.912917	1414	4	-0.45952	0.79701	0.8586	0.999997	17328	1	-0.45952
DCLK3	6	0.017385	0.06367	0.912917	1415	5	-0.62863	0.80165	0.8603	0.999997	17383	1	-0.62863
GALNT1	6	0.017398	0.063716	0.912917	1416	2	-0.26068	0.84374	0.87767	0.999997	17810	1	-0.26068
SDK1	6	0.017449	0.063885	0.913903	1417	2	0.064179	0.70225	0.81911	0.999997	16412	2	0.064179
GARS	6	0.017453	0.063896	0.913903	1418	4	-0.5916	0.98904	0.98902	0.999997	20444	0	-0.5916
PRTFDC1	6	0.017465	0.063936	0.913903	1419	4	-0.53002	0.7405	0.84002	0.999997	16887	1	-0.53002
PPP2R5B	6	0.017474	0.063966	0.913903	1420	3	-0.45226	0.012268	0.047028	0.848933	1120	2	-0.45226
EDF1	6	0.017504	0.064054	0.913903	1421	3	-0.55653	0.5682	0.72469	0.999997	14483	2	-0.55653
hsa-mir-708	4	0.017543	0.056669	0.90967	1422	4	-0.64291	0.98246	0.98244	0.999997	20276	0	-0.64291
ERO1L	6	0.017543	0.064179	0.913903	1423	4	-0.66686	0.94136	0.94139	0.999997	19321	0	-0.66686
MAEL	6	0.017558	0.064232	0.913903	1424	2	0.21221	0.064177	0.17736	0.999025	3592	3	0.21221
BTG1	6	0.017572	0.064276	0.913903	1425	4	-0.40915	0.1826	0.37628	0.999997	7502	1	-0.40915
RECQL	6	0.017582	0.064314	0.913903	1426	2	-0.1499	0.98438	0.98432	0.999997	20317	0	-0.1499
MRPS36	6	0.017588	0.064339	0.913903	1427	4	-0.49397	0.97218	0.97213	0.999997	20047	0	-0.49397
DEFB136	6	0.017597	0.064367	0.913903	1428	2	0.04859	0.21159	0.41012	0.999997	8180	3	0.04859
PRRT4	6	0.017597	0.064369	0.913903	1429	3	-0.21594	0.94745	0.94751	0.999997	19464	0	-0.21594
CNST	6	0.017629	0.06449	0.913903	1430	2	0.13727	0.070644	0.19058	0.999025	3858	3	0.13727
EEF1G	6	0.017637	0.064519	0.913903	1431	5	-0.24372	0.96484	0.96492	0.999997	19845	0	-0.24372
KIAA1715	6	0.017646	0.064543	0.913903	1432	3	-0.11731	0.51558	0.69045	0.999997	13814	2	-0.11731
COQ10A	6	0.017652	0.064563	0.913903	1433	4	-0.47985	0.90981	0.91456	0.999997	18717	1	-0.47985
CDK16	6	0.017656	0.064579	0.913903	1434	3	-0.21964	0.3892	0.60775	0.999997	12102	3	-0.21964
HCAR2	6	0.01767	0.064622	0.913903	1435	5	-0.35426	0.85094	0.88095	0.999997	17901	1	-0.35426
FCRL4	6	0.017687	0.064668	0.913941	1436	4	-0.75092	0.88367	0.89784	0.999997	18343	1	-0.75092
PSMB9	6	0.017715	0.064767	0.914464	1437	5	-0.47244	0.89203	0.90281	0.999997	18460	1	-0.47244
SI	6	0.017739	0.064848	0.914464	1438	2	0.62348	0.017895	0.065458	0.899421	1472	4	0.62348
C8orf4	6	0.017755	0.064895	0.914464	1439	4	-0.59581	0.73997	0.83988	0.999997	16881	1	-0.59581
C17orf104	6	0.017777	0.064973	0.914464	1440	4	-0.52854	0.88001	0.89577	0.999997	18282	1	-0.52854
ATP6V0A1	6	0.017794	0.065031	0.914464	1441	4	-0.40185	0.14241	0.32696	0.999997	6527	1	-0.40185
COX7B2	6	0.017795	0.065033	0.914464	1442	2	-0.11857	0.6361	0.77114	0.999997	15433	2	-0.11857
E2F5	6	0.017818	0.065101	0.914464	1443	4	-0.4926	0.97047	0.97046	0.999997	20013	0	-0.4926
TECPR1	6	0.017819	0.065103	0.914464	1444	5	-0.2406	0.99677	0.99674	0.999997	20648	0	-0.2406
UBE3D	6	0.017833	0.065156	0.914464	1445	4	-0.83046	0.48798	0.67304	0.999997	13457	2	-0.83046
GSG2	6	0.017841	0.065181	0.914464	1446	3	-0.20109	0.20252	0.39964	0.999997	7983	1	-0.20109
CLCN5	6	0.017845	0.065192	0.914464	1447	2	0.24977	0.086548	0.22246	0.999997	4478	3	0.24977
hsa-mir-558	4	0.017893	0.057688	0.90967	1448	4	-0.42535	0.98211	0.98209	0.999997	20266	0	-0.42535
CEP57	6	0.017895	0.06536	0.914464	1449	3	-0.1354	0.47394	0.66436	0.999997	13288	2	-0.1354
XKR4	6	0.01792	0.065436	0.914464	1450	3	-0.42125	0.89684	0.90582	0.999997	18540	1	-0.42125
SLC37A4	6	0.01793	0.065468	0.914464	1451	3	-0.44598	0.96535	0.96544	0.999997	19858	0	-0.44598
hsa-mir-1286	4	0.017934	0.057802	0.90967	1452	3	-0.64637	0.67908	0.72147	0.999997	16105	1	-0.64637
AKR1A1	6	0.017944	0.065513	0.914464	1453	2	0.23203	0.16222	0.35209	0.999997	7038	3	0.23203
ZNF573	4	0.017945	0.057837	0.90967	1454	3	-0.77521	0.97993	0.97995	0.999997	20220	0	-0.77521
MAP3K13	6	0.017959	0.065563	0.914464	1455	3	-0.45748	0.5192	0.69275	0.999997	13865	1	-0.45748
RASL10A	6	0.017964	0.065577	0.914464	1456	4	-0.67059	0.91165	0.91592	0.999997	18748	1	-0.67059
TRIM49	6	0.017968	0.065594	0.914464	1457	5	-0.26788	0.98765	0.98765	0.999997	20406	0	-0.26788
IFNL4	6	0.017992	0.065668	0.914464	1458	5	-0.61222	0.9942	0.99414	0.999997	20584	0	-0.61222
TWF2	6	0.017994	0.065677	0.914464	1459	3	-0.41845	0.40164	0.62075	0.999997	12361	1	-0.41845
REEP1	6	0.018037	0.065817	0.914464	1460	5	-0.55379	0.22839	0.42936	0.999997	8576	1	-0.55379
FBXO24	6	0.01804	0.065826	0.914464	1461	5	-0.4307	0.94365	0.94366	0.999997	19378	0	-0.4307
NUTM2A	6	0.018044	0.065838	0.914464	1462	2	0.015904	0.39108	0.60975	0.999997	12145	2	0.015904
ABCA2	6	0.018044	0.065839	0.914464	1463	5	-0.64098	0.77372	0.85047	0.999997	17147	1	-0.64098
TAF10	6	0.018093	0.066007	0.914464	1464	4	-0.34534	0.34376	0.55863	0.999997	11145	2	-0.34534
DUSP6	6	0.018127	0.066114	0.914464	1465	4	-0.57135	0.39321	0.61202	0.999997	12183	1	-0.57135
C11orf70	6	0.01814	0.066151	0.914464	1466	4	-0.60975	0.83755	0.87492	0.999997	17742	1	-0.60975
EGR3	6	0.018143	0.066161	0.914464	1467	3	-0.24501	0.97744	0.97735	0.999997	20168	0	-0.24501
GDAP2	6	0.018189	0.066295	0.914464	1468	4	-0.42822	0.81924	0.86717	0.999997	17562	1	-0.42822
C16orf72	6	0.018198	0.066324	0.914464	1469	5	-0.61204	0.98692	0.9869	0.999997	20384	0	-0.61204
HS6ST3	6	0.018207	0.06635	0.914464	1470	4	-0.60142	0.055388	0.15896	0.997299	3229	2	-0.60142
NonTargetingControlGuideForHuman_69	10	0.018207	0.079685	0.926626	1471	5	-0.28055	0.33223	0.61535	0.999997	10913	4	-0.28055
PATE3	6	0.018214	0.066378	0.914464	1472	5	-0.31163	0.99531	0.99528	0.999997	20613	0	-0.31163
hsa-mir-448	4	0.018224	0.05844	0.90967	1473	3	-0.73137	0.98118	0.98116	0.999997	20246	0	-0.73137
PTP4A1	6	0.018229	0.066422	0.914464	1474	3	-0.095782	0.0089184	0.035758	0.797534	907	1	-0.095782
HDGFRP3	6	0.018242	0.066461	0.914464	1475	1	0.16483	0.31259	0.52447	0.999997	10501	3	0.16483
C20orf96	6	0.018253	0.066503	0.914464	1476	4	-0.59784	0.69889	0.81656	0.999997	16372	1	-0.59784
GANC	6	0.018281	0.066586	0.914464	1477	4	-0.42346	0.21	0.40829	0.999997	8141	1	-0.42346
PHOX2A	6	0.018286	0.066599	0.914464	1478	4	-0.43853	0.11821	0.28297	0.999997	5644	1	-0.43853
KCTD8	6	0.018292	0.066616	0.914464	1479	2	0.099483	0.23313	0.43479	0.999997	8667	3	0.099483
ESM1	6	0.018296	0.066631	0.914464	1480	4	-0.46917	0.86052	0.88551	0.999997	18026	1	-0.46917
C6orf120	6	0.0183	0.066643	0.914464	1481	4	-0.65203	0.87344	0.89219	0.999997	18182	1	-0.65203
hsa-mir-6820	4	0.018314	0.058644	0.90967	1482	2	-0.18423	0.38426	0.53217	0.999997	11995	2	-0.18423
RNF34	6	0.018342	0.066792	0.915457	1483	3	-0.20372	0.49762	0.67903	0.999997	13590	2	-0.20372
SLC35F3	6	0.018359	0.066853	0.915457	1484	4	-0.40448	0.53619	0.7037	0.999997	14080	2	-0.40448
GPR97	6	0.018366	0.066876	0.915457	1485	5	-0.49514	0.96993	0.96992	0.999997	19999	0	-0.49514
CD33	6	0.018391	0.066961	0.915457	1486	2	-0.014966	0.16806	0.359	0.999997	7171	2	-0.014966
CELF4	6	0.018397	0.06698	0.915457	1487	5	-0.53175	0.9917	0.99165	0.999997	20525	0	-0.53175
FAM216A	6	0.018423	0.067071	0.915457	1488	3	-0.17066	0.82657	0.87016	0.999997	17620	1	-0.17066
SRSF8	6	0.018439	0.067127	0.915457	1489	4	-0.69034	0.66747	0.79345	0.999997	15918	1	-0.69034
SORCS1	6	0.018512	0.067358	0.915457	1490	4	-0.72184	0.3668	0.58369	0.999997	11656	1	-0.72184
UNC93B1	6	0.018514	0.067365	0.915457	1491	5	-0.39771	0.84858	0.8799	0.999997	17866	1	-0.39771
NDRG3	6	0.018516	0.06737	0.915457	1492	4	-0.50339	0.52898	0.69904	0.999997	14000	1	-0.50339
ZIC3	6	0.018524	0.067401	0.915457	1493	4	-0.64609	0.71458	0.82841	0.999997	16607	2	-0.64609
TPT1	6	0.01854	0.067447	0.915457	1494	3	-0.088824	0.15886	0.34803	0.999997	6956	3	-0.088824
OR2AK2	6	0.018553	0.067496	0.915457	1495	5	-0.32625	0.97201	0.97196	0.999997	20044	0	-0.32625
VBP1	6	0.018614	0.067706	0.915457	1496	5	-0.62051	0.98227	0.98217	0.999997	20271	0	-0.62051
DEFB116	6	0.01864	0.067791	0.915457	1497	4	-0.4606	0.49457	0.6771	0.999997	13545	2	-0.4606
NCKAP5	6	0.018675	0.0679	0.915457	1498	4	-0.54834	0.55546	0.71631	0.999997	14337	1	-0.54834
TFG	6	0.018681	0.067919	0.915457	1499	4	-0.6546	0.41026	0.6259	0.999997	12451	1	-0.6546
PRR14L	6	0.018682	0.067921	0.915457	1500	4	-0.45774	0.99021	0.99019	0.999997	20479	0	-0.45774
DLGAP4	5	0.01871	0.061154	0.90967	1501	3	-0.98133	0.72701	0.79224	0.999997	16792	1	-0.98133
GGA3	6	0.018733	0.068083	0.915457	1502	4	-0.40314	0.45936	0.65542	0.999997	13093	2	-0.40314
ZFP42	6	0.018739	0.068098	0.915457	1503	2	-0.07305	0.96876	0.9688	0.999997	19955	0	-0.07305
CLEC10A	6	0.018764	0.068168	0.915457	1504	4	-0.46485	0.35067	0.5661	0.999997	11293	1	-0.46485
NLRX1	6	0.018849	0.068436	0.915457	1505	3	-0.28064	0.57473	0.729	0.999997	14572	2	-0.28064
FAM180B	6	0.018877	0.068523	0.915457	1506	4	-0.47997	0.71363	0.82768	0.999997	16593	2	-0.47997
SLC39A1	6	0.018878	0.068527	0.915457	1507	5	-0.71272	0.97046	0.97045	0.999997	20012	0	-0.71272
hsa-mir-3918	4	0.018882	0.059857	0.90967	1508	2	-0.77182	0.34195	0.49015	0.999997	11108	1	-0.77182
hsa-mir-2052	2	0.01891	0.035173	0.892428	1509	2	-1.5137	0.98109	0.98107	0.999997	20243	0	-1.5137
OCLN	6	0.01891	0.06864	0.915457	1510	2	0.01919	0.38559	0.60383	0.999997	12026	2	0.01919
ZIC2	6	0.018922	0.068681	0.915457	1511	3	-0.45309	0.92416	0.92571	0.999997	18974	1	-0.45309
hsa-mir-1268a	4	0.018924	0.059956	0.90967	1512	3	-3.0213	0.64204	0.70108	0.999997	15521	1	-3.0213
GNAO1	6	0.018938	0.068731	0.915457	1513	2	0.18701	0.24943	0.45343	0.999997	9041	3	0.18701
PPP1R1C	6	0.018972	0.068852	0.915457	1514	3	-0.19426	0.48247	0.66959	0.999997	13407	2	-0.19426
HNRNPH1	6	0.018987	0.068894	0.915457	1515	2	-0.11216	0.88117	0.89644	0.999997	18300	1	-0.11216
PLEKHA8	6	0.018991	0.06891	0.915457	1516	4	-0.37763	0.57059	0.72626	0.999997	14512	1	-0.37763
CLEC12A	6	0.018999	0.06893	0.915457	1517	5	-0.26544	0.34845	0.56371	0.999997	11240	1	-0.26544
JMY	6	0.019007	0.068955	0.915457	1518	4	-0.45508	0.35946	0.57571	0.999997	11491	2	-0.45508
TUBGCP2	6	0.019023	0.06901	0.915457	1519	3	-0.26389	0.76586	0.84791	0.999997	17083	1	-0.26389
SPERT	6	0.019024	0.069012	0.915457	1520	2	-0.0057434	0.2431	0.44618	0.999997	8894	2	-0.0057434
EML6	6	0.019037	0.069057	0.915457	1521	2	-0.06864	0.014811	0.055439	0.871291	1281	2	-0.06864
hsa-mir-517a	3	0.019054	0.049343	0.90967	1522	3	-0.70342	0.97779	0.97785	0.999997	20175	0	-0.70342
POU3F3	6	0.019062	0.069141	0.915457	1523	5	-0.37084	0.81214	0.86434	0.999997	17491	1	-0.37084
TMEM42	6	0.01909	0.069234	0.915457	1524	5	-0.50977	0.98919	0.98919	0.999997	20456	0	-0.50977
GPR112	6	0.019095	0.069252	0.915457	1525	5	-0.44938	0.95959	0.95969	0.999997	19716	0	-0.44938
hsa-mir-210	4	0.019126	0.060379	0.90967	1526	3	-0.62855	0.97435	0.97424	0.999997	20096	0	-0.62855
SPATA20	6	0.019136	0.069368	0.915457	1527	2	0.40566	0.061196	0.1712	0.999025	3472	4	0.40566
MICALL2	6	0.019146	0.069404	0.915457	1528	5	-0.84465	0.87174	0.8913	0.999997	18159	1	-0.84465
USH2A	6	0.019154	0.069429	0.915457	1529	5	-0.3969	0.88815	0.90046	0.999997	18394	1	-0.3969
GRASP	6	0.019154	0.06943	0.915457	1530	4	-0.87397	0.97591	0.97584	0.999997	20131	0	-0.87397
AWAT2	6	0.019158	0.069442	0.915457	1531	5	-0.69945	0.98715	0.98714	0.999997	20391	0	-0.69945
MTAP	5	0.019161	0.062368	0.911053	1532	4	-0.38786	0.99132	0.99136	0.999997	20514	0	-0.38786
CDK2AP2	6	0.019162	0.069449	0.915457	1533	4	-0.71197	0.72067	0.83303	0.999997	16713	1	-0.71197
C7orf33	6	0.019186	0.069528	0.915457	1534	2	-0.021876	0.47511	0.6651	0.999997	13317	2	-0.021876
KRT34	6	0.019207	0.069596	0.915457	1535	5	-0.46591	0.57276	0.72771	0.999997	14545	1	-0.46591
OR52B2	6	0.019235	0.069685	0.915457	1536	2	-0.23797	0.93075	0.93143	0.999997	19089	1	-0.23797
KRT81	6	0.019243	0.069706	0.915457	1537	4	-0.37436	0.99486	0.99481	0.999997	20598	0	-0.37436
CEP350	6	0.019251	0.06973	0.915457	1538	3	-0.40579	0.81553	0.86567	0.999997	17522	1	-0.40579
GDF2	6	0.019259	0.06976	0.915457	1539	5	-0.25501	0.84938	0.88026	0.999997	17879	1	-0.25501
GRM3	6	0.01926	0.06976	0.915457	1540	4	-0.43595	0.84052	0.87621	0.999997	17777	1	-0.43595
KRT40	6	0.019264	0.069774	0.915457	1541	4	-0.54537	0.44126	0.64441	0.999997	12841	1	-0.54537
LY6K	6	0.019276	0.06982	0.915457	1542	4	-0.241	0.85521	0.88295	0.999997	17963	1	-0.241
AP2A1	6	0.019315	0.069961	0.915457	1543	5	-0.46503	0.98996	0.98993	0.999997	20471	0	-0.46503
ZNF257	6	0.019316	0.069961	0.915457	1544	4	-0.55382	0.080569	0.21053	0.999997	4246	2	-0.55382
ING2	6	0.019316	0.069962	0.915457	1545	3	-0.2886	0.41797	0.63046	0.999997	12552	2	-0.2886
C12orf5	6	0.019335	0.070025	0.915457	1546	1	0.021221	0.0899	0.22905	0.999997	4593	2	0.021221
HUNK	6	0.019344	0.070054	0.915457	1547	4	-0.51989	0.69924	0.81682	0.999997	16376	2	-0.51989
ZBTB12	6	0.019355	0.07009	0.915457	1548	3	-0.28948	0.68727	0.80785	0.999997	16206	2	-0.28948
NELL2	6	0.01937	0.070132	0.915457	1549	5	-0.44603	0.79274	0.85705	0.999997	17293	1	-0.44603
PIH1D2	6	0.019385	0.070181	0.915457	1550	5	-0.28864	0.99589	0.99587	0.999997	20624	0	-0.28864
MSH6	6	0.019398	0.07022	0.915457	1551	5	-0.41993	0.99333	0.99326	0.999997	20566	0	-0.41993
HSPA8	6	0.019407	0.070249	0.915457	1552	5	-1.2861	0.71658	0.82996	0.999997	16649	1	-1.2861
PTDSS2	6	0.019423	0.0703	0.915457	1553	5	-0.32639	0.96892	0.96896	0.999997	19963	0	-0.32639
TMEM45B	6	0.019434	0.070334	0.915457	1554	4	-0.40641	0.64642	0.7784	0.999997	15582	2	-0.40641
POR	6	0.01945	0.070392	0.915457	1555	4	-0.48076	0.86833	0.88949	0.999997	18121	1	-0.48076
KIAA0319L	6	0.019459	0.07042	0.915457	1556	5	-0.4455	0.78493	0.85429	0.999997	17230	1	-0.4455
SRGAP2B	4	0.019507	0.061173	0.90967	1557	1	0.23131	0.47463	0.62197	0.999997	13305	2	0.23131
NIPSNAP3B	6	0.019513	0.070573	0.915798	1558	3	-0.10473	0.81867	0.86693	0.999997	17553	1	-0.10473
METTL22	6	0.019517	0.070588	0.915798	1559	4	-0.5029	0.22211	0.42229	0.999997	8439	2	-0.5029
FOXD1	6	0.019533	0.070641	0.915798	1560	4	-0.27464	0.11862	0.28374	0.999997	5657	1	-0.27464
ZFYVE19	6	0.019561	0.070726	0.915798	1561	4	-0.54588	0.9934	0.99331	0.999997	20568	0	-0.54588
TAGLN2	6	0.019581	0.070792	0.915798	1562	4	-0.39113	0.10404	0.2563	0.999997	5120	1	-0.39113
FABP1	6	0.019583	0.070799	0.915798	1563	3	-0.16915	0.45385	0.65205	0.999997	13003	2	-0.16915
LOC401052	6	0.019619	0.070913	0.916708	1564	3	-0.30576	0.073319	0.196	0.999997	3969	2	-0.30576
GRM7	6	0.019636	0.070968	0.91675	1565	5	-0.41279	0.38874	0.60723	0.999997	12088	1	-0.41279
ELL	6	0.019682	0.071124	0.917029	1566	3	-0.26528	0.58281	0.73449	0.999997	14692	1	-0.26528
PLA2G2A	6	0.019688	0.07114	0.917029	1567	3	-0.072314	0.16999	0.36133	0.999997	7209	3	-0.072314
ADAM28	6	0.019723	0.071263	0.917029	1568	5	-0.42972	0.71841	0.83135	0.999997	16675	1	-0.42972
MED17	6	0.019727	0.071276	0.917029	1569	5	-0.56209	0.94639	0.94641	0.999997	19444	0	-0.56209
CCNB1	6	0.019731	0.071289	0.917029	1570	1	0.095009	0.56173	0.72041	0.999997	14411	2	0.095009
MMAB	6	0.019732	0.071292	0.917029	1571	5	-0.29888	0.98911	0.98909	0.999997	20448	0	-0.29888
SLC25A38	6	0.019759	0.071374	0.917232	1572	3	-0.16758	0.18099	0.37437	0.999997	7467	3	-0.16758
NPR3	6	0.019781	0.071439	0.917232	1573	2	-0.0014878	0.68049	0.80295	0.999997	16122	2	-0.0014878
NYAP1	6	0.019782	0.07144	0.917232	1574	5	-0.32413	0.99616	0.99614	0.999997	20633	0	-0.32413
MAP6D1	6	0.019839	0.071614	0.918904	1575	4	-0.41512	0.95017	0.95021	0.999997	19509	0	-0.41512
C16orf95	6	0.01988	0.071736	0.919788	1576	4	-0.22952	0.99314	0.99307	0.999997	20559	0	-0.22952
hsa-mir-4325	4	0.019905	0.061991	0.90967	1577	2	-0.1479	0.2499	0.39964	0.999997	9049	2	-0.1479
STAT6	6	0.019928	0.071871	0.919788	1578	5	-0.49092	0.98833	0.98831	0.999997	20426	0	-0.49092
NOS1AP	6	0.019937	0.071894	0.919788	1579	5	-0.48651	0.073399	0.19615	0.999997	3973	1	-0.48651
SUMO4	6	0.019941	0.071908	0.919788	1580	4	-0.39539	0.3078	0.51917	0.999997	10395	1	-0.39539
ZNF625	5	0.019949	0.064472	0.913903	1581	1	-0.029365	0.59597	0.73301	0.999997	14848	2	-0.029365
GRM4	6	0.019979	0.07204	0.919788	1582	4	-0.20007	0.71191	0.82639	0.999997	16561	1	-0.20007
WDR36	6	0.019991	0.072074	0.919788	1583	3	-0.36764	0.2905	0.49984	0.999997	10028	2	-0.36764
LY6E	6	0.020015	0.072162	0.919788	1584	4	-0.40476	0.61149	0.75407	0.999997	15089	2	-0.40476
GPA33	6	0.020016	0.072166	0.919788	1585	3	-0.22025	0.50212	0.68188	0.999997	13645	2	-0.22025
GGA2	6	0.020029	0.072217	0.919788	1586	4	-0.2987	0.96621	0.9663	0.999997	19887	0	-0.2987
ZNF383	6	0.020029	0.072218	0.919788	1587	5	-0.60289	0.99381	0.99373	0.999997	20577	0	-0.60289
hsa-mir-214	4	0.020037	0.062247	0.911053	1588	1	-0.11073	0.90585	0.90549	0.999997	18666	0	-0.11073
RIPK2	6	0.020053	0.072299	0.919788	1589	3	-0.3535	0.84285	0.87729	0.999997	17801	1	-0.3535
AGER	6	0.020055	0.072304	0.919788	1590	5	-0.42567	0.92498	0.92639	0.999997	18993	1	-0.42567
UCN3	6	0.020079	0.072373	0.919978	1591	2	0.021105	0.6401	0.77395	0.999997	15494	1	0.021105
AP5Z1	6	0.020099	0.072443	0.919978	1592	4	-0.60731	0.56348	0.72157	0.999997	14430	2	-0.60731
SLC22A18AS	6	0.020124	0.072514	0.919978	1593	3	-0.21615	0.33839	0.55278	0.999997	11042	2	-0.21615
KLRK1	6	0.020132	0.072542	0.919978	1594	4	-0.53371	0.76099	0.84636	0.999997	17044	1	-0.53371
NELFCD	6	0.020165	0.072643	0.919978	1595	5	-0.44964	0.0016631	0.0083284	0.593568	282	1	-0.44964
IKZF1	6	0.020206	0.072777	0.919978	1596	5	-0.48283	0.72457	0.83544	0.999997	16771	1	-0.48283
TMUB1	6	0.020207	0.072778	0.919978	1597	3	-0.19498	0.064489	0.17797	0.999025	3606	3	-0.19498
PASK	6	0.02022	0.072813	0.919978	1598	5	-0.35255	0.90141	0.90885	0.999997	18607	1	-0.35255
MGAT5B	6	0.020227	0.072839	0.919978	1599	2	-0.084792	0.51544	0.69036	0.999997	13811	1	-0.084792
CALHM3	6	0.020277	0.072986	0.919978	1600	3	-0.17416	0.35035	0.56575	0.999997	11284	2	-0.17416
OR4C13	6	0.02031	0.073093	0.919978	1601	3	-0.36442	0.33641	0.55058	0.999997	11005	3	-0.36442
CUL4B	6	0.020319	0.073121	0.919978	1602	3	-0.16608	0.87769	0.89451	0.999997	18252	1	-0.16608
HELB	6	0.020326	0.07315	0.919978	1603	3	-0.21651	0.035204	0.11521	0.97081	2412	1	-0.21651
SPAG6	6	0.020335	0.07318	0.919978	1604	4	-0.60884	0.51483	0.68998	0.999997	13802	2	-0.60884
hsa-mir-5683	4	0.020335	0.062876	0.911053	1605	3	-0.34505	0.92612	0.9259	0.999997	19014	0	-0.34505
SDR16C5	6	0.020349	0.073227	0.919978	1606	2	-0.17662	0.19278	0.38821	0.999997	7726	1	-0.17662
BPIFB4	6	0.020354	0.073237	0.919978	1607	5	-0.3412	0.95478	0.95491	0.999997	19618	0	-0.3412
BIRC6	6	0.020356	0.073247	0.919978	1608	3	-0.37169	0.8348	0.87366	0.999997	17714	1	-0.37169
CCDC12	6	0.020365	0.073275	0.919978	1609	2	0.23098	0.1246	0.29477	0.999997	5870	4	0.23098
hsa-mir-3179-3	3	0.020373	0.052553	0.90967	1610	1	0.17586	0.37839	0.48742	0.999997	11882	1	0.17586
C1orf159	6	0.020381	0.073324	0.919978	1611	5	-0.90621	0.97721	0.97713	0.999997	20162	0	-0.90621
SBDS	6	0.02039	0.073354	0.919978	1612	5	-0.49208	0.99538	0.99536	0.999997	20615	0	-0.49208
PLAU	4	0.020402	0.063019	0.911053	1613	2	0.12966	0.10321	0.22155	0.999997	5085	2	0.12966
PIGA	6	0.020404	0.073398	0.919978	1614	5	-0.54391	0.94836	0.94842	0.999997	19481	0	-0.54391
CPEB2	6	0.020412	0.073421	0.919978	1615	3	-0.25909	0.39866	0.61783	0.999997	12306	2	-0.25909
MSH4	6	0.020426	0.073472	0.919978	1616	2	-0.088872	0.85668	0.88366	0.999997	17985	1	-0.088872
NAA50	6	0.020432	0.073495	0.919978	1617	4	-0.82807	0.73394	0.83809	0.999997	16843	1	-0.82807
hsa-mir-337	4	0.020468	0.063164	0.911053	1618	2	-0.070666	0.44241	0.58993	0.999997	12853	1	-0.070666
ZNF217	6	0.020475	0.073616	0.919978	1619	4	-0.41548	0.33119	0.5449	0.999997	10892	1	-0.41548
FAM160B1	6	0.020476	0.073623	0.919978	1620	3	-0.33178	0.96316	0.96326	0.999997	19804	0	-0.33178
INO80C	6	0.020495	0.07368	0.919978	1621	2	0.26738	0.064174	0.17735	0.999025	3591	3	0.26738
R3HDM2	6	0.020517	0.073744	0.919978	1622	4	-0.52348	0.87593	0.89357	0.999997	18223	1	-0.52348
ZNF341	6	0.020525	0.073765	0.919978	1623	4	-0.29625	0.94202	0.94205	0.999997	19343	0	-0.29625
WNK4	6	0.020549	0.073853	0.919978	1624	5	-0.33697	0.94701	0.94703	0.999997	19456	0	-0.33697
RSRC2	6	0.020565	0.073913	0.919978	1625	5	-0.59016	0.98713	0.98711	0.999997	20390	0	-0.59016
EPHA8	6	0.020571	0.07393	0.919978	1626	5	-0.3991	0.80499	0.86157	0.999997	17420	1	-0.3991
PRICKLE1	6	0.020601	0.07403	0.919978	1627	5	-0.41179	0.61824	0.75872	0.999997	15176	1	-0.41179
QRFPR	6	0.020616	0.074081	0.919978	1628	4	-0.70393	0.44797	0.64852	0.999997	12928	1	-0.70393
HTR5A	6	0.02062	0.074094	0.919978	1629	4	-0.39867	0.89472	0.90447	0.999997	18511	1	-0.39867
GRHL3	6	0.020624	0.074103	0.919978	1630	2	0.12678	0.23769	0.43993	0.999997	8762	3	0.12678
HES6	6	0.020624	0.074106	0.919978	1631	4	-0.57366	0.96562	0.96571	0.999997	19867	0	-0.57366
CLEC2L	6	0.020633	0.074135	0.919978	1632	2	0.16426	0.10372	0.25571	0.999997	5107	3	0.16426
PDSS2	6	0.020667	0.074239	0.920034	1633	2	0.33616	0.08518	0.21978	0.999997	4424	3	0.33616
TMX2	6	0.020694	0.074327	0.920034	1634	4	-0.90704	0.99387	0.9938	0.999997	20579	0	-0.90704
TRIM56	6	0.020718	0.074411	0.920034	1635	5	-0.43435	0.65877	0.78717	0.999997	15771	1	-0.43435
hsa-mir-2467	4	0.020721	0.063678	0.912917	1636	3	-0.87348	0.78989	0.79584	0.999997	17264	1	-0.87348
NUP35	6	0.02076	0.074541	0.920034	1637	2	0.60027	0.10552	0.2591	0.999997	5175	4	0.60027
HAVCR2	6	0.020773	0.074581	0.920034	1638	2	-0.17578	0.66752	0.7935	0.999997	15920	1	-0.17578
MSRB3	6	0.020786	0.074628	0.920034	1639	3	-0.3485	0.3883	0.60674	0.999997	12079	1	-0.3485
CFB	6	0.020791	0.074648	0.920034	1640	5	-0.29828	0.37499	0.5925	0.999997	11813	1	-0.29828
SIGLEC9	6	0.020802	0.074683	0.920034	1641	4	-0.45231	0.43179	0.63871	0.999997	12706	2	-0.45231
ST8SIA2	6	0.020822	0.074747	0.920034	1642	3	-0.24914	0.73196	0.83752	0.999997	16828	1	-0.24914
TMEM185B	6	0.020872	0.07491	0.920034	1643	4	-0.5016	0.74671	0.8419	0.999997	16953	1	-0.5016
RNF14	6	0.020917	0.075049	0.920034	1644	5	-0.27045	0.99091	0.99088	0.999997	20502	0	-0.27045
LZIC	6	0.020921	0.075065	0.920034	1645	3	0.025678	0.061941	0.17275	0.999025	3499	3	0.025678
ADAMTSL5	6	0.020924	0.075074	0.920034	1646	5	-0.3181	0.49883	0.67977	0.999997	13609	1	-0.3181
BPNT1	6	0.020938	0.075119	0.920034	1647	4	-0.50663	0.99212	0.99207	0.999997	20538	0	-0.50663
ZNF184	6	0.020975	0.075227	0.920034	1648	5	-0.35773	0.83645	0.87442	0.999997	17730	1	-0.35773
PQLC3	6	0.020988	0.07527	0.920034	1649	4	-0.52273	0.91948	0.92192	0.999997	18884	1	-0.52273
PDE4B	6	0.021005	0.075322	0.920034	1650	3	-0.20251	0.34897	0.56425	0.999997	11249	2	-0.20251
VRTN	6	0.021013	0.075357	0.920034	1651	3	0.16361	0.0078665	0.032074	0.791329	811	3	0.16361
DNAJB1	6	0.02102	0.07538	0.920034	1652	3	-0.20253	0.66951	0.79498	0.999997	15954	2	-0.20253
COASY	6	0.021042	0.075454	0.920034	1653	5	-0.33396	0.93269	0.93313	0.999997	19133	1	-0.33396
LRRN4	6	0.02106	0.075523	0.920034	1654	4	-0.72168	0.9852	0.98516	0.999997	20337	0	-0.72168
PLXNA4	6	0.021063	0.075534	0.920034	1655	4	-0.46554	0.39457	0.61348	0.999997	12204	2	-0.46554
ARF4	6	0.021066	0.075541	0.920034	1656	4	-0.30548	0.021664	0.077493	0.919169	1709	1	-0.30548
TMEM121	6	0.021081	0.075586	0.920034	1657	5	-0.44286	0.80905	0.86312	0.999997	17460	1	-0.44286
STX8	6	0.021095	0.075627	0.920034	1658	3	-0.18918	0.2886	0.49772	0.999997	9972	3	-0.18918
KRT222	6	0.021099	0.075641	0.920034	1659	4	-0.38468	0.58738	0.73761	0.999997	14740	1	-0.38468
ZMAT4	6	0.021104	0.075654	0.920034	1660	3	-0.19352	0.94183	0.94187	0.999997	19340	0	-0.19352
FAM19A2	6	0.021119	0.075707	0.920034	1661	5	-0.48296	0.93737	0.93745	0.999997	19230	1	-0.48296
LGALS9B	6	0.021123	0.075718	0.920034	1662	2	-0.055871	0.10592	0.25984	0.999997	5188	2	-0.055871
OXSM	6	0.021129	0.075736	0.920034	1663	4	-0.4844	0.49026	0.67446	0.999997	13487	1	-0.4844
KIAA1328	6	0.021132	0.075745	0.920034	1664	4	-0.25014	0.65435	0.78401	0.999997	15701	2	-0.25014
OAS1	6	0.021145	0.075782	0.920034	1665	5	-0.34892	0.66052	0.78842	0.999997	15799	1	-0.34892
SDHAF2	6	0.021168	0.075844	0.920034	1666	4	-0.73179	0.6329	0.7689	0.999997	15380	1	-0.73179
SPIN4	6	0.0212	0.075942	0.920034	1667	3	-0.14949	0.76322	0.84705	0.999997	17059	1	-0.14949
C11orf84	6	0.021208	0.07597	0.920034	1668	3	-0.40902	0.65861	0.78705	0.999997	15766	2	-0.40902
ETFDH	6	0.021213	0.075986	0.920034	1669	4	-0.5606	0.74603	0.84169	0.999997	16944	1	-0.5606
IGDCC4	6	0.021219	0.076003	0.920034	1670	3	-0.15058	0.97383	0.97376	0.999997	20082	0	-0.15058
PCDHGC5	2	0.021227	0.039343	0.902693	1671	1	-1.1139	0.84486	0.84481	0.999997	17829	0	-1.1139
INTS1	6	0.021235	0.076066	0.920034	1672	5	-0.3261	0.99438	0.99434	0.999997	20588	0	-0.3261
SMAD5	6	0.021244	0.07609	0.920034	1673	4	-0.42322	0.98016	0.98004	0.999997	20223	0	-0.42322
CYLC1	5	0.021271	0.06804	0.915457	1674	3	-0.29853	0.15523	0.31416	0.999997	6872	2	-0.29853
STXBP5	6	0.021298	0.076256	0.921233	1675	5	-0.40146	0.75303	0.84382	0.999997	16992	1	-0.40146
MAML1	6	0.021306	0.076278	0.921233	1676	5	-0.36937	0.99367	0.9936	0.999997	20573	0	-0.36937
PLA2G4A	6	0.021384	0.076543	0.923367	1677	4	-0.54254	0.96027	0.96036	0.999997	19734	0	-0.54254
RDX	6	0.02143	0.076699	0.924705	1678	3	-0.30564	0.8489	0.88004	0.999997	17874	1	-0.30564
LAIR2	5	0.021437	0.068469	0.915457	1679	3	-0.67702	0.0096915	0.036502	0.798557	962	1	-0.67702
PARVA	6	0.021466	0.076806	0.92493	1680	3	-0.20755	0.39334	0.61215	0.999997	12187	1	-0.20755
ABCD1	6	0.021516	0.076968	0.926334	1681	3	-0.16841	0.70165	0.81864	0.999997	16407	2	-0.16841
TUBA4A	6	0.021541	0.077043	0.926371	1682	3	-0.10821	0.43075	0.63808	0.999997	12695	2	-0.10821
hsa-mir-3617	4	0.02156	0.065435	0.914464	1683	3	-0.44638	0.87429	0.87388	0.999997	18195	0	-0.44638
CHD4	6	0.021565	0.077116	0.926371	1684	3	-0.3032	0.89668	0.90573	0.999997	18539	1	-0.3032
MEFV	6	0.021597	0.077212	0.926371	1685	5	-0.3439	0.82126	0.868	0.999997	17578	1	-0.3439
SLC6A19	6	0.021615	0.077266	0.926371	1686	3	-0.30903	0.72294	0.83476	0.999997	16749	2	-0.30903
RBPJ	6	0.021643	0.077365	0.926371	1687	5	-0.40789	0.993	0.99295	0.999997	20556	0	-0.40789
DERA	6	0.021644	0.077367	0.926371	1688	4	-0.56921	0.479	0.66745	0.999997	13357	2	-0.56921
GTF2H1	6	0.021687	0.077495	0.926371	1689	4	-0.40234	0.47311	0.66384	0.999997	13272	1	-0.40234
SPRY2	6	0.021705	0.077549	0.926371	1690	4	-0.60281	0.64677	0.77865	0.999997	15591	1	-0.60281
STAT2	6	0.021713	0.077576	0.926371	1691	2	0.32087	0.090597	0.23042	0.999997	4627	4	0.32087
AICDA	6	0.021714	0.077579	0.926371	1692	4	-0.47712	0.44637	0.64751	0.999997	12905	2	-0.47712
PIFO	6	0.021717	0.07759	0.926371	1693	5	-0.41053	0.30169	0.51239	0.999997	10272	1	-0.41053
F2RL3	6	0.021723	0.077605	0.926371	1694	5	-0.37539	0.70086	0.81805	0.999997	16393	1	-0.37539
RIMS1	6	0.021739	0.077655	0.926371	1695	4	-0.50981	0.77101	0.84959	0.999997	17121	1	-0.50981
P2RX7	6	0.02179	0.077817	0.926371	1696	4	-0.83205	0.6352	0.7705	0.999997	15415	1	-0.83205
TMCC3	6	0.021796	0.077834	0.926371	1697	5	-0.47668	0.81325	0.86477	0.999997	17500	1	-0.47668
HELT	6	0.021813	0.077882	0.926371	1698	2	0.16233	0.047031	0.14114	0.993997	2878	3	0.16233
KCNK2	6	0.021843	0.077979	0.926371	1699	4	-0.49718	0.32878	0.54226	0.999997	10841	2	-0.49718
PAX3	6	0.021851	0.077995	0.926371	1700	2	0.097516	0.26806	0.47464	0.999997	9477	3	0.097516
PCDHA6	2	0.021859	0.040484	0.902963	1701	1	-0.43086	0.67397	0.67362	0.999997	16017	0	-0.43086
JAGN1	6	0.021862	0.078038	0.926371	1702	4	-0.88006	0.31954	0.53214	0.999997	10639	2	-0.88006
ASMT	6	0.021889	0.078126	0.926371	1703	4	-0.28783	0.19959	0.39622	0.999997	7896	1	-0.28783
MYBPC3	6	0.021908	0.078182	0.926371	1704	5	-0.22399	0.99663	0.99659	0.999997	20643	0	-0.22399
TYW3	6	0.021912	0.078196	0.926371	1705	2	-0.10608	0.87592	0.89356	0.999997	18222	1	-0.10608
SHD	6	0.021925	0.078238	0.926371	1706	3	-0.20105	0.87611	0.89367	0.999997	18224	1	-0.20105
RNASET2	6	0.021932	0.078255	0.926371	1707	5	-0.4918	0.91679	0.91979	0.999997	18835	1	-0.4918
PCDH11X	6	0.021961	0.078346	0.926371	1708	3	-0.17524	0.35826	0.5744	0.999997	11454	2	-0.17524
SCD5	6	0.021963	0.078349	0.926371	1709	3	-0.20027	0.11487	0.27673	0.999997	5512	2	-0.20027
GAL3ST1	6	0.021966	0.078358	0.926371	1710	4	-0.73171	0.94542	0.94545	0.999997	19419	0	-0.73171
hsa-mir-4697	4	0.021967	0.066268	0.914464	1711	3	-0.87798	0.85422	0.85373	0.999997	17951	0	-0.87798
PDGFA	6	0.021989	0.078427	0.926371	1712	3	-0.061399	0.53238	0.70126	0.999997	14037	2	-0.061399
MTHFS	6	0.021993	0.078443	0.926371	1713	5	-0.24734	0.96299	0.9631	0.999997	19798	0	-0.24734
RAB30	6	0.02206	0.078661	0.926626	1714	2	0.10678	0.39038	0.60901	0.999997	12124	3	0.10678
ALDH4A1	6	0.02209	0.078757	0.926626	1715	3	-0.38427	0.97411	0.97401	0.999997	20088	0	-0.38427
SPTLC3	6	0.022104	0.078807	0.926626	1716	3	-0.4365	0.97754	0.97745	0.999997	20170	0	-0.4365
TSPO2	6	0.02211	0.078824	0.926626	1717	3	-0.21866	0.7273	0.83619	0.999997	16795	1	-0.21866
FAM181B	6	0.022124	0.07886	0.926626	1718	4	-0.51211	0.94957	0.94958	0.999997	19499	0	-0.51211
STEAP1	6	0.022127	0.078875	0.926626	1719	5	-0.37718	0.98055	0.98046	0.999997	20231	0	-0.37718
CFD	6	0.022133	0.078896	0.926626	1720	4	-0.6115	0.60744	0.7513	0.999997	15014	1	-0.6115
KIAA1211L	6	0.022146	0.078936	0.926626	1721	5	-0.49588	0.99535	0.99533	0.999997	20614	0	-0.49588
DUOXA2	6	0.022179	0.079051	0.926626	1722	2	0.37182	0.077811	0.20509	0.999997	4137	4	0.37182
SCOC	6	0.022198	0.079115	0.926626	1723	3	-0.082272	0.10709	0.26205	0.999997	5229	3	-0.082272
USP21	6	0.022209	0.079154	0.926626	1724	3	-0.25136	0.65537	0.78472	0.999997	15720	2	-0.25136
CLDND2	6	0.022242	0.079257	0.926626	1725	5	-0.36753	0.44717	0.648	0.999997	12916	1	-0.36753
PADI1	6	0.022258	0.079312	0.926626	1726	1	0.10178	0.061958	0.17279	0.999025	3500	2	0.10178
CLGN	6	0.022262	0.07932	0.926626	1727	5	-0.36172	0.9958	0.9958	0.999997	20622	0	-0.36172
TMEM64	6	0.022271	0.079358	0.926626	1728	4	-0.86717	0.56355	0.72162	0.999997	14431	2	-0.86717
MED25	6	0.022301	0.079453	0.926626	1729	3	-0.25376	0.34517	0.56019	0.999997	11179	1	-0.25376
BEND5	6	0.022304	0.079468	0.926626	1730	5	-0.50917	0.79673	0.8585	0.999997	17323	1	-0.50917
REEP2	5	0.022304	0.070774	0.915798	1731	2	0.0036007	0.081962	0.20463	0.999997	4304	2	0.0036007
R3HDML	6	0.022308	0.079477	0.926626	1732	2	0.0073673	0.50139	0.68138	0.999997	13634	2	0.0073673
U2AF2	6	0.022357	0.079641	0.926626	1733	2	-0.057414	0.045777	0.13843	0.990999	2826	2	-0.057414
HPN	6	0.022362	0.079657	0.926626	1734	3	-0.17092	0.47923	0.6676	0.999997	13361	1	-0.17092
IL9	6	0.022367	0.079673	0.926626	1735	4	-0.35804	0.80407	0.86121	0.999997	17410	1	-0.35804
PIH1D1	6	0.02237	0.079685	0.926626	1736	3	-0.44639	0.731	0.83724	0.999997	16819	1	-0.44639
hsa-mir-4652	4	0.022372	0.067127	0.915457	1737	3	-0.43501	0.1216	0.25344	0.999997	5771	1	-0.43501
hsa-mir-7-2	2	0.022375	0.041437	0.902963	1738	1	-0.51648	0.74044	0.74003	0.999997	16885	0	-0.51648
ZNF180	6	0.022388	0.079745	0.926626	1739	4	-0.47233	0.8958	0.90515	0.999997	18527	1	-0.47233
PRR5	6	0.022397	0.079766	0.926626	1740	4	-0.31334	0.3133	0.52527	0.999997	10511	2	-0.31334
hsa-mir-3151	4	0.022406	0.067197	0.915457	1741	3	-0.61928	0.96791	0.96778	0.999997	19935	0	-0.61928
SIX2	6	0.022407	0.079796	0.926626	1742	1	0.53334	0.050664	0.14894	0.997299	3028	3	0.53334
TMPRSS11A	6	0.022426	0.079857	0.926626	1743	5	-0.27923	0.96526	0.96534	0.999997	19853	0	-0.27923
ZNF593	6	0.022446	0.079926	0.926626	1744	3	0.093971	0.035505	0.11592	0.97081	2428	3	0.093971
C16orf46	6	0.022456	0.079951	0.926626	1745	4	-1.1698	0.21174	0.4103	0.999997	8182	1	-1.1698
C2CD4C	6	0.022463	0.079969	0.926626	1746	5	-0.31607	0.82259	0.86856	0.999997	17588	1	-0.31607
PLLP	6	0.022475	0.080004	0.926626	1747	3	-0.21297	0.39611	0.61513	0.999997	12244	2	-0.21297
ASNA1	6	0.022489	0.080048	0.926626	1748	5	-0.4379	0.86639	0.88848	0.999997	18092	1	-0.4379
CLDN20	6	0.022501	0.080085	0.926626	1749	4	-0.474	0.7455	0.84153	0.999997	16937	1	-0.474
MACROD2	6	0.022506	0.0801	0.926626	1750	1	0.30289	0.014238	0.053577	0.871291	1237	3	0.30289
hsa-mir-9-1	4	0.022519	0.067427	0.915457	1751	3	-0.43712	0.74549	0.76316	0.999997	16936	1	-0.43712
ZEB2	6	0.022528	0.080172	0.926626	1752	4	-0.54335	0.45281	0.65142	0.999997	12993	2	-0.54335
POP1	6	0.022533	0.080184	0.926626	1753	5	-0.53942	0.25162	0.45595	0.999997	9091	1	-0.53942
ITGA7	6	0.022564	0.080283	0.926626	1754	4	-0.57048	0.19282	0.38828	0.999997	7728	2	-0.57048
ZG16	6	0.022575	0.080315	0.926626	1755	5	-0.3722	0.98347	0.98341	0.999997	20300	0	-0.3722
LRRC7	6	0.022583	0.08034	0.926626	1756	4	-0.52791	0.73541	0.83853	0.999997	16851	1	-0.52791
NIT1	6	0.022585	0.08035	0.926626	1757	5	-0.29377	0.58234	0.73418	0.999997	14686	1	-0.29377
HNRNPA0	6	0.022615	0.080455	0.926626	1758	2	0.030223	0.11648	0.27977	0.999997	5570	3	0.030223
PUS10	6	0.02262	0.08047	0.926626	1759	5	-0.60498	0.92972	0.9305	0.999997	19073	1	-0.60498
YWHAG	6	0.022627	0.080496	0.926626	1760	5	-0.34432	0.99676	0.99674	0.999997	20647	0	-0.34432
CX3CR1	6	0.022654	0.080582	0.926626	1761	4	-0.42918	0.9154	0.91875	0.999997	18809	1	-0.42918
INSR	6	0.022704	0.080727	0.926626	1762	4	-0.27638	0.98443	0.98436	0.999997	20318	0	-0.27638
FADS3	6	0.022705	0.080736	0.926626	1763	4	-0.45159	0.63759	0.77218	0.999997	15451	1	-0.45159
hsa-mir-367	4	0.02271	0.067835	0.915457	1764	3	-0.60993	0.97141	0.97131	0.999997	20031	0	-0.60993
SGCA	6	0.022742	0.080858	0.926626	1765	4	-0.60042	0.30056	0.51111	0.999997	10250	2	-0.60042
EXOSC8	6	0.022766	0.080927	0.926626	1766	5	-0.5608	0.94537	0.94541	0.999997	19417	0	-0.5608
LSAMP	6	0.022814	0.08108	0.926626	1767	5	-0.29916	0.98333	0.98326	0.999997	20293	0	-0.29916
TAS2R50	6	0.022817	0.081087	0.926626	1768	5	-0.36687	0.9757	0.97562	0.999997	20125	0	-0.36687
ZNF792	6	0.022837	0.081152	0.926626	1769	5	-0.37598	0.8287	0.87107	0.999997	17644	1	-0.37598
RANBP9	6	0.022847	0.08119	0.926626	1770	5	-0.54701	0.26756	0.47406	0.999997	9467	1	-0.54701
RPL18	6	0.022852	0.081204	0.926626	1771	4	-0.63233	0.96454	0.96463	0.999997	19840	0	-0.63233
GPR45	6	0.022852	0.081206	0.926626	1772	1	0.074779	0.4053	0.62292	0.999997	12395	2	0.074779
ACADS	6	0.022857	0.081221	0.926626	1773	5	-0.36761	0.88278	0.89735	0.999997	18324	1	-0.36761
LRRC55	6	0.022878	0.081288	0.926626	1774	3	-0.22935	0.48781	0.67295	0.999997	13456	1	-0.22935
SLIT1	6	0.022896	0.081342	0.926626	1775	3	-0.16124	0.45576	0.65317	0.999997	13032	2	-0.16124
PTPRC	6	0.022902	0.081362	0.926626	1776	1	0.48179	0.14212	0.32644	0.999997	6518	4	0.48179
ZKSCAN4	6	0.022913	0.081401	0.926626	1777	4	-0.38863	0.83801	0.87513	0.999997	17747	1	-0.38863
hsa-mir-941-1	4	0.022927	0.068294	0.915457	1778	3	-0.47116	0.65445	0.7076	0.999997	15702	1	-0.47116
PPM1B	6	0.022939	0.081474	0.926626	1779	4	-0.54639	0.98115	0.98105	0.999997	20244	0	-0.54639
TSPAN19	6	0.02294	0.081479	0.926626	1780	4	-0.61602	0.88309	0.89751	0.999997	18332	1	-0.61602
ZHX3	6	0.022951	0.08151	0.926626	1781	4	-0.50337	0.99076	0.99073	0.999997	20497	0	-0.50337
PCDHA10	2	0.023039	0.042609	0.909339	1782	1	-0.28685	0.46745	0.47812	0.999997	13192	1	-0.28685
hsa-mir-4796	4	0.023047	0.068541	0.915457	1783	3	-0.37733	0.96269	0.96257	0.999997	19791	0	-0.37733
CD47	6	0.02305	0.081824	0.92716	1784	1	0.24841	0.16061	0.35013	0.999997	7004	3	0.24841
TPH2	6	0.023058	0.081845	0.92716	1785	4	-0.48892	0.24636	0.4499	0.999997	8971	2	-0.48892
MYO1D	6	0.023063	0.081859	0.92716	1786	3	-0.37679	0.46385	0.6582	0.999997	13139	1	-0.37679
OR4A47	6	0.023063	0.081861	0.92716	1787	4	-0.3716	0.9902	0.99017	0.999997	20477	0	-0.3716
OGDHL	6	0.023099	0.081975	0.92716	1788	3	-0.093516	0.25965	0.46512	0.999997	9275	3	-0.093516
HSBP1L1	6	0.023113	0.082021	0.92716	1789	5	-0.45548	0.57389	0.72846	0.999997	14558	1	-0.45548
HAX1	6	0.023116	0.082026	0.92716	1790	2	0.45662	0.085986	0.22135	0.999997	4454	4	0.45662
FAM47A	6	0.023125	0.082059	0.92716	1791	3	-0.31669	0.8986	0.90695	0.999997	18572	1	-0.31669
CLN8	6	0.023156	0.082162	0.92716	1792	4	-0.52491	0.71565	0.82924	0.999997	16635	1	-0.52491
SNX11	6	0.023171	0.082201	0.92716	1793	4	-0.42117	0.45539	0.65294	0.999997	13023	1	-0.42117
PCDH7	6	0.023198	0.082288	0.92716	1794	3	-0.061777	0.65253	0.78272	0.999997	15671	2	-0.061777
POLE	6	0.023214	0.082334	0.92716	1795	4	-0.41497	0.97649	0.97642	0.999997	20142	0	-0.41497
hsa-mir-1-2	4	0.023224	0.06893	0.915457	1796	3	-0.57883	0.93886	0.93873	0.999997	19265	0	-0.57883
ITGB1	6	0.023224	0.082368	0.92716	1797	3	-0.48926	0.78694	0.85496	0.999997	17243	1	-0.48926
CPZ	6	0.023229	0.082379	0.92716	1798	4	-0.52749	0.075739	0.20096	0.999997	4053	1	-0.52749
DPYSL3	6	0.023246	0.082442	0.92716	1799	5	-0.35484	0.87327	0.8921	0.999997	18179	1	-0.35484
PTCHD3	6	0.023248	0.082451	0.92716	1800	3	-0.070195	0.94655	0.94658	0.999997	19449	0	-0.070195
PTGER1	6	0.023266	0.082509	0.92716	1801	3	-0.24287	0.23475	0.4366	0.999997	8695	2	-0.24287
LRBA	6	0.023288	0.082579	0.92716	1802	4	-0.35976	0.29275	0.50233	0.999997	10075	1	-0.35976
ADCY2	6	0.023297	0.082605	0.92716	1803	2	0.29431	0.05129	0.15028	0.997299	3053	4	0.29431
TDGF1	6	0.023303	0.082618	0.92716	1804	3	-0.42923	0.65715	0.78598	0.999997	15748	2	-0.42923
hsa-mir-645	4	0.023306	0.069104	0.915457	1805	3	-0.44959	0.85292	0.85239	0.999997	17927	0	-0.44959
GPR124	6	0.023314	0.082653	0.92716	1806	4	-0.4997	0.24687	0.45052	0.999997	8983	2	-0.4997
DEFB103A	6	0.023317	0.082663	0.92716	1807	4	-0.28624	0.76583	0.8479	0.999997	17082	1	-0.28624
DCST2	6	0.023354	0.082793	0.927166	1808	3	-0.21437	0.43781	0.64227	0.999997	12785	2	-0.21437
hsa-mir-6809	4	0.023394	0.069302	0.915457	1809	3	-0.98685	0.7716	0.7819	0.999997	17126	1	-0.98685
GIPC2	6	0.023396	0.082925	0.927166	1810	3	-0.085758	0.39332	0.61213	0.999997	12185	3	-0.085758
HRH4	6	0.023398	0.082928	0.927166	1811	5	-0.35004	0.12093	0.28803	0.999997	5748	1	-0.35004
SOX10	6	0.02341	0.082964	0.927166	1812	4	-0.60282	0.9219	0.92383	0.999997	18935	1	-0.60282
BRD4	6	0.023446	0.08309	0.927166	1813	2	0.17589	0.046271	0.13951	0.992984	2846	3	0.17589
FAM86C1	5	0.023534	0.074041	0.919978	1814	3	-0.39101	0.91722	0.91739	0.999997	18839	0	-0.39101
CPS1	6	0.023545	0.083388	0.927166	1815	4	-0.40366	0.98775	0.98774	0.999997	20409	0	-0.40366
IKBKE	6	0.023553	0.083412	0.927166	1816	5	-0.42171	0.99216	0.99212	0.999997	20539	0	-0.42171
KIAA0195	6	0.023558	0.083427	0.927166	1817	3	-0.47175	0.40886	0.62504	0.999997	12432	2	-0.47175
FAM63A	6	0.023576	0.083495	0.927166	1818	5	-0.46037	0.70566	0.82167	0.999997	16474	1	-0.46037
TGFBR1	6	0.023577	0.083496	0.927166	1819	4	-0.63251	0.35869	0.5749	0.999997	11468	2	-0.63251
ALG9	6	0.023594	0.08354	0.927166	1820	1	0.44113	0.076022	0.20155	0.999997	4066	4	0.44113
AMACR	6	0.0236	0.083558	0.927166	1821	4	-0.57989	0.49993	0.68046	0.999997	13617	1	-0.57989
KCNA5	6	0.023603	0.083569	0.927166	1822	5	-0.50181	0.99696	0.99694	0.999997	20652	0	-0.50181
SCMH1	6	0.023609	0.083585	0.927166	1823	3	-0.37936	0.89457	0.90438	0.999997	18509	1	-0.37936
VSX1	6	0.023633	0.083647	0.927166	1824	3	-0.087902	0.040379	0.1267	0.981866	2619	3	-0.087902
STRN3	6	0.023643	0.083675	0.927166	1825	2	-0.083279	0.42001	0.63171	0.999997	12573	1	-0.083279
TCEAL2	6	0.023648	0.083692	0.927166	1826	5	-0.32821	0.99142	0.99138	0.999997	20517	0	-0.32821
KIAA0930	6	0.023651	0.083702	0.927166	1827	3	-0.25073	0.31773	0.53015	0.999997	10596	2	-0.25073
ABHD16B	6	0.023652	0.083706	0.927166	1828	4	-0.39326	0.89765	0.90631	0.999997	18554	1	-0.39326
RBM26	6	0.02368	0.08379	0.927166	1829	4	-0.71409	0.73994	0.83987	0.999997	16880	1	-0.71409
CD2	6	0.023693	0.08384	0.927166	1830	4	-0.31569	0.9884	0.98838	0.999997	20428	0	-0.31569
IMMP2L	6	0.02372	0.083924	0.927166	1831	4	-0.37738	0.94416	0.94417	0.999997	19391	0	-0.37738
hsa-mir-4321	4	0.023739	0.070025	0.915457	1832	3	-0.50889	0.9716	0.9715	0.999997	20033	0	-0.50889
SIGIRR	6	0.023742	0.083989	0.927166	1833	2	0.52927	0.069356	0.18792	0.999025	3801	4	0.52927
TBC1D20	6	0.023747	0.084002	0.927166	1834	3	-0.14541	0.91156	0.91584	0.999997	18745	1	-0.14541
SLC25A45	6	0.023791	0.084126	0.927166	1835	5	-0.46687	0.96957	0.96959	0.999997	19983	0	-0.46687
TPBGL	6	0.023808	0.084181	0.927166	1836	5	-0.33667	0.90759	0.913	0.999997	18686	1	-0.33667
EDARADD	6	0.023812	0.084193	0.927166	1837	4	-0.43007	0.56934	0.72545	0.999997	14496	1	-0.43007
CARS	6	0.023819	0.08422	0.927166	1838	3	-0.16557	0.12512	0.29572	0.999997	5891	2	-0.16557
KIAA1737	6	0.023825	0.084245	0.927166	1839	4	-0.7242	0.0599	0.16846	0.999025	3417	1	-0.7242
RHOB	6	0.023841	0.084294	0.927166	1840	3	-0.40162	0.82487	0.86949	0.999997	17607	1	-0.40162
C18orf25	6	0.023848	0.084316	0.927166	1841	4	-0.54864	0.52614	0.6972	0.999997	13958	2	-0.54864
CYB5R2	6	0.023862	0.084361	0.927168	1842	4	-0.67887	0.19967	0.39632	0.999997	7898	1	-0.67887
NCOR2	6	0.02394	0.084589	0.928685	1843	3	-0.29362	0.72324	0.83498	0.999997	16756	1	-0.29362
APH1B	6	0.023956	0.08464	0.928689	1844	5	-0.33276	0.24194	0.44483	0.999997	8871	1	-0.33276
HIST1H4H	6	0.02398	0.084715	0.928689	1845	4	-0.35882	0.38022	0.59809	0.999997	11922	2	-0.35882
PDE4D	6	0.023989	0.084749	0.928689	1846	2	-0.043855	0.29444	0.50424	0.999997	10116	2	-0.043855
SH2D7	6	0.023994	0.084768	0.928689	1847	5	-0.46811	0.96214	0.96226	0.999997	19776	0	-0.46811
IQGAP1	6	0.024034	0.084894	0.92921	1848	4	-0.34773	0.98593	0.9859	0.999997	20359	0	-0.34773
INTS8	6	0.024058	0.084982	0.92921	1849	5	-0.419	0.79978	0.85961	0.999997	17365	1	-0.419
hsa-mir-4278	4	0.024071	0.070711	0.915798	1850	3	-0.71993	0.97188	0.97178	0.999997	20040	0	-0.71993
OPHN1	6	0.024088	0.085073	0.92921	1851	3	-0.31639	0.96281	0.96291	0.999997	19796	0	-0.31639
GZMB	6	0.024135	0.085238	0.92921	1852	3	-0.3424	0.16283	0.3528	0.999997	7048	2	-0.3424
TXNRD1	6	0.024138	0.085243	0.92921	1853	5	-0.51879	0.99737	0.99736	0.999997	20663	0	-0.51879
RHOXF2B	3	0.024148	0.061607	0.90967	1854	3	-0.75747	0.97585	0.97594	0.999997	20129	0	-0.75747
ATP5F1	6	0.024152	0.0853	0.92921	1855	4	-0.72246	0.93442	0.93473	0.999997	19174	1	-0.72246
TANGO6	6	0.024169	0.085359	0.92921	1856	5	-0.44323	0.85308	0.88195	0.999997	17932	1	-0.44323
PEX14	6	0.024187	0.085411	0.92921	1857	3	-0.04209	0.34163	0.5563	0.999997	11104	3	-0.04209
PCDH9	6	0.024196	0.085437	0.92921	1858	4	-0.45107	0.26767	0.47418	0.999997	9469	1	-0.45107
CDH4	6	0.024198	0.085442	0.92921	1859	5	-0.29859	0.054281	0.15661	0.997299	3183	1	-0.29859
IAPP	6	0.024198	0.085444	0.92921	1860	5	-0.54923	0.96983	0.96984	0.999997	19997	0	-0.54923
KMT2D	6	0.024231	0.085543	0.92921	1861	4	-0.40747	0.1794	0.37248	0.999997	7426	2	-0.40747
CANT1	6	0.024249	0.085594	0.92921	1862	3	-0.27887	0.2666	0.47298	0.999997	9436	3	-0.27887
ZNF181	6	0.024286	0.085713	0.92921	1863	4	-0.38857	0.91974	0.92212	0.999997	18889	1	-0.38857
GIF	6	0.024305	0.085773	0.92921	1864	5	-0.36623	0.99688	0.99687	0.999997	20651	0	-0.36623
TMEM190	6	0.02431	0.085788	0.92921	1865	5	-0.43524	0.93914	0.93912	0.999997	19276	1	-0.43524
hsa-mir-376a-2	3	0.024314	0.061998	0.90967	1866	2	-0.74282	0.049382	0.11867	0.972667	2983	1	-0.74282
GLI1	6	0.024322	0.085821	0.92921	1867	4	-0.51923	0.011076	0.043126	0.832876	1046	2	-0.51923
ELN	6	0.024335	0.085864	0.92921	1868	2	-0.095276	0.89094	0.90212	0.999997	18436	1	-0.095276
TACO1	6	0.024385	0.086013	0.92921	1869	1	0.041217	0.57307	0.72793	0.999997	14549	1	0.041217
GLT1D1	6	0.024396	0.086045	0.92921	1870	3	-0.23102	0.51047	0.68721	0.999997	13746	2	-0.23102
PDLIM2	6	0.0244	0.086057	0.92921	1871	5	-0.38566	0.99651	0.99648	0.999997	20638	0	-0.38566
KCNC1	6	0.024425	0.086128	0.92921	1872	4	-0.35073	0.10312	0.25454	0.999997	5081	2	-0.35073
LILRA3	6	0.024458	0.086232	0.92921	1873	3	-0.19014	0.19973	0.39638	0.999997	7900	2	-0.19014
SACS	6	0.024476	0.086294	0.92921	1874	2	0.37544	0.034458	0.1135	0.968261	2383	3	0.37544
TIGD2	6	0.024484	0.086316	0.92921	1875	2	-0.20357	0.77779	0.85184	0.999997	17179	1	-0.20357
KLHL11	6	0.024489	0.086334	0.92921	1876	4	-0.54218	0.97089	0.97088	0.999997	20019	0	-0.54218
TUBB4A	6	0.024501	0.086373	0.92921	1877	5	-0.30688	0.85274	0.88179	0.999997	17925	1	-0.30688
PDE6D	6	0.024501	0.086373	0.92921	1878	5	-0.41703	0.98606	0.98603	0.999997	20361	0	-0.41703
NEFH	6	0.02452	0.086436	0.92921	1879	5	-0.50151	0.91547	0.91881	0.999997	18811	1	-0.50151
CITED4	6	0.024533	0.086477	0.92921	1880	3	-0.23742	0.47979	0.66795	0.999997	13370	2	-0.23742
DMRTC2	6	0.024536	0.086489	0.92921	1881	4	-0.33795	0.84464	0.87807	0.999997	17825	1	-0.33795
KIF4A	6	0.024553	0.086544	0.92921	1882	3	-0.37776	0.13354	0.31111	0.999997	6196	2	-0.37776
OR4C15	6	0.024563	0.086574	0.92921	1883	4	-0.51034	0.80748	0.86252	0.999997	17445	1	-0.51034
CXorf30	6	0.024567	0.086585	0.92921	1884	4	-0.4164	0.91615	0.91931	0.999997	18824	1	-0.4164
PINK1	6	0.024574	0.086608	0.92921	1885	4	-0.51889	0.66295	0.79018	0.999997	15842	2	-0.51889
ZNF106	6	0.024582	0.086636	0.92921	1886	3	-0.35433	0.44569	0.64711	0.999997	12893	2	-0.35433
LYRM9	6	0.024616	0.086739	0.92921	1887	4	-0.68496	0.7698	0.8492	0.999997	17110	1	-0.68496
ENY2	6	0.02462	0.086749	0.92921	1888	4	-0.5158	0.40585	0.62324	0.999997	12401	2	-0.5158
TFAP2A	6	0.02463	0.086781	0.92921	1889	2	0.12532	0.28386	0.49237	0.999997	9872	3	0.12532
THY1	6	0.024632	0.086785	0.92921	1890	2	0.42106	0.082866	0.21516	0.999997	4333	4	0.42106
PENK	6	0.024648	0.086835	0.929272	1891	5	-0.27148	0.86715	0.88888	0.999997	18106	1	-0.27148
PRKG2	6	0.024673	0.086921	0.92935	1892	4	-0.32928	0.63592	0.77101	0.999997	15430	2	-0.32928
ZNF599	6	0.024676	0.086932	0.92935	1893	5	-0.41355	0.94519	0.94521	0.999997	19414	0	-0.41355
MST4	6	0.024694	0.086987	0.929462	1894	2	0.15939	0.077262	0.20399	0.999997	4106	3	0.15939
ME1	6	0.024731	0.087107	0.92978	1895	2	0.23167	0.16653	0.35718	0.999997	7125	3	0.23167
SEMA4D	6	0.024773	0.087244	0.92978	1896	5	-0.32285	0.37649	0.59413	0.999997	11846	1	-0.32285
UBE2H	6	0.024776	0.087253	0.92978	1897	3	-0.38648	0.47221	0.66331	0.999997	13262	2	-0.38648
CCDC68	6	0.02478	0.087266	0.92978	1898	2	0.047211	0.32448	0.53757	0.999997	10743	3	0.047211
SMPDL3B	6	0.024805	0.087343	0.92978	1899	5	-0.43155	0.94863	0.94868	0.999997	19484	0	-0.43155
THBS1	6	0.02481	0.087356	0.92978	1900	4	-0.41832	0.99731	0.9973	0.999997	20658	0	-0.41832
TMEM120A	6	0.024829	0.087413	0.92978	1901	3	-0.2076	0.69241	0.81166	0.999997	16284	2	-0.2076
TSPYL6	6	0.024839	0.087448	0.92978	1902	3	-0.37424	0.23345	0.43513	0.999997	8671	2	-0.37424
CYP2C19	6	0.024867	0.087537	0.92978	1903	3	-0.18521	0.50518	0.68386	0.999997	13686	2	-0.18521
COIL	6	0.024879	0.087577	0.92978	1904	3	-0.28853	0.075597	0.20066	0.999997	4048	2	-0.28853
LACTB	6	0.024899	0.087631	0.92978	1905	4	-0.52064	0.89449	0.90433	0.999997	18508	1	-0.52064
CAMK2N1	6	0.024903	0.087644	0.92978	1906	3	-0.36907	0.5935	0.74177	0.999997	14812	2	-0.36907
OR5F1	6	0.024928	0.087731	0.929884	1907	3	-0.09134	0.71757	0.8307	0.999997	16665	2	-0.09134
PRR15L	6	0.02494	0.08777	0.929884	1908	3	-0.39503	0.85044	0.88073	0.999997	17894	1	-0.39503
FBXO25	6	0.024961	0.087842	0.929884	1909	5	-0.42317	0.16333	0.35342	0.999997	7067	1	-0.42317
IL17C	6	0.024974	0.087883	0.929884	1910	4	-0.38575	0.85113	0.88103	0.999997	17904	1	-0.38575
ZC2HC1C	6	0.024977	0.087891	0.929884	1911	2	0.22834	0.1162	0.27926	0.999997	5559	3	0.22834
hsa-mir-4442	4	0.024995	0.072654	0.919978	1912	1	0.12929	0.11209	0.23715	0.999997	5413	2	0.12929
PLBD2	6	0.025036	0.08807	0.930008	1913	5	-0.39595	0.59791	0.74474	0.999997	14876	1	-0.39595
MEX3A	6	0.025054	0.088125	0.930008	1914	5	-0.38534	0.6713	0.79625	0.999997	15980	1	-0.38534
TNNC1	6	0.025072	0.088174	0.930008	1915	3	-0.31751	0.28061	0.48878	0.999997	9795	1	-0.31751
CYP4A11	6	0.025086	0.088214	0.930008	1916	3	-0.32151	0.72204	0.8341	0.999997	16737	2	-0.32151
TFDP1	6	0.025113	0.088306	0.930008	1917	4	-0.35563	0.37902	0.59684	0.999997	11894	1	-0.35563
PCDHA13	2	0.025115	0.046291	0.90967	1918	2	-0.74192	0.94906	0.94902	0.999997	19493	0	-0.74192
LYSMD3	6	0.025126	0.08834	0.930008	1919	2	0.047316	0.2698	0.47662	0.999997	9520	3	0.047316
C2orf42	6	0.025138	0.088386	0.930008	1920	5	-0.41322	0.95099	0.95103	0.999997	19528	0	-0.41322
FGFR1OP2	6	0.025174	0.088491	0.930008	1921	5	-0.32274	0.9759	0.97582	0.999997	20130	0	-0.32274
FADS2	6	0.02518	0.088511	0.930008	1922	4	-0.36624	0.3128	0.5247	0.999997	10503	2	-0.36624
ZC3H13	6	0.025224	0.088643	0.930008	1923	2	-0.24568	0.13425	0.3124	0.999997	6214	1	-0.24568
CACNA2D3	6	0.025239	0.088685	0.930008	1924	3	-0.48283	0.96861	0.96866	0.999997	19951	0	-0.48283
MAP2K6	6	0.025241	0.08869	0.930008	1925	4	-0.61124	0.98413	0.98406	0.999997	20310	0	-0.61124
ARHGAP28	6	0.02526	0.088743	0.930008	1926	3	-0.22721	0.31068	0.52235	0.999997	10451	2	-0.22721
ZNF19	6	0.025274	0.088782	0.930008	1927	4	-0.24511	0.52358	0.69552	0.999997	13925	2	-0.24511
SIRT4	6	0.025292	0.088842	0.930008	1928	2	-0.09979	0.93891	0.9389	0.999997	19267	1	-0.09979
WFDC9	6	0.02532	0.088934	0.930008	1929	4	-0.58113	0.89424	0.90418	0.999997	18501	1	-0.58113
EPHA6	6	0.025323	0.088951	0.930008	1930	3	-0.35408	0.55787	0.71791	0.999997	14370	1	-0.35408
NUF2	6	0.025341	0.089006	0.930008	1931	5	-0.38732	0.23974	0.44227	0.999997	8819	1	-0.38732
TNPO3	6	0.025344	0.089009	0.930008	1932	3	-0.097574	0.017274	0.06342	0.892166	1431	3	-0.097574
MRPL19	6	0.025372	0.089107	0.930114	1933	1	0.18428	0.26861	0.47529	0.999997	9494	3	0.18428
LYRM4	6	0.025402	0.089207	0.930114	1934	5	-0.40345	0.93318	0.93357	0.999997	19143	1	-0.40345
OR8I2	6	0.025422	0.089266	0.930114	1935	3	-0.26207	0.82343	0.86889	0.999997	17595	1	-0.26207
PCNP	6	0.025426	0.089279	0.930114	1936	3	-0.28317	0.71524	0.82894	0.999997	16620	1	-0.28317
RALYL	6	0.025427	0.089283	0.930114	1937	3	-0.31046	0.90056	0.90828	0.999997	18601	1	-0.31046
OR2A25	6	0.025456	0.089381	0.930114	1938	3	-0.36554	0.42238	0.63316	0.999997	12598	2	-0.36554
SLC6A16	6	0.0255	0.089504	0.930114	1939	5	-0.3216	0.9199	0.92225	0.999997	18895	1	-0.3216
TMEM223	6	0.025514	0.089552	0.930114	1940	4	-0.39513	0.86313	0.8868	0.999997	18051	1	-0.39513
KRTAP9-3	6	0.02553	0.089601	0.930114	1941	5	-0.33481	0.22055	0.42042	0.999997	8401	1	-0.33481
UNKL	6	0.025553	0.089676	0.930114	1942	5	-0.33798	0.44461	0.64643	0.999997	12877	1	-0.33798
TMEM132A	6	0.025563	0.08971	0.930114	1943	3	-0.46474	0.94183	0.94186	0.999997	19339	0	-0.46474
SPATA31C2	6	0.025564	0.089712	0.930114	1944	4	-0.56934	0.39332	0.61213	0.999997	12186	2	-0.56934
ARHGAP9	6	0.025564	0.089712	0.930114	1945	5	-0.26145	0.10636	0.26067	0.999997	5203	1	-0.26145
C6orf106	6	0.025565	0.089715	0.930114	1946	4	-0.55281	0.42796	0.63643	0.999997	12655	2	-0.55281
TBC1D19	6	0.02557	0.089734	0.930114	1947	3	-0.078385	0.58008	0.73264	0.999997	14650	2	-0.078385
SLC29A2	6	0.025593	0.0898	0.930114	1948	4	-0.42153	0.37185	0.58907	0.999997	11754	2	-0.42153
DHRS11	6	0.025598	0.08982	0.930114	1949	3	-0.14101	0.096262	0.24147	0.999997	4833	3	-0.14101
GMIP	6	0.025619	0.089885	0.930114	1950	4	-0.35868	0.99307	0.99301	0.999997	20557	0	-0.35868
LRRC70	6	0.025628	0.089913	0.930114	1951	4	-0.56922	0.53046	0.69999	0.999997	14018	2	-0.56922
AGA	6	0.025647	0.089977	0.930114	1952	4	-0.45837	0.97988	0.97978	0.999997	20218	0	-0.45837
KCP	6	0.025657	0.090005	0.930114	1953	5	-0.38756	2.5216e-05	0.00014569	0.109076	26	1	-0.38756
RNF213	6	0.025686	0.090096	0.930149	1954	3	-0.3232	0.62546	0.76374	0.999997	15274	2	-0.3232
ART4	6	0.025687	0.090098	0.930149	1955	5	-0.45836	0.87738	0.89435	0.999997	18243	1	-0.45836
TFDP2	6	0.025716	0.090177	0.930504	1956	5	-0.60739	0.8292	0.87126	0.999997	17652	1	-0.60739
hsa-mir-509-3	2	0.025738	0.047384	0.90967	1957	2	-0.90383	0.97426	0.97423	0.999997	20093	0	-0.90383
ADCY9	6	0.025767	0.090331	0.931625	1958	2	-0.11941	0.93243	0.93291	0.999997	19128	1	-0.11941
OSCP1	6	0.025795	0.090433	0.931804	1959	5	-0.45842	0.96228	0.96241	0.999997	19779	0	-0.45842
ADC	6	0.025817	0.09051	0.931804	1960	1	0.1299	0.11957	0.28553	0.999997	5694	2	0.1299
DEFB118	6	0.025819	0.090522	0.931804	1961	4	-0.41986	0.98353	0.98347	0.999997	20301	0	-0.41986
XRCC6BP1	6	0.025838	0.090571	0.931804	1962	5	-0.30659	0.98789	0.98788	0.999997	20413	0	-0.30659
ZNF512B	6	0.025838	0.090573	0.931804	1963	3	-0.40878	0.84227	0.87702	0.999997	17796	1	-0.40878
FCHO1	6	0.025866	0.090651	0.932152	1964	3	-0.053687	0.94886	0.94889	0.999997	19489	0	-0.053687
UPB1	6	0.025908	0.09078	0.93245	1965	4	-0.46672	0.27859	0.48654	0.999997	9737	1	-0.46672
CRYGB	6	0.025915	0.090803	0.93245	1966	1	0.17203	0.36977	0.58684	0.999997	11715	3	0.17203
CDK4	6	0.025924	0.090826	0.93245	1967	5	-0.36267	0.15655	0.34523	0.999997	6902	1	-0.36267
NEDD4	6	0.025962	0.090934	0.93245	1968	3	-0.27912	0.98938	0.98936	0.999997	20461	0	-0.27912
MYEOV2	6	0.025965	0.09094	0.93245	1969	2	-0.14384	0.60732	0.75122	0.999997	15009	2	-0.14384
TECPR2	6	0.025982	0.09099	0.93245	1970	5	-0.34132	0.98089	0.98081	0.999997	20240	0	-0.34132
H2BFM	6	0.025983	0.090995	0.93245	1971	3	-0.13918	0.24431	0.44754	0.999997	8918	3	-0.13918
ZNF835	6	0.026014	0.091095	0.932731	1972	3	-0.025464	0.78857	0.85555	0.999997	17253	1	-0.025464
MRGPRD	6	0.026019	0.091112	0.932731	1973	5	-0.28126	0.99539	0.99538	0.999997	20616	0	-0.28126
hsa-mir-4637	3	0.026024	0.066045	0.914464	1974	2	-0.49281	0.41168	0.50568	0.999997	12468	1	-0.49281
OXT	6	0.026063	0.091257	0.932914	1975	4	-0.41398	0.95668	0.95678	0.999997	19651	0	-0.41398
CCDC129	6	0.026065	0.091264	0.932914	1976	2	-0.2404	0.5773	0.73074	0.999997	14611	2	-0.2404
PARP4	6	0.026065	0.091265	0.932914	1977	3	-0.41357	0.36191	0.57835	0.999997	11547	1	-0.41357
hsa-mir-1268b	4	0.026083	0.07488	0.920034	1978	2	-1.2973	0.17544	0.32637	0.999997	7340	1	-1.2973
hsa-mir-4696	4	0.026112	0.074931	0.920034	1979	3	-0.5848	0.91975	0.91952	0.999997	18890	0	-0.5848
PRR20A	6	0.026113	0.091395	0.933583	1980	2	0.1738	0.045955	0.13883	0.991927	2832	3	0.1738
SCRIB	6	0.026122	0.09142	0.933583	1981	5	-0.46329	0.94415	0.94416	0.999997	19390	0	-0.46329
MPZL1	6	0.026167	0.091562	0.934228	1982	2	-0.039621	0.91348	0.9173	0.999997	18780	1	-0.039621
CDH1	6	0.026261	0.091844	0.936321	1983	3	-0.32216	0.64344	0.77627	0.999997	15539	2	-0.32216
SMIM3	6	0.026276	0.091884	0.936321	1984	4	-0.48645	0.98911	0.9891	0.999997	20449	0	-0.48645
TRDMT1	5	0.02628	0.081235	0.926626	1985	3	-0.39779	0.44451	0.60828	0.999997	12876	2	-0.39779
ATP10B	5	0.026293	0.081261	0.926626	1986	4	-0.29087	0.56101	0.70338	0.999997	14407	1	-0.29087
DGKK	6	0.02631	0.091993	0.936321	1987	3	-0.25701	0.87014	0.89045	0.999997	18144	1	-0.25701
CRYBA2	6	0.026314	0.092004	0.936321	1988	4	-0.53344	0.66854	0.79427	0.999997	15938	2	-0.53344
TTYH1	6	0.026359	0.092142	0.93716	1989	3	-0.088231	0.26976	0.47658	0.999997	9518	3	-0.088231
ARX	6	0.026382	0.092215	0.93716	1990	3	-0.56497	0.37608	0.59368	0.999997	11835	1	-0.56497
FGF17	6	0.026409	0.092311	0.93716	1991	3	-0.22367	0.66038	0.78833	0.999997	15796	1	-0.22367
STK39	6	0.026414	0.092321	0.93716	1992	4	-0.5108	0.15168	0.33942	0.999997	6793	2	-0.5108
FAM83F	6	0.026512	0.092643	0.93716	1993	4	-0.58214	0.54419	0.70889	0.999997	14202	2	-0.58214
PML	6	0.026513	0.092645	0.93716	1994	2	-0.047688	0.054987	0.1581	0.997299	3216	2	-0.047688
hsa-mir-216b	4	0.02653	0.075781	0.920034	1995	2	-0.13992	0.3264	0.47477	0.999997	10782	2	-0.13992
AASS	6	0.026531	0.092691	0.93716	1996	4	-0.52482	0.92379	0.9254	0.999997	18972	1	-0.52482
LAS1L	6	0.026532	0.092693	0.93716	1997	1	0.013738	0.003173	0.015023	0.667566	440	2	0.013738
STARD13	6	0.026532	0.092693	0.93716	1998	3	-0.17908	0.95446	0.95459	0.999997	19609	0	-0.17908
[truncated: 18,763 more rows]

## Sheet: Tab.2 Screen in Day 7
Supplementary Table 2. Result of whole-genome CRSIPR-Cas9 gene knockout screen (7 days post library infection) generated by MAGeCK (Low VS High).
id	num	neg|score	neg|p-value	neg|fdr	neg|rank	neg|goodsgrna	neg|lfc	pos|score	pos|p-value	pos|fdr	pos|rank	pos|goodsgrna	pos|lfc
STUB1	6	2.46e-10	2.38e-07	0.00165	1	5	-0.99619	0.070871	0.19103	0.994994	3891	1	-0.99619
ASUN	6	1.37e-09	2.38e-07	0.00165	2	4	-1.0806	0.71225	0.82664	0.999999	16583	1	-1.0806
GNB1L	6	4.57e-09	2.38e-07	0.00165	3	5	-1.1158	0.95149	0.95153	0.999999	19532	0	-1.1158
C11orf30	6	3.5e-07	1.67e-06	0.008663	4	6	-0.87768	1	1	0.999999	20761	0	-0.87768
LARP1	6	6.13e-07	2.62e-06	0.010891	5	4	-1.1326	0.83321	0.87297	0.999999	17702	1	-1.1326
TADA1	6	9.19e-07	4.05e-06	0.014026	6	5	-0.59589	0.89886	0.90712	0.999999	18561	1	-0.59589
TM2D2	6	3.25e-06	1.5e-05	0.044554	7	4	-0.89836	0.97961	0.97951	0.999999	20220	0	-0.89836
SSU72	6	4.26e-06	2.27e-05	0.057921	8	5	-1.0144	0.99364	0.99358	0.999999	20570	0	-1.0144
PGA3	6	4.68e-06	2.55e-05	0.057921	9	5	-0.64284	0.97568	0.97561	0.999999	20128	0	-0.64284
EIF3D	6	5e-06	2.79e-05	0.057921	10	6	-1.0864	0.99999	0.99999	0.999999	20760	0	-1.0864
KLF4	6	6.64e-06	4.03e-05	0.076058	11	6	-0.76676	0.99999	0.99999	0.999999	20759	0	-0.76676
NUDT21	6	1.01e-05	6.13e-05	0.106023	12	6	-1.1685	0.99999	0.99999	0.999999	20758	0	-1.1685
SOCS1	6	1.23e-05	7.51e-05	0.119954	13	5	-1.45	0.90418	0.91071	0.999999	18634	1	-1.45
R3HDML	6	1.38e-05	8.32e-05	0.123409	14	5	-0.83927	0.92041	0.92265	0.999999	18898	1	-0.83927
DUSP4	6	1.93e-05	0.00011374	0.157426	15	5	-0.69606	0.86905	0.88986	0.999999	18120	1	-0.69606
TELO2	6	2.52e-05	0.00014569	0.189047	16	4	-0.37469	0.98077	0.98068	0.999999	20246	0	-0.37469
CHIC2	6	2.88e-05	0.00016239	0.198311	17	3	-0.33947	0.13389	0.31177	0.999999	6220	2	-0.33947
TCEB2	6	3.28e-05	0.00018909	0.206618	18	4	-1.4575	0.15802	0.34702	0.999999	6927	2	-1.4575
C4orf48	6	3.28e-05	0.00018909	0.206618	19	5	-0.74046	0.99206	0.99201	0.999999	20522	0	-0.74046
UBE2L3	6	3.75e-05	0.00021628	0.224505	20	5	-0.8249	0.99509	0.99505	0.999999	20616	0	-0.8249
ASH2L	6	5e-05	0.00027827	0.275106	21	3	-0.50019	0.90513	0.91135	0.999999	18649	1	-0.50019
WFDC10B	6	5.83e-05	0.00031929	0.283622	22	5	-0.80106	0.45892	0.65512	0.999999	13108	1	-0.80106
SND1	6	5.83e-05	0.00031929	0.283622	23	3	-0.13452	0.37959	0.59744	0.999999	11865	2	-0.13452
EP300	6	6.05e-05	0.00032787	0.283622	24	4	-0.80003	0.61875	0.75906	0.999999	15199	2	-0.80003
FBXO8	6	6.68e-05	0.00036459	0.298313	25	6	-0.89734	0.99993	0.99993	0.999999	20757	0	-0.89734
PLEKHM3	6	6.9e-05	0.00037747	0.298313	26	3	-0.5274	0.83636	0.87437	0.999999	17743	1	-0.5274
BTBD18	6	7.07e-05	0.00038796	0.298313	27	6	-0.60563	0.99993	0.99992	0.999999	20756	0	-0.60563
C16orf78	6	7.46e-05	0.00040418	0.299682	28	4	-0.57854	0.97116	0.97116	0.999999	20000	0	-0.57854
YWHAE	6	8.01e-05	0.0004347	0.311198	29	5	-1.1402	0.97283	0.97277	0.999999	20036	0	-1.1402
SLC22A20	6	8.36e-05	0.00045568	0.312345	30	5	-0.8419	0.96476	0.96485	0.999999	19829	0	-0.8419
HSPB2	6	8.56e-05	0.00046808	0.312345	31	4	-0.54264	0.97645	0.97638	0.999999	20150	0	-0.54264
TRIM49	6	8.73e-05	0.00048143	0.312345	32	4	-0.44783	0.83877	0.87543	0.999999	17767	1	-0.44783
SLC16A14	6	0.00010433	0.00058111	0.357011	33	4	-0.64271	0.85998	0.88525	0.999999	18004	1	-0.64271
NIPBL	6	0.00010831	0.00060495	0.357011	34	6	-0.82341	0.99952	0.9995	0.999999	20740	0	-0.82341
LIG3	6	0.00010938	0.00061067	0.357011	35	6	-0.547	0.99989	0.99988	0.999999	20755	0	-0.547
EFNB2	6	0.00011395	0.00063214	0.357011	36	5	-0.89995	0.82845	0.87095	0.999999	17638	1	-0.89995
CHMP4C	6	0.00011546	0.00064024	0.357011	37	4	-1.1203	0.042469	0.13128	0.972677	2721	2	-1.1203
KDM6A	6	0.0001195	0.00066123	0.357011	38	5	-0.80325	0.96284	0.96293	0.999999	19777	0	-0.80325
KLHDC8A	6	0.00012587	0.00069652	0.357011	39	6	-0.98214	0.99987	0.99987	0.999999	20754	0	-0.98214
IRF2	6	0.00012626	0.00069795	0.357011	40	6	-0.93609	0.99855	0.99853	0.999999	20718	0	-0.93609
TM7SF2	6	0.00012837	0.00070916	0.357011	41	4	-0.7159	0.37045	0.58758	0.999999	11663	2	-0.7159
ABCA9	6	0.00013198	0.00073181	0.357011	42	5	-0.92707	0.78011	0.85257	0.999999	17199	1	-0.92707
WDR72	6	0.0001341	0.00073944	0.357011	43	6	-0.99424	0.99987	0.99986	0.999999	20753	0	-0.99424
TMEM109	6	0.00013824	0.00075851	0.357898	44	4	-0.66209	0.85278	0.88179	0.999999	17924	1	-0.66209
RP1	6	0.00015578	0.00086105	0.39725	45	5	-0.72898	0.98932	0.98931	0.999999	20445	0	-0.72898
S100A7	6	0.00016561	0.00091303	0.411699	46	6	-0.66497	0.99983	0.99982	0.999999	20752	0	-0.66497
CRY2	6	0.00017059	0.0009426	0.411699	47	6	-0.53099	0.99983	0.99982	0.999999	20751	0	-0.53099
C22orf31	6	0.00017328	0.00095405	0.411699	48	5	-0.53653	0.87109	0.89096	0.999999	18151	1	-0.53653
CCKAR	6	0.00017628	0.00097169	0.411699	49	4	-0.36952	0.82568	0.86979	0.999999	17609	1	-0.36952
INTS10	6	0.00018167	0.00099673	0.413025	50	4	-0.78976	0.98158	0.98148	0.999999	20267	0	-0.78976
GALR1	6	0.00018957	0.0010313	0.413025	51	4	-0.30729	0.87541	0.89329	0.999999	18212	1	-0.30729
OR9G1	6	0.00019207	0.0010418	0.413025	52	5	-0.53802	0.90491	0.91119	0.999999	18644	1	-0.53802
OPN1SW	6	0.0001979	0.0010718	0.413025	53	6	-0.50295	0.9998	0.99979	0.999999	20750	0	-0.50295
LYST	6	0.00020195	0.0010933	0.413025	54	5	-0.87876	0.33288	0.54676	0.999999	10885	1	-0.87876
MLC1	6	0.00020405	0.0011028	0.413025	55	6	-0.48158	0.9998	0.99978	0.999999	20749	0	-0.48158
TCN2	6	0.00020931	0.0011286	0.413025	56	6	-0.65664	0.99979	0.99978	0.999999	20748	0	-0.65664
WDR1	6	0.00021205	0.00114	0.413025	57	3	-0.60824	0.95886	0.95896	0.999999	19699	0	-0.60824
GRIPAP1	6	0.0002152	0.0011539	0.413025	58	4	-0.44229	0.9928	0.99275	0.999999	20546	0	-0.44229
TMEM165	6	0.00023351	0.0012426	0.437238	59	2	-0.06627	0.16335	0.35343	0.999999	7052	3	-0.06627
BAZ2A	6	0.00023949	0.0012836	0.444142	60	5	-0.56284	0.96896	0.969	0.999999	19944	0	-0.56284
PCNXL3	6	0.00024563	0.0013117	0.446437	61	6	-1.0239	0.99975	0.99974	0.999999	20747	0	-1.0239
DLGAP2	6	0.00025588	0.0013632	0.456484	62	4	-0.99029	0.90232	0.90945	0.999999	18602	1	-0.99029
FAM49A	6	0.00026492	0.001419	0.467625	63	4	-0.7977	0.92345	0.92513	0.999999	18953	1	-0.7977
KRTAP5-7	6	0.0002856	0.0015273	0.495436	64	5	-1.0812	0.59191	0.74069	0.999999	14819	1	-1.0812
ZEB1	6	0.0002984	0.0015912	0.50622	65	3	-0.64453	0.57853	0.73157	0.999999	14636	2	-0.64453
TMEM47	6	0.00031027	0.0016513	0.50622	66	6	-0.50505	0.99969	0.99967	0.999999	20746	0	-0.50505
NADSYN1	6	0.00032522	0.00174	0.50622	67	4	-0.7947	0.7219	0.83399	0.999999	16720	1	-0.7947
MT1B	6	0.00032735	0.00175	0.50622	68	4	-0.77498	0.98398	0.98391	0.999999	20322	0	-0.77498
FAM120B	6	0.00033636	0.0018001	0.50622	69	6	-0.87702	0.99966	0.99964	0.999999	20745	0	-0.87702
CCDC103	6	0.00034633	0.0018482	0.50622	70	6	-0.65302	0.99794	0.9979	0.999999	20701	0	-0.65302
B3GAT3	6	0.00034681	0.001853	0.50622	71	5	-0.58157	0.9896	0.98958	0.999999	20455	0	-0.58157
TTI2	6	0.0003492	0.0018707	0.50622	72	3	-0.57134	0.95712	0.95722	0.999999	19665	0	-0.57134
TMEM223	6	0.00035136	0.0018826	0.50622	73	4	-0.56565	0.41853	0.63077	0.999999	12558	2	-0.56565
MS4A2	6	0.00035363	0.0018897	0.50622	74	5	-0.66929	0.21323	0.41203	0.999999	8214	1	-0.66929
SLC22A2	6	0.00035398	0.0018912	0.50622	75	6	-0.55753	0.99965	0.99963	0.999999	20744	0	-0.55753
C11orf96	6	0.00035446	0.001894	0.50622	76	4	-0.841	0.9141	0.91778	0.999999	18792	1	-0.841
RANBP9	6	0.00035583	0.0019012	0.50622	77	6	-0.53421	0.99964	0.99962	0.999999	20743	0	-0.53421
SMARCB1	6	0.00035605	0.0019019	0.50622	78	5	-0.63014	0.76254	0.84682	0.999999	17048	1	-0.63014
TMEM179B	6	0.00036963	0.0019727	0.516275	79	6	-0.82551	0.99777	0.99774	0.999999	20698	0	-0.82551
PSTPIP1	6	0.00037261	0.0019894	0.516275	80	5	-0.56685	0.96014	0.96023	0.999999	19720	0	-0.56685
VEGFB	6	0.00038736	0.0020614	0.528152	81	4	-0.73186	0.99393	0.99386	0.999999	20579	0	-0.73186
CCDC83	6	0.00039815	0.0021086	0.528152	82	6	-0.45147	0.9996	0.99958	0.999999	20742	0	-0.45147
FAM60A	6	0.0003988	0.0021115	0.528152	83	3	-0.33109	0.60288	0.74818	0.999999	14973	2	-0.33109
CELF1	6	0.0004235	0.0022441	0.550236	84	4	-0.88065	0.23958	0.44209	0.999999	8788	2	-0.88065
TTI1	6	0.00042805	0.0022651	0.550236	85	2	-0.041674	0.71922	0.83196	0.999999	16683	2	-0.041674
VPS37D	6	0.00045701	0.0024081	0.556931	86	6	-0.75302	0.99954	0.99952	0.999999	20741	0	-0.75302
UBE2N	6	0.00046399	0.0024415	0.556931	87	3	-0.40025	0.96212	0.96223	0.999999	19757	0	-0.40025
HTR1F	6	0.00047509	0.0024902	0.556931	88	4	-0.55867	0.37353	0.5909	0.999999	11732	2	-0.55867
EFCAB2	6	0.00047905	0.0025092	0.556931	89	5	-0.74799	0.51544	0.69035	0.999999	13814	1	-0.74799
SULT1C3	6	0.00048143	0.0025216	0.556931	90	5	-0.75387	0.54395	0.70873	0.999999	14193	1	-0.75387
RNF19A	5	0.00050251	0.0023151	0.550236	91	4	-0.94701	0.74715	0.80121	0.999999	16925	1	-0.94701
INPPL1	6	0.00050341	0.0026432	0.577645	92	5	-0.52808	0.93011	0.93086	0.999999	19089	1	-0.52808
KRT6C	5	0.00050721	0.0023323	0.550236	93	2	0.16202	0.34913	0.53345	0.999999	11218	2	0.16202
F2	6	0.00051216	0.0026862	0.579851	94	5	-0.74462	0.93684	0.93697	0.999999	19212	1	-0.74462
ZNF431	6	0.0005168	0.0027143	0.579851	95	4	-0.69165	0.83276	0.87278	0.999999	17696	1	-0.69165
SMC1A	6	0.00052875	0.0027858	0.579851	96	4	-0.93734	0.6552	0.78459	0.999999	15727	2	-0.93734
OR4D10	6	0.00052984	0.0027901	0.579851	97	5	-0.63701	0.65267	0.78282	0.999999	15694	1	-0.63701
LOC391322	6	0.00053027	0.002793	0.579851	98	5	-0.71366	0.91924	0.92173	0.999999	18877	1	-0.71366
EIF3H	6	0.00055119	0.0029074	0.597637	99	4	-0.93311	0.94632	0.94633	0.999999	19419	0	-0.93311
LYNX1	6	0.00056162	0.0029604	0.602553	100	6	-0.40849	0.99944	0.99942	0.999999	20739	0	-0.40849
TAF5L	6	0.00058701	0.003092	0.623234	101	4	-0.75992	0.63624	0.77123	0.999999	15431	1	-0.75992
FILIP1L	6	0.00059304	0.0031268	0.624191	102	4	-0.6431	0.15785	0.3468	0.999999	6924	2	-0.6431
NonTargetingControlGuideForHuman_11	10	0.00061457	0.0043033	0.698425	103	6	-0.34401	0.059308	0.19938	0.999999	3409	3	-0.34401
ALG6	6	0.00062944	0.0033114	0.636409	104	3	-0.16247	0.96999	0.96998	0.999999	19974	0	-0.16247
MAU2	6	0.0006391	0.0033538	0.636409	105	4	-0.92273	0.17625	0.36865	0.999999	7359	2	-0.92273
APOL5	6	0.00064267	0.0033719	0.636409	106	6	-0.8203	0.99936	0.99933	0.999999	20738	0	-0.8203
JRKL	6	0.00065804	0.0034406	0.64352	107	4	-0.73234	0.9325	0.93297	0.999999	19135	1	-0.73234
hsa-mir-7113	4	0.00066279	0.0024639	0.556931	108	4	-1.9983	0.99934	0.99934	0.999999	20737	0	-1.9983
BSX	6	0.00067027	0.0035007	0.645605	109	3	-0.61068	0.95224	0.95228	0.999999	19552	0	-0.61068
SH3BGRL	6	0.00067978	0.0035451	0.645605	110	2	0.39829	0.072125	0.1936	0.997597	3936	4	0.39829
TRIM64	6	0.00069311	0.0036109	0.651873	111	6	-0.34737	0.99931	0.99927	0.999999	20736	0	-0.34737
RAD21	6	0.0007095	0.0036929	0.660193	112	4	-1.21	0.70916	0.82431	0.999999	16537	1	-1.21
TMEM63B	6	0.00072969	0.0037973	0.668107	113	6	-0.51652	0.99927	0.99925	0.999999	20735	0	-0.51652
CPSF4	6	0.00074363	0.0038565	0.668482	114	5	-1.1434	0.17533	0.3676	0.999999	7343	1	-1.1434
SCAND1	6	0.00078256	0.0040463	0.694256	115	5	-0.77623	0.99528	0.99525	0.999999	20619	0	-0.77623
FOXRED1	6	0.00080169	0.0041345	0.698425	116	3	-0.15275	0.62193	0.76125	0.999999	15240	1	-0.15275
LUC7L2	3	0.00080692	0.0023046	0.550236	117	3	-1.1062	0.98085	0.98093	0.999999	20248	0	-1.1062
DNAJA2	6	0.00082083	0.0042275	0.698425	118	5	-0.71191	0.98668	0.98666	0.999999	20381	0	-0.71191
PATL1	6	0.00082529	0.0042566	0.698425	119	5	-0.87792	0.24042	0.44306	0.999999	8811	1	-0.87792
ARID1A	6	0.00083079	0.004289	0.698425	120	4	-0.39351	0.3212	0.53398	0.999999	10644	2	-0.39351
LDHAL6A	6	0.00083578	0.0043122	0.698425	121	5	-0.5277	0.74011	0.83989	0.999999	16870	1	-0.5277
CDC42EP1	6	0.00086501	0.0044703	0.698425	122	6	-0.46905	0.99913	0.99911	0.999999	20734	0	-0.46905
ACSL1	6	0.0008736	0.0045132	0.698425	123	3	-0.20624	0.53187	0.70091	0.999999	14035	2	-0.20624
RBCK1	6	0.00087588	0.004528	0.698425	124	5	-0.81499	0.99668	0.99664	0.999999	20662	0	-0.81499
REG3G	6	0.00088112	0.0045561	0.698425	125	2	0.27662	0.075745	0.20097	0.999999	4055	4	0.27662
hsa-mir-676	4	0.00088954	0.0032723	0.636409	126	2	-0.45719	0.29115	0.44011	0.999999	9923	1	-0.45719
hsa-mir-1976	4	0.00089162	0.0032799	0.636409	127	4	-1.1211	0.99911	0.99911	0.999999	20733	0	-1.1211
FN3K	6	0.00089327	0.0046219	0.698425	128	6	-0.29509	0.99911	0.99908	0.999999	20732	0	-0.29509
hsa-mir-23b	4	0.0008969	0.0032975	0.636409	129	3	-1.1968	0.95566	0.95551	0.999999	19633	0	-1.1968
EFCAB4A	6	0.00089945	0.0046462	0.698425	130	6	-0.58259	0.9991	0.99908	0.999999	20731	0	-0.58259
RCOR2	6	0.00090105	0.0046524	0.698425	131	5	-1.023	0.99631	0.99627	0.999999	20655	0	-1.023
DUSP12	6	0.00090207	0.0046582	0.698425	132	2	-0.022524	0.32011	0.53276	0.999999	10620	2	-0.022524
SMAD7	6	0.00091608	0.0047254	0.698425	133	6	-0.57285	0.99903	0.99901	0.999999	20730	0	-0.57285
LTBR	6	0.00093145	0.0047965	0.698425	134	4	-0.29239	0.46534	0.6591	0.999999	13207	2	-0.29239
C6orf223	6	0.00095254	0.0048952	0.698425	135	5	-0.74269	0.87616	0.89369	0.999999	18227	1	-0.74269
hsa-mir-4497	4	0.00095665	0.0035164	0.645605	136	2	-0.65275	0.52742	0.64607	0.999999	13981	1	-0.65275
MYL2	6	0.00096165	0.0049367	0.698425	137	4	-0.72512	0.85979	0.88515	0.999999	17996	1	-0.72512
ZNF746	6	0.00096594	0.0049557	0.698425	138	5	-0.60249	0.83918	0.87561	0.999999	17773	1	-0.60249
CCDC85A	6	0.00096711	0.0049596	0.698425	139	5	-0.74192	0.60689	0.75089	0.999999	15031	1	-0.74192
OR10C1	6	0.00096795	0.0049634	0.698425	140	4	-1.0134	0.71244	0.82679	0.999999	16588	2	-1.0134
OR1D5	6	0.00097175	0.0049853	0.698425	141	6	-0.51713	0.99903	0.99901	0.999999	20729	0	-0.51713
GATA3	6	0.00097214	0.0049877	0.698425	142	4	-0.67093	0.98783	0.98781	0.999999	20409	0	-0.67093
TCFL5	6	0.000975	0.0049963	0.698425	143	5	-1.0568	0.1206	0.2874	0.999999	5726	1	-1.0568
MAP4K3	6	0.0009808	0.0050235	0.698425	144	6	-0.98835	0.99902	0.999	0.999999	20728	0	-0.98835
CBX1	6	0.0010011	0.0051222	0.698425	145	4	-0.6952	0.96296	0.96306	0.999999	19783	0	-0.6952
PLEKHS1	6	0.0010097	0.0051632	0.698425	146	5	-0.50075	0.96378	0.96389	0.999999	19809	0	-0.50075
STAG2	6	0.0010143	0.005188	0.698425	147	5	-0.88447	0.29371	0.5034	0.999999	9988	1	-0.88447
hsa-mir-6761	4	0.0010182	0.0037206	0.660193	148	3	-0.93998	0.81782	0.81909	0.999999	17533	1	-0.93998
AP2A2	6	0.0010183	0.0052066	0.698425	149	3	-0.32632	0.5394	0.70579	0.999999	14125	1	-0.32632
DMC1	6	0.0010212	0.0052204	0.698425	150	5	-0.71918	0.85147	0.88117	0.999999	17911	1	-0.71918
ARHGAP44	6	0.0010224	0.0052252	0.698425	151	4	-0.40817	0.31355	0.52555	0.999999	10464	2	-0.40817
CASP4	6	0.0010306	0.0052676	0.698425	152	5	-0.42616	0.94107	0.9411	0.999999	19304	0	-0.42616
OR13G1	6	0.0010321	0.0052748	0.698425	153	3	-0.13243	0.16875	0.35982	0.999999	7178	2	-0.13243
NXPH3	6	0.0010395	0.0053215	0.698425	154	4	-0.61915	0.22337	0.42369	0.999999	8426	1	-0.61915
GRPR	6	0.0010522	0.0053745	0.698425	155	5	-0.57796	0.76636	0.84806	0.999999	17080	1	-0.57796
hsa-mir-6750	4	0.0010573	0.0038639	0.668482	156	2	-0.020271	0.42245	0.57009	0.999999	12610	2	-0.020271
CYP24A1	6	0.0010673	0.0054455	0.698425	157	6	-0.62391	0.99893	0.99892	0.999999	20727	0	-0.62391
TECPR2	6	0.0010682	0.0054479	0.698425	158	6	-0.65166	0.99893	0.99892	0.999999	20726	0	-0.65166
SIGLECL1	6	0.0010739	0.0054751	0.698425	159	6	-0.3754	0.99893	0.99891	0.999999	20725	0	-0.3754
ZFPL1	6	0.0010824	0.0055099	0.698425	160	2	0.037188	0.35949	0.57574	0.999999	11455	2	0.037188
PDE2A	6	0.0010868	0.005529	0.698425	161	5	-0.42993	0.98089	0.98081	0.999999	20250	0	-0.42993
NARS2	6	0.0010885	0.0055376	0.698425	162	5	-0.38105	0.99564	0.99563	0.999999	20629	0	-0.38105
PARP16	6	0.0010922	0.0055552	0.698425	163	4	-0.69521	0.7711	0.8496	0.999999	17112	1	-0.69521
CHD4	6	0.001099	0.0055862	0.698425	164	5	-1.1852	0.99563	0.99562	0.999999	20628	0	-1.1852
BCS1L	6	0.0011032	0.005601	0.698425	165	5	-0.82654	0.95635	0.95646	0.999999	19647	0	-0.82654
ANGPT1	6	0.0011127	0.0056506	0.698425	166	3	-0.38452	0.56124	0.72008	0.999999	14418	2	-0.38452
CTRB1	6	0.0011141	0.0056597	0.698425	167	4	-0.48061	0.99319	0.99312	0.999999	20555	0	-0.48061
PLCD1	6	0.0011287	0.0057321	0.698425	168	3	-0.18582	0.61134	0.75396	0.999999	15088	2	-0.18582
USP38	6	0.0011288	0.0057331	0.698425	169	6	-0.92787	0.99887	0.99886	0.999999	20724	0	-0.92787
PAGR1	6	0.0011327	0.0057512	0.698425	170	3	-0.31845	0.825	0.86952	0.999999	17598	1	-0.31845
CCDC3	6	0.0011331	0.0057526	0.698425	171	6	-0.92585	0.99887	0.99886	0.999999	20723	0	-0.92585
CDC42EP5	6	0.0011485	0.0058223	0.702769	172	6	-0.3433	0.99885	0.99884	0.999999	20722	0	-0.3433
HHIPL2	6	0.0011788	0.0059634	0.707753	173	5	-0.5384	0.91111	0.9155	0.999999	18748	1	-0.5384
MALT1	6	0.0011811	0.0059754	0.707753	174	6	-0.43185	0.99882	0.99881	0.999999	20721	0	-0.43185
CCDC179	6	0.0011831	0.0059816	0.707753	175	3	0.12285	0.055341	0.15887	0.988181	3256	3	0.12285
REXO1L1	6	0.0011892	0.0060078	0.707753	176	3	-0.60052	0.19753	0.39385	0.999999	7852	2	-0.60052
FRMD8	6	0.0011947	0.006034	0.707753	177	3	-0.29076	0.20133	0.39824	0.999999	7944	3	-0.29076
ZNF710	6	0.0012173	0.0061447	0.716681	178	3	-0.42778	0.95926	0.95937	0.999999	19705	0	-0.42778
CLCA2	6	0.0012334	0.0062267	0.722191	179	4	-0.40054	0.98449	0.98443	0.999999	20335	0	-0.40054
BARHL1	6	0.0012552	0.0063354	0.726046	180	6	-0.46127	0.99874	0.99873	0.999999	20720	0	-0.46127
SNX25	6	0.0012617	0.0063731	0.726046	181	5	-0.51496	0.98293	0.98287	0.999999	20294	0	-0.51496
GPHA2	6	0.0012673	0.0063998	0.726046	182	5	-0.77333	0.57199	0.7272	0.999999	14559	1	-0.77333
OTUB1	6	0.001276	0.0064413	0.726545	183	4	-0.47466	0.95721	0.95731	0.999999	19667	0	-0.47466
C1GALT1	6	0.0012837	0.0064742	0.726545	184	4	-0.40352	0.96786	0.96791	0.999999	19918	0	-0.40352
MED12	6	0.0013228	0.0066435	0.731314	185	5	-0.59955	0.64691	0.77874	0.999999	15594	1	-0.59955
RSPO4	6	0.0013263	0.0066592	0.731314	186	2	-0.042446	0.49535	0.67757	0.999999	13562	2	-0.042446
PRKD3	6	0.0013396	0.0067274	0.731314	187	4	-0.87582	0.98447	0.98441	0.999999	20334	0	-0.87582
TSPAN32	6	0.0013459	0.0067556	0.731314	188	4	-0.54626	0.58559	0.73637	0.999999	14729	1	-0.54626
PIAS4	6	0.001349	0.0067694	0.731314	189	3	-0.50415	0.84807	0.87966	0.999999	17879	1	-0.50415
TREM1	6	0.0013536	0.0067918	0.731314	190	4	-0.64613	0.89669	0.90572	0.999999	18522	1	-0.64613
GATSL1	6	0.0013553	0.0067985	0.731314	191	3	-0.3837	0.11954	0.28548	0.999999	5686	2	-0.3837
CSDE1	6	0.0013669	0.0068614	0.734281	192	4	-0.59578	0.59732	0.74434	0.999999	14894	1	-0.59578
TSPAN8	6	0.0013881	0.0069683	0.741889	193	4	-0.86636	0.90289	0.90984	0.999999	18612	1	-0.86636
OR14C36	6	0.0014107	0.0070784	0.749773	194	3	-0.1759	0.95769	0.95779	0.999999	19673	0	-0.1759
THOC1	5	0.0014173	0.0063006	0.726046	195	5	-0.80648	0.99858	0.99858	0.999999	20719	0	-0.80648
FAT2	6	0.0014281	0.0071738	0.756018	196	5	-0.52383	0.98863	0.98861	0.999999	20426	0	-0.52383
MUT	6	0.0014553	0.0072902	0.764401	197	5	-0.66126	0.99393	0.99386	0.999999	20580	0	-0.66126
GNPTAB	6	0.0014824	0.0074266	0.77479	198	6	-0.57549	0.99852	0.99849	0.999999	20717	0	-0.57549
ADAM32	6	0.0014962	0.0075024	0.778787	199	3	0.028582	0.049603	0.14663	0.979483	3033	3	0.028582
SLC7A6OS	6	0.0015094	0.007562	0.778918	200	6	-0.9909	0.99849	0.99847	0.999999	20716	0	-0.9909
SMG8	6	0.0015123	0.0075799	0.778918	201	3	-0.41223	0.053637	0.15521	0.986602	3182	2	-0.41223
DNAH2	6	0.0015292	0.0076693	0.778918	202	5	-0.62034	0.58854	0.73841	0.999999	14771	1	-0.62034
WNT11	6	0.0015393	0.0077208	0.778918	203	5	-0.65708	0.98427	0.9842	0.999999	20331	0	-0.65708
FTH1	6	0.0015619	0.0078319	0.778918	204	4	-0.65488	0.97283	0.97276	0.999999	20035	0	-0.65488
EIF3M	6	0.0015807	0.007934	0.778918	205	4	-0.67583	0.32818	0.5416	0.999999	10797	2	-0.67583
SORD	6	0.0015908	0.007976	0.778918	206	4	-0.69344	0.68655	0.80732	0.999999	16205	1	-0.69344
LAMB1	6	0.0016101	0.008069	0.778918	207	5	-0.72674	0.4855	0.67148	0.999999	13438	1	-0.72674
OR4D6	6	0.0016187	0.0081124	0.778918	208	6	-0.71693	0.99838	0.99835	0.999999	20715	0	-0.71693
FAM20B	6	0.0016208	0.0081209	0.778918	209	4	-0.65146	0.97694	0.97686	0.999999	20164	0	-0.65146
POLG	6	0.0016358	0.0081949	0.778918	210	2	0.031177	0.26755	0.47405	0.999999	9423	2	0.031177
LIPJ	6	0.0016558	0.0082931	0.778918	211	6	-0.64609	0.99834	0.99831	0.999999	20714	0	-0.64609
UBXN8	6	0.0016595	0.0083108	0.778918	212	5	-0.74863	0.00465	0.0205	0.736348	563	1	-0.74863
IFNL2	6	0.001679	0.0084038	0.778918	213	4	-0.25514	0.98055	0.98046	0.999999	20242	0	-0.25514
KLK11	6	0.0016816	0.0084176	0.778918	214	3	-0.17151	0.86683	0.8887	0.999999	18095	1	-0.17151
C7orf26	6	0.0016861	0.0084367	0.778918	215	4	-0.67428	0.92304	0.92478	0.999999	18942	1	-0.67428
C9orf69	6	0.001707	0.0085363	0.778918	216	4	-1.2079	0.75711	0.84507	0.999999	17014	1	-1.2079
SLC37A4	6	0.0017112	0.0085573	0.778918	217	4	-0.66997	0.6783	0.80135	0.999999	16084	2	-0.66997
TRIM21	6	0.0017336	0.0086598	0.778918	218	6	-0.48952	0.99827	0.99824	0.999999	20713	0	-0.48952
RAB24	6	0.0017343	0.0086641	0.778918	219	6	-0.52164	0.99827	0.99824	0.999999	20712	0	-0.52164
AKR1E2	6	0.0017346	0.0086651	0.778918	220	5	-0.53178	0.97275	0.9727	0.999999	20031	0	-0.53178
ZNF706	6	0.0017364	0.0086722	0.778918	221	2	0.87282	0.0012795	0.0064575	0.575811	222	4	0.87282
HCFC2	6	0.0017386	0.0086846	0.778918	222	4	-0.46869	0.94221	0.94223	0.999999	19329	0	-0.46869
H3F3B	6	0.0017422	0.0087018	0.778918	223	3	-0.61551	0.58202	0.73395	0.999999	14683	2	-0.61551
ACOT12	6	0.001745	0.0087156	0.778918	224	3	-0.55729	0.16888	0.35997	0.999999	7181	2	-0.55729
C12orf60	6	0.0017459	0.0087204	0.778918	225	3	-0.42423	0.84482	0.87813	0.999999	17834	1	-0.42423
SYVN1	6	0.0017469	0.0087252	0.778918	226	4	-0.61724	0.98416	0.98409	0.999999	20326	0	-0.61724
FKBP5	6	0.0017515	0.0087486	0.778918	227	4	-0.77764	0.21873	0.41832	0.999999	8334	2	-0.77764
PTGER4	6	0.0017867	0.0089293	0.778918	228	4	-0.3211	0.56714	0.72396	0.999999	14492	2	-0.3211
DAGLA	6	0.0018027	0.0089994	0.778918	229	6	-0.29064	0.9982	0.99817	0.999999	20711	0	-0.29064
BAALC	6	0.0018123	0.0090519	0.778918	230	5	-0.55109	0.80419	0.86125	0.999999	17397	1	-0.55109
C20orf111	6	0.0018137	0.0090581	0.778918	231	3	-0.14104	0.068874	0.18691	0.994994	3806	3	-0.14104
PTPN2	6	0.001818	0.0090795	0.778918	232	4	-0.44164	0.96615	0.96625	0.999999	19864	0	-0.44164
CSH1	6	0.0018276	0.0091234	0.778918	233	5	-0.45903	0.94579	0.94581	0.999999	19407	0	-0.45903
HYDIN	6	0.001831	0.0091377	0.778918	234	6	-0.63489	0.99817	0.99814	0.999999	20710	0	-0.63489
N6AMT2	6	0.0018416	0.0091911	0.778918	235	6	-0.55574	0.99816	0.99813	0.999999	20709	0	-0.55574
HELT	6	0.0018427	0.0091983	0.778918	236	5	-0.61655	0.99623	0.9962	0.999999	20652	0	-0.61655
UBXN1	6	0.0018595	0.0092817	0.778918	237	3	-0.10696	0.35835	0.57452	0.999999	11431	2	-0.10696
hsa-mir-4726	4	0.001861	0.0067422	0.731314	238	3	-0.80595	0.9407	0.94058	0.999999	19295	0	-0.80595
FAM194B	6	0.0018669	0.0093213	0.778918	239	5	-0.64193	0.93906	0.93905	0.999999	19259	1	-0.64193
CCL16	6	0.0018752	0.0093642	0.778918	240	6	-0.32006	0.99812	0.9981	0.999999	20708	0	-0.32006
PAXIP1	6	0.0018873	0.0094291	0.778918	241	5	-0.64661	0.66902	0.79463	0.999999	15934	1	-0.64661
PANX1	6	0.0018877	0.00943	0.778918	242	5	-0.48111	0.98123	0.98113	0.999999	20261	0	-0.48111
CACNB4	6	0.0019076	0.0095269	0.778918	243	6	-0.30398	0.99809	0.99806	0.999999	20707	0	-0.30398
CYP4A11	6	0.0019123	0.0095502	0.778918	244	4	-0.36138	0.99458	0.99453	0.999999	20606	0	-0.36138
DEPDC5	6	0.0019202	0.0095869	0.778918	245	5	-0.5669	0.94241	0.94244	0.999999	19333	0	-0.5669
MIS12	6	0.001931	0.0096385	0.778918	246	4	-0.77746	0.29507	0.50492	0.999999	10018	1	-0.77746
ARHGAP5	6	0.0019404	0.0096885	0.778918	247	6	-0.57052	0.99806	0.99803	0.999999	20706	0	-0.57052
SIRPB2	6	0.0019503	0.0097381	0.778918	248	5	-0.54222	0.95802	0.95813	0.999999	19681	0	-0.54222
CIRH1A	6	0.0019626	0.0098101	0.778918	249	5	-0.85238	0.43656	0.64154	0.999999	12799	1	-0.85238
FAU	6	0.0019862	0.0099213	0.778918	250	6	-0.70327	0.99801	0.99798	0.999999	20705	0	-0.70327
GCN1L1	6	0.0019877	0.0099284	0.778918	251	5	-0.51782	0.99535	0.99533	0.999999	20621	0	-0.51782
PRRC2C	6	0.0019879	0.0099303	0.778918	252	1	0.031639	0.42694	0.63581	0.999999	12666	2	0.031639
CUL5	6	0.0019896	0.0099365	0.778918	253	6	-1.0354	0.99801	0.99798	0.999999	20704	0	-1.0354
NR1H2	6	0.0019979	0.0099732	0.778918	254	4	-0.57499	0.68937	0.80941	0.999999	16252	1	-0.57499
MYEOV	6	0.0020032	0.0099961	0.778918	255	6	-0.34011	0.998	0.99797	0.999999	20703	0	-0.34011
ATP5G1	6	0.0020213	0.010085	0.778918	256	5	-0.67772	0.97236	0.97231	0.999999	20025	0	-0.67772
TBX4	6	0.0020275	0.01011	0.778918	257	5	-0.58958	0.84363	0.87761	0.999999	17821	1	-0.58958
RBM43	6	0.0020351	0.010142	0.778918	258	6	-0.41213	0.99796	0.99793	0.999999	20702	0	-0.41213
GPR83	6	0.0020361	0.010144	0.778918	259	3	-0.38853	0.77758	0.85175	0.999999	17173	1	-0.38853
SMCO3	6	0.0020375	0.010154	0.778918	260	3	-0.049802	0.71976	0.83237	0.999999	16696	2	-0.049802
BTG1	6	0.0020418	0.010177	0.778918	261	4	-0.614	0.97082	0.97082	0.999999	19995	0	-0.614
SASH3	6	0.0020807	0.010359	0.778918	262	4	-0.46927	0.56402	0.72191	0.999999	14451	1	-0.46927
LRRC30	6	0.0020875	0.010386	0.778918	263	6	-0.51557	0.99791	0.99789	0.999999	20700	0	-0.51557
ARHGEF17	6	0.0020885	0.010393	0.778918	264	2	0.14036	0.13539	0.31445	0.999999	6276	2	0.14036
RASGEF1C	6	0.0020885	0.010393	0.778918	265	4	-0.45815	0.88769	0.90018	0.999999	18382	1	-0.45815
hsa-mir-511	4	0.0021045	0.0076314	0.778918	266	2	-0.51222	0.78987	0.79582	0.999999	17269	1	-0.51222
ARID4B	6	0.002131	0.010577	0.778918	267	6	-0.73436	0.99787	0.99784	0.999999	20699	0	-0.73436
TSPAN33	6	0.0021324	0.010582	0.778918	268	5	-0.37255	0.93465	0.93495	0.999999	19171	1	-0.37255
TMEM191B	6	0.0021349	0.010599	0.778918	269	5	-0.82738	0.83937	0.87568	0.999999	17778	1	-0.82738
L1CAM	6	0.0021387	0.010614	0.778918	270	2	0.12282	0.3584	0.57457	0.999999	11433	3	0.12282
GCSH	6	0.0021762	0.010799	0.778918	271	4	-0.70014	0.99093	0.99091	0.999999	20493	0	-0.70014
BCAS1	6	0.002184	0.010832	0.778918	272	5	-0.58321	0.90182	0.90913	0.999999	18598	1	-0.58321
KRTAP4-3	6	0.0021855	0.010838	0.778918	273	5	-0.69235	0.9686	0.96865	0.999999	19937	0	-0.69235
MATR3	6	0.002189	0.010857	0.778918	274	3	-0.35214	0.37627	0.5939	0.999999	11794	2	-0.35214
LDOC1L	6	0.0021948	0.01088	0.778918	275	3	-0.40391	0.97876	0.97865	0.999999	20204	0	-0.40391
SCARB2	6	0.0022359	0.011067	0.778918	276	5	-0.36916	0.9912	0.99117	0.999999	20502	0	-0.36916
CASQ2	6	0.0022393	0.011084	0.778918	277	2	0.13632	0.38308	0.60117	0.999999	11944	3	0.13632
ZNF385A	6	0.0022433	0.011105	0.778918	278	6	-0.52535	0.99776	0.99773	0.999999	20697	0	-0.52535
ZNF880	6	0.002251	0.011139	0.778918	279	6	-0.58959	0.99775	0.99772	0.999999	20696	0	-0.58959
WSCD2	6	0.0022607	0.011181	0.778918	280	6	-0.40939	0.99774	0.99771	0.999999	20695	0	-0.40939
RRM1	6	0.0022751	0.011252	0.778918	281	5	-0.83893	0.99394	0.99387	0.999999	20581	0	-0.83893
PPIL1	6	0.0022882	0.011319	0.778918	282	6	-0.8351	0.99771	0.99769	0.999999	20694	0	-0.8351
C12orf23	6	0.0022896	0.011324	0.778918	283	3	-0.17237	0.3439	0.55878	0.999999	11115	2	-0.17237
NSRP1	6	0.0022984	0.011364	0.778918	284	4	-0.65078	0.88802	0.90038	0.999999	18390	1	-0.65078
PTPRJ	6	0.0022987	0.011366	0.778918	285	5	-0.68196	0.95125	0.95129	0.999999	19527	0	-0.68196
JPH1	6	0.0023012	0.011375	0.778918	286	4	-0.55987	0.99427	0.99421	0.999999	20595	0	-0.55987
HPDL	6	0.0023033	0.011384	0.778918	287	3	-0.38815	0.56543	0.72283	0.999999	14474	2	-0.38815
OR6Q1	6	0.0023201	0.01145	0.778918	288	4	-0.73348	0.90391	0.91053	0.999999	18627	1	-0.73348
C11orf80	6	0.0023245	0.011467	0.778918	289	4	-0.55778	0.26258	0.46844	0.999999	9320	1	-0.55778
USP2	6	0.0023293	0.011483	0.778918	290	5	-0.49815	0.98923	0.98923	0.999999	20442	0	-0.49815
CXXC1	6	0.0023398	0.011525	0.778918	291	4	-0.2563	0.16784	0.35874	0.999999	7154	1	-0.2563
JPH3	6	0.0023588	0.011595	0.778918	292	3	-0.29548	0.96724	0.96731	0.999999	19898	0	-0.29548
B3GALT6	6	0.0023757	0.011651	0.778918	293	5	-0.62866	0.96135	0.96144	0.999999	19740	0	-0.62866
CPLX3	6	0.0023901	0.011702	0.778918	294	2	0.53358	0.079844	0.20906	0.999999	4212	4	0.53358
UBE3D	6	0.0023955	0.011729	0.778918	295	4	-0.50472	0.66894	0.79457	0.999999	15933	2	-0.50472
hsa-mir-7515	4	0.0024095	0.0086837	0.778918	296	3	-1.7168	0.46688	0.61424	0.999999	13229	1	-1.7168
MYC	6	0.0024312	0.011876	0.778918	297	5	-0.67742	0.99635	0.99632	0.999999	20658	0	-0.67742
THAP8	6	0.0024404	0.011908	0.778918	298	3	-0.10368	0.29139	0.50081	0.999999	9927	3	-0.10368
FAM207A	6	0.0024432	0.011921	0.778918	299	4	-0.65828	0.039427	0.12461	0.961115	2608	2	-0.65828
hsa-mir-616	4	0.0024461	0.0088125	0.778918	300	2	-0.53533	0.38819	0.53605	0.999999	12056	1	-0.53533
SCUBE3	6	0.0024672	0.012013	0.778918	301	4	-0.65386	0.86085	0.88566	0.999999	18019	1	-0.65386
UBXN2B	6	0.0024788	0.012059	0.778918	302	4	-0.66091	0.97629	0.97622	0.999999	20142	0	-0.66091
AMHR2	6	0.0024855	0.012081	0.778918	303	3	-0.31613	0.71796	0.83098	0.999999	16664	1	-0.31613
KMT2D	6	0.0024906	0.012098	0.778918	304	2	0.083347	0.51224	0.68832	0.999999	13768	2	0.083347
IWS1	6	0.0024967	0.012123	0.778918	305	4	-0.67909	0.99377	0.9937	0.999999	20576	0	-0.67909
AUP1	6	0.0025	0.012133	0.778918	306	4	-0.50782	0.07125	0.19182	0.996113	3909	1	-0.50782
OR7D2	6	0.002502	0.012139	0.778918	307	4	-0.62457	0.95808	0.95819	0.999999	19682	0	-0.62457
TMEM225	6	0.0025043	0.012147	0.778918	308	3	-0.18083	0.52798	0.69836	0.999999	13988	2	-0.18083
GPATCH4	6	0.0025073	0.012162	0.778918	309	4	-0.55624	0.87463	0.89284	0.999999	18202	1	-0.55624
MACROD1	6	0.0025189	0.012208	0.778918	310	4	-0.43506	0.77842	0.85203	0.999999	17183	1	-0.43506
SLC35E4	6	0.0025221	0.012221	0.778918	311	4	-0.58247	0.099213	0.24715	0.999999	4961	1	-0.58247
YBX1	6	0.0025227	0.012224	0.778918	312	4	-0.72751	0.29035	0.49967	0.999999	9906	1	-0.72751
NRG1	6	0.0025409	0.012294	0.778918	313	2	0.18959	0.30009	0.51057	0.999999	10141	3	0.18959
hsa-mir-3128	4	0.0025493	0.0091534	0.778918	314	4	-0.74162	0.99745	0.99746	0.999999	20689	0	-0.74162
C15orf26	6	0.0025505	0.012329	0.778918	315	4	-0.67387	0.6801	0.80265	0.999999	16109	1	-0.67387
ALG8	6	0.0025537	0.012343	0.778918	316	5	-0.6191	0.99596	0.99595	0.999999	20643	0	-0.6191
EXT2	6	0.0025802	0.012451	0.778918	317	3	-0.17548	0.96362	0.96373	0.999999	19806	0	-0.17548
NFATC2IP	6	0.0025836	0.012466	0.778918	318	4	-0.51279	0.8842	0.89812	0.999999	18333	1	-0.51279
CBX2	6	0.0025912	0.012496	0.778918	319	1	0.061914	0.62043	0.76023	0.999999	15222	1	0.061914
CORO6	6	0.0026075	0.012559	0.778918	320	5	-0.66639	0.94698	0.94701	0.999999	19437	0	-0.66639
UQCC	6	0.0026122	0.012576	0.778918	321	5	-0.23608	0.57362	0.72828	0.999999	14578	1	-0.23608
MUC12	6	0.0026409	0.012684	0.778918	322	3	0.021757	0.095819	0.24064	0.999999	4829	3	0.021757
NUSAP1	6	0.0026414	0.012687	0.778918	323	2	-0.10482	0.4425	0.64516	0.999999	12875	1	-0.10482
GALNT1	6	0.002659	0.012759	0.778918	324	4	-0.6956	0.84221	0.87698	0.999999	17811	1	-0.6956
PEA15	6	0.0026637	0.012777	0.778918	325	4	-0.71691	0.49392	0.67665	0.999999	13542	1	-0.71691
DLG3	6	0.0026723	0.012809	0.778918	326	5	-0.49858	0.98942	0.98942	0.999999	20451	0	-0.49858
APOBEC3G	6	0.0026819	0.01285	0.778918	327	5	-0.53185	0.88365	0.89782	0.999999	18323	1	-0.53185
CCDC177	6	0.0026917	0.012891	0.778918	328	5	-0.51129	0.8363	0.87434	0.999999	17742	1	-0.51129
FGF5	6	0.0026983	0.012918	0.778918	329	5	-0.45202	0.42966	0.6374	0.999999	12705	1	-0.45202
MRGPRF	6	0.002736	0.013051	0.778918	330	4	-0.46689	0.82622	0.87001	0.999999	17619	1	-0.46689
DCAF10	6	0.0027419	0.013071	0.778918	331	1	0.025162	0.1168	0.28035	0.999999	5568	2	0.025162
PPP2R4	6	0.0027424	0.013074	0.778918	332	4	-0.64728	0.88947	0.90127	0.999999	18414	1	-0.64728
LMAN2	6	0.0027471	0.013088	0.778918	333	5	-0.66511	0.99722	0.99721	0.999999	20683	0	-0.66511
CCDC150	6	0.0027767	0.013195	0.778918	334	4	-0.63745	0.80736	0.86247	0.999999	17430	1	-0.63745
TNKS1BP1	6	0.0027914	0.013245	0.778918	335	4	-0.71961	0.83672	0.87454	0.999999	17748	1	-0.71961
DOCK11	6	0.0027922	0.013248	0.778918	336	3	-0.34697	0.57133	0.72677	0.999999	14545	1	-0.34697
WNT2	6	0.0027947	0.013255	0.778918	337	3	-0.063808	0.023194	0.082322	0.89981	1854	3	-0.063808
SPAG9	6	0.0027958	0.013259	0.778918	338	3	-0.30669	0.51329	0.689	0.999999	13784	2	-0.30669
VWA5B2	6	0.0028113	0.013318	0.778918	339	3	-0.17536	0.6317	0.76806	0.999999	15370	1	-0.17536
ZDHHC1	6	0.0028347	0.013407	0.778918	340	5	-0.47675	0.9896	0.98958	0.999999	20454	0	-0.47675
EPHA6	6	0.0028604	0.013495	0.778918	341	5	-0.84495	0.92873	0.92962	0.999999	19052	1	-0.84495
CD69	6	0.002862	0.013501	0.778918	342	5	-0.54161	0.68832	0.80861	0.999999	16230	1	-0.54161
WDR61	6	0.002866	0.013516	0.778918	343	4	-0.90466	0.46337	0.65789	0.999999	13185	2	-0.90466
PIK3C2B	6	0.002878	0.013554	0.778918	344	4	-0.51701	0.92368	0.92531	0.999999	18957	1	-0.51701
POLR2A	6	0.0028828	0.013569	0.778918	345	5	-0.52534	0.65592	0.78509	0.999999	15733	1	-0.52534
DPH3P1	6	0.0028834	0.013571	0.778918	346	3	-0.56344	0.38833	0.60677	0.999999	12059	2	-0.56344
FAIM	6	0.0028927	0.013614	0.778918	347	3	-0.31526	0.93867	0.93868	0.999999	19250	1	-0.31526
VN1R2	6	0.0029185	0.01371	0.778918	348	3	-0.49471	0.66269	0.78999	0.999999	15836	2	-0.49471
2021-09-04	6	0.00293	0.013755	0.778918	349	4	-0.82603	0.23375	0.43546	0.999999	8661	1	-0.82603
HAAO	6	0.0029429	0.013815	0.778918	350	1	0.21339	0.12289	0.29166	0.999999	5813	4	0.21339
LRRC10B	6	0.0029451	0.01382	0.778918	351	5	-0.49652	0.40008	0.61935	0.999999	12292	1	-0.49652
CDK5R1	5	0.0029488	0.012666	0.778918	352	4	-0.66379	0.97755	0.97761	0.999999	20178	0	-0.66379
CKLF	6	0.0029525	0.013844	0.778918	353	5	-0.64726	0.69757	0.81555	0.999999	16363	1	-0.64726
C7orf57	6	0.0029721	0.013921	0.781121	354	5	-0.77868	0.75975	0.8459	0.999999	17029	1	-0.77868
RAB11B	6	0.0029932	0.014005	0.781135	355	3	-0.00015202	0.0072858	0.029984	0.77482	782	3	-0.00015202
RAG2	6	0.0030062	0.014053	0.781135	356	5	-0.94463	0.88943	0.90125	0.999999	18413	1	-0.94463
TMEM248	6	0.0030141	0.01408	0.781135	357	4	-0.86289	0.98729	0.98727	0.999999	20395	0	-0.86289
ZNF212	6	0.0030215	0.014109	0.781135	358	5	-0.42885	0.94107	0.94111	0.999999	19305	0	-0.42885
hsa-mir-5787	4	0.0030283	0.010814	0.778918	359	4	-1.2493	0.99697	0.99696	0.999999	20678	0	-1.2493
PDZD3	6	0.003038	0.014172	0.781824	360	4	-0.71399	0.58536	0.73622	0.999999	14723	1	-0.71399
MAGEB2	6	0.0030434	0.014197	0.781824	361	3	-0.2352	0.96643	0.96652	0.999999	19871	0	-0.2352
ZNF592	6	0.0030936	0.014403	0.788288	362	2	-0.05747	0.46335	0.65788	0.999999	13183	2	-0.05747
PRMT1	6	0.0031003	0.014428	0.788288	363	3	-0.25972	0.74744	0.8421	0.999999	16926	1	-0.25972
ETV3L	6	0.0031387	0.014556	0.791552	364	4	-0.39008	0.44061	0.64399	0.999999	12852	2	-0.39008
ZNF217	6	0.0031438	0.014576	0.791552	365	5	-0.67026	0.99723	0.99721	0.999999	20684	0	-0.67026
E2F7	6	0.0031543	0.014615	0.791552	366	5	-0.65417	0.91729	0.92017	0.999999	18842	1	-0.65417
TMED6	6	0.0031651	0.014654	0.791552	367	4	-0.63254	0.97713	0.97705	0.999999	20167	0	-0.63254
OR4C6	6	0.0031739	0.014679	0.791552	368	4	-0.66298	0.66426	0.79109	0.999999	15864	1	-0.66298
hsa-mir-4491	4	0.0032037	0.011414	0.778918	369	4	-0.59282	0.9968	0.99679	0.999999	20668	0	-0.59282
NonTargetingControlGuideForHuman_55	10	0.0032273	0.018584	0.816183	370	2	0.023814	0.3967	0.66989	0.999999	12234	3	0.023814
ATXN2	6	0.0032401	0.014917	0.795291	371	5	-0.64631	0.97472	0.97462	0.999999	20091	0	-0.64631
CHTF18	6	0.003241	0.01492	0.795291	372	2	0.15563	0.057958	0.1644	0.99342	3357	3	0.15563
FLYWCH1	6	0.0032443	0.014931	0.795291	373	1	0.27021	0.11863	0.28375	0.999999	5638	4	0.27021
KLF5	6	0.0032467	0.01494	0.795291	374	5	-0.67536	0.87306	0.89197	0.999999	18178	1	-0.67536
hsa-mir-6820	4	0.0032548	0.011609	0.778918	375	4	-0.60963	0.99675	0.99674	0.999999	20666	0	-0.60963
PARD6G	6	0.0032586	0.014981	0.79546	376	5	-0.73442	0.96831	0.96835	0.999999	19927	0	-0.73442
ZNF397	6	0.0032839	0.015064	0.796012	377	3	-0.33145	0.54495	0.70938	0.999999	14201	1	-0.33145
LSM2	5	0.0032874	0.014012	0.781135	378	5	-0.51782	0.99671	0.99668	0.999999	20664	0	-0.51782
ANKRD50	6	0.003293	0.015099	0.796012	379	5	-0.39452	0.9851	0.98506	0.999999	20349	0	-0.39452
GAPDHS	6	0.0032946	0.015107	0.796012	380	3	-0.31242	0.49156	0.67522	0.999999	13513	2	-0.31242
OR8I2	6	0.0033233	0.015216	0.796423	381	2	-0.096226	0.3827	0.60075	0.999999	11938	2	-0.096226
SCUBE1	6	0.0033282	0.015233	0.796423	382	5	-0.74492	0.98669	0.98668	0.999999	20382	0	-0.74492
KRTAP5-8	6	0.0033448	0.0153	0.796423	383	1	0.12795	0.23486	0.43672	0.999999	8687	3	0.12795
DDHD1	6	0.003348	0.015313	0.796423	384	4	-0.77197	0.43057	0.63796	0.999999	12708	1	-0.77197
NOB1	6	0.0033499	0.01532	0.796423	385	5	-0.45762	0.91977	0.92214	0.999999	18889	1	-0.45762
GPR61	6	0.0033556	0.015345	0.796423	386	5	-0.43254	0.99628	0.99625	0.999999	20654	0	-0.43254
FAM160A2	6	0.0033758	0.015417	0.796722	387	3	-0.38978	0.84617	0.87876	0.999999	17856	1	-0.38978
hsa-mir-375	4	0.0034019	0.012121	0.778918	388	4	-0.62326	0.99413	0.99412	0.999999	20591	0	-0.62326
ZNF639	6	0.0034084	0.01554	0.799909	389	4	-0.85088	0.37729	0.59498	0.999999	11811	1	-0.85088
LTBP3	6	0.0034453	0.015684	0.803662	390	4	-0.22603	0.95302	0.95306	0.999999	19570	0	-0.22603
SLC9A2	6	0.0034749	0.015793	0.803662	391	5	-0.45319	0.96388	0.96398	0.999999	19811	0	-0.45319
OR52A5	6	0.0034871	0.015832	0.803662	392	4	-0.34712	0.31852	0.53102	0.999999	10585	2	-0.34712
LRRIQ3	6	0.0034955	0.015867	0.803662	393	3	-0.21706	0.65195	0.78231	0.999999	15679	1	-0.21706
CHRNA5	6	0.0034967	0.015873	0.803662	394	4	-0.504	0.98313	0.98307	0.999999	20299	0	-0.504
ZNF598	6	0.0035075	0.015916	0.803662	395	5	-0.65259	0.98548	0.98543	0.999999	20358	0	-0.65259
CCDC121	6	0.0035096	0.015925	0.803662	396	5	-0.44427	0.7042	0.82056	0.999999	16471	1	-0.44427
SLC44A3	6	0.0035288	0.016	0.803662	397	4	-0.78247	0.9393	0.93929	0.999999	19264	1	-0.78247
PAK6	6	0.0035408	0.016046	0.803662	398	4	-0.64471	0.13414	0.3122	0.999999	6228	2	-0.64471
FAM227B	6	0.0035457	0.016065	0.803662	399	2	0.096296	0.054089	0.1562	0.988137	3194	3	0.096296
hsa-mir-510	4	0.0035853	0.01273	0.778918	400	3	-0.55643	0.97726	0.97724	0.999999	20172	0	-0.55643
ITFG1	6	0.0035944	0.016257	0.807059	401	5	-0.85766	0.24286	0.44589	0.999999	8868	1	-0.85766
ZNF773	6	0.0035959	0.016263	0.807059	402	2	0.52194	0.010656	0.041736	0.81621	1033	4	0.52194
NEU3	6	0.0036022	0.016288	0.807059	403	4	-0.71481	0.65641	0.78544	0.999999	15740	1	-0.71481
CLEC18B	4	0.0036048	0.012808	0.778918	404	2	-0.51114	0.57447	0.66716	0.999999	14594	1	-0.51114
KLHL36	6	0.0036364	0.016407	0.807059	405	3	-0.29383	0.20927	0.40743	0.999999	8120	2	-0.29383
hsa-mir-6802	4	0.0036368	0.012924	0.778918	406	2	-0.35635	0.23676	0.38672	0.999999	8725	2	-0.35635
TPX2	6	0.0036461	0.016444	0.807059	407	3	-0.70185	0.93568	0.93588	0.999999	19187	1	-0.70185
OLAH	6	0.0036472	0.016446	0.807059	408	3	-0.50374	0.37064	0.58778	0.999999	11667	3	-0.50374
DAZ1	6	0.0036603	0.016494	0.807059	409	5	-0.39044	0.93682	0.93695	0.999999	19211	1	-0.39044
SLC26A10	6	0.0036689	0.016534	0.807059	410	4	-0.68107	0.5265	0.69741	0.999999	13965	1	-0.68107
LOC100130451	6	0.0036689	0.016534	0.807059	411	5	-0.71776	0.96596	0.96606	0.999999	19861	0	-0.71776
KRT86	4	0.0036718	0.013049	0.778918	412	3	-0.77744	0.091117	0.20005	0.999999	4634	1	-0.77744
IL16	6	0.0036757	0.01656	0.807059	413	5	-0.51682	0.068594	0.18636	0.994994	3794	1	-0.51682
TLR6	6	0.0037061	0.016683	0.808151	414	3	-0.37882	0.29251	0.50205	0.999999	9956	3	-0.37882
UCP2	6	0.0037103	0.016703	0.808151	415	5	-0.83682	0.99446	0.9944	0.999999	20603	0	-0.83682
MYBPC3	6	0.0037152	0.01672	0.808151	416	5	-0.41869	0.64197	0.77523	0.999999	15512	1	-0.41869
hsa-mir-573	4	0.0037357	0.013263	0.778918	417	3	-0.55185	0.65366	0.70716	0.999999	15706	1	-0.55185
GPR110	6	0.0037397	0.016814	0.808151	418	4	-0.66789	0.7288	0.8366	0.999999	16784	1	-0.66789
TRIM44	6	0.0037466	0.016837	0.808151	419	2	0.1276	0.21069	0.40907	0.999999	8157	3	0.1276
PAOX	6	0.0037569	0.016878	0.808151	420	4	-0.49785	0.98762	0.98762	0.999999	20404	0	-0.49785
EPHA5	6	0.0037618	0.016893	0.808151	421	5	-0.81771	0.99606	0.99604	0.999999	20645	0	-0.81771
C3orf70	6	0.0037621	0.016894	0.808151	422	5	-0.45969	0.40673	0.62375	0.999999	12379	1	-0.45969
hsa-mir-4264	4	0.0037743	0.013391	0.778918	423	4	-1.184	0.99623	0.99623	0.999999	20651	0	-1.184
SUGT1	4	0.0037817	0.013416	0.778918	424	4	-0.80982	0.99622	0.99623	0.999999	20650	0	-0.80982
NXPE3	6	0.0037915	0.017015	0.808422	425	4	-0.25551	0.79678	0.8585	0.999999	17333	1	-0.25551
PTPRB	6	0.0037968	0.017035	0.808422	426	3	-0.021769	0.35898	0.5752	0.999999	11446	3	-0.021769
DEFB136	6	0.0038144	0.017111	0.808422	427	3	-0.40999	0.26916	0.4759	0.999999	9450	2	-0.40999
ATP6V0D2	6	0.0038252	0.01716	0.808422	428	5	-0.50131	0.95587	0.95601	0.999999	19639	0	-0.50131
RSF1	6	0.0038299	0.017174	0.808422	429	3	-0.2697	0.99281	0.99277	0.999999	20547	0	-0.2697
hsa-mir-106b	4	0.0038392	0.013626	0.778918	430	3	-0.36034	0.91947	0.91923	0.999999	18882	0	-0.36034
ORMDL3	6	0.0038419	0.017224	0.808422	431	4	-0.6853	0.93626	0.93642	0.999999	19200	1	-0.6853
ITPKB	6	0.0038482	0.017246	0.808422	432	5	-0.62165	0.70257	0.81934	0.999999	16439	1	-0.62165
hsa-mir-183	4	0.0038507	0.013666	0.778918	433	2	-0.21323	0.76863	0.77966	0.999999	17092	1	-0.21323
PIGA	6	0.003854	0.017263	0.808422	434	3	-0.50423	0.3125	0.52435	0.999999	10437	2	-0.50423
NonTargetingControlGuideForHuman_79	10	0.0038633	0.021839	0.823895	435	8	-0.24087	0.99595	0.99599	0.999999	20642	0	-0.24087
CTRC	6	0.0038718	0.017327	0.808422	436	5	-0.45792	0.93695	0.93707	0.999999	19216	1	-0.45792
ZFAND4	6	0.0038821	0.017371	0.808422	437	5	-0.65602	0.9935	0.99342	0.999999	20563	0	-0.65602
GPRASP1	6	0.0038837	0.017374	0.808422	438	5	-0.79888	0.97506	0.97497	0.999999	20103	0	-0.79888
ARMC1	6	0.0038972	0.017431	0.808422	439	2	0.033256	0.11502	0.27703	0.999999	5510	2	0.033256
KRTAP9-8	6	0.0039001	0.017445	0.808422	440	5	-0.61889	0.99691	0.9969	0.999999	20675	0	-0.61889
DIXDC1	6	0.0039356	0.017572	0.81243	441	4	-0.43642	0.99375	0.99368	0.999999	20575	0	-0.43642
ELMO3	6	0.0039474	0.017614	0.81243	442	4	-0.2487	0.47117	0.66267	0.999999	13283	2	-0.2487
KRTAP5-11	6	0.0039573	0.017649	0.81243	443	4	-0.63931	0.75442	0.84423	0.999999	16994	1	-0.63931
NAT2	6	0.0039767	0.017721	0.813929	444	5	-0.50813	0.9937	0.99362	0.999999	20571	0	-0.50813
SLC25A32	6	0.0039976	0.017781	0.814705	445	2	0.25544	0.11215	0.27166	0.999999	5398	3	0.25544
IRAK3	6	0.004007	0.017816	0.814705	446	4	-0.78527	0.9751	0.97501	0.999999	20104	0	-0.78527
SPANXF1	5	0.0040329	0.016987	0.808422	447	4	-0.66165	0.77877	0.81665	0.999999	17186	1	-0.66165
PYDC1	6	0.0040424	0.017948	0.816183	448	5	-0.43012	0.97308	0.97301	0.999999	20043	0	-0.43012
PITPNB	6	0.0040478	0.017966	0.816183	449	4	-0.30791	0.38479	0.60296	0.999999	11976	2	-0.30791
hsa-mir-6733	4	0.0040736	0.0144	0.788288	450	2	0.34758	0.11751	0.24637	0.999999	5593	2	0.34758
KRT23	6	0.0040903	0.018133	0.816183	451	5	-0.33169	0.18451	0.37855	0.999999	7567	1	-0.33169
TUB	6	0.004098	0.018163	0.816183	452	5	-0.44138	0.54359	0.7085	0.999999	14189	1	-0.44138
MPEG1	6	0.0040988	0.018164	0.816183	453	4	-0.62956	0.67425	0.79837	0.999999	16015	1	-0.62956
YWHAZ	6	0.0041407	0.018321	0.816183	454	5	-1.0533	0.5278	0.69825	0.999999	13986	1	-1.0533
HAND1	6	0.0041482	0.018351	0.816183	455	3	-0.18852	0.44763	0.64828	0.999999	12951	2	-0.18852
CLEC4F	6	0.0041719	0.018439	0.816183	456	3	-0.053466	0.33854	0.55295	0.999999	11003	3	-0.053466
VEPH1	6	0.0041866	0.018489	0.816183	457	5	-0.68352	0.99451	0.99445	0.999999	20605	0	-0.68352
SLC45A4	6	0.0041984	0.018535	0.816183	458	4	-0.7903	0.44975	0.64962	0.999999	12986	2	-0.7903
hsa-mir-8065	4	0.0042263	0.014916	0.795291	459	2	-0.50683	0.80491	0.80807	0.999999	17404	1	-0.50683
SHARPIN	6	0.0042438	0.018702	0.816183	460	5	-0.3801	0.756	0.84474	0.999999	17004	1	-0.3801
TMEM216	6	0.0042438	0.018702	0.816183	461	5	-0.35479	0.97493	0.97483	0.999999	20100	0	-0.35479
N4BP1	6	0.0042486	0.018718	0.816183	462	4	-0.25113	0.61405	0.75585	0.999999	15131	2	-0.25113
STON1-GTF2A1L	3	0.0042496	0.011736	0.778918	463	2	-1.0405	0.88568	0.88583	0.999999	18354	0	-1.0405
ITGAE	6	0.0042739	0.018817	0.816183	464	5	-0.53917	0.99388	0.99381	0.999999	20577	0	-0.53917
ANO3	6	0.0042784	0.018832	0.816183	465	5	-0.5969	0.99564	0.99563	0.999999	20630	0	-0.5969
MAGEA11	6	0.0042988	0.018914	0.816183	466	3	-0.049823	0.16073	0.35027	0.999999	6984	2	-0.049823
RPL28	6	0.0043297	0.019028	0.816183	467	3	-0.24632	0.95305	0.95311	0.999999	19571	0	-0.24632
PLEKHO1	6	0.0043391	0.019059	0.816183	468	4	-0.85938	0.57567	0.72961	0.999999	14605	2	-0.85938
PFDN4	6	0.0043463	0.019084	0.816183	469	5	-0.48831	0.97704	0.97697	0.999999	20166	0	-0.48831
TAF13	6	0.0043489	0.019091	0.816183	470	3	-0.52745	0.29259	0.50215	0.999999	9960	2	-0.52745
NCL	6	0.0043713	0.019173	0.816183	471	4	-0.4426	0.92394	0.92553	0.999999	18962	1	-0.4426
ZNF80	6	0.0043728	0.019179	0.816183	472	5	-0.70569	0.64527	0.77759	0.999999	15566	1	-0.70569
CLDN4	6	0.0043755	0.019187	0.816183	473	5	-0.47136	0.99407	0.99401	0.999999	20589	0	-0.47136
HSPG2	6	0.0043991	0.019264	0.816183	474	3	-0.13281	0.81554	0.86565	0.999999	17511	1	-0.13281
CBL	6	0.0044117	0.019308	0.816183	475	5	-0.5492	0.60682	0.75085	0.999999	15029	1	-0.5492
OR5B21	6	0.0044207	0.019346	0.816183	476	4	-0.7248	0.62506	0.76346	0.999999	15285	1	-0.7248
SLC22A12	6	0.0044323	0.019388	0.816183	477	3	-0.35621	0.66707	0.79315	0.999999	15904	2	-0.35621
IL6ST	6	0.0044365	0.019404	0.816183	478	5	-0.74748	0.1041	0.25638	0.999999	5124	1	-0.74748
EIF4A2	6	0.0044428	0.019432	0.816183	479	4	-0.73678	0.66621	0.79253	0.999999	15893	1	-0.73678
OR5M3	6	0.0044433	0.019433	0.816183	480	5	-0.61478	0.59353	0.74178	0.999999	14835	1	-0.61478
AZIN1	6	0.0044512	0.019465	0.816183	481	3	-0.64027	0.35255	0.56816	0.999999	11287	1	-0.64027
NCK2	6	0.0044609	0.019499	0.816183	482	4	-0.55798	0.41744	0.63012	0.999999	12534	2	-0.55798
GSK3B	6	0.0044995	0.019615	0.81699	483	4	-0.36373	0.43387	0.63997	0.999999	12757	1	-0.36373
FBXO27	6	0.0045033	0.019629	0.81699	484	3	-0.63921	0.54802	0.71137	0.999999	14239	1	-0.63921
FIGLA	6	0.0045049	0.019637	0.81699	485	4	-0.53961	0.95834	0.95844	0.999999	19686	0	-0.53961
NPRL3	6	0.0045227	0.019713	0.817335	486	5	-0.58302	0.98895	0.98893	0.999999	20433	0	-0.58302
SSH2	6	0.0045286	0.019741	0.817335	487	5	-0.40604	0.84745	0.87936	0.999999	17868	1	-0.40604
SPRR2A	6	0.0045346	0.019763	0.817335	488	4	-0.48083	0.15866	0.34779	0.999999	6943	2	-0.48083
C20orf85	5	0.0045659	0.019108	0.816183	489	4	-0.60716	0.679	0.77258	0.999999	16093	1	-0.60716
ANXA1	6	0.0045697	0.019893	0.81891	490	4	-0.63463	0.35234	0.56792	0.999999	11283	2	-0.63463
PLEKHB1	6	0.0045772	0.01992	0.81891	491	5	-0.53091	0.87643	0.89383	0.999999	18228	1	-0.53091
TRMT44	6	0.0045998	0.019997	0.820461	492	2	0.20297	0.056663	0.16164	0.992727	3304	3	0.20297
SERPINB13	6	0.00465	0.020184	0.821458	493	3	-0.22041	0.69844	0.81622	0.999999	16387	2	-0.22041
H3F3C	6	0.0046833	0.0203	0.821458	494	2	-0.030429	0.91473	0.91823	0.999999	18801	1	-0.030429
GLI4	6	0.0046859	0.020308	0.821458	495	5	-0.69522	0.99251	0.99246	0.999999	20535	0	-0.69522
hsa-mir-4428	4	0.0046881	0.016493	0.807059	496	4	-0.49138	0.99531	0.99531	0.999999	20620	0	-0.49138
C6orf141	6	0.0047002	0.020358	0.821458	497	3	-0.12928	0.91851	0.92114	0.999999	18862	1	-0.12928
TREML2	6	0.0047045	0.020373	0.821458	498	5	-0.61288	0.86724	0.88891	0.999999	18103	1	-0.61288
SCUBE2	6	0.0047045	0.020374	0.821458	499	3	-0.1539	0.16568	0.35614	0.999999	7108	2	-0.1539
CMIP	6	0.0047294	0.020478	0.821458	500	4	-0.90143	0.31773	0.53016	0.999999	10562	2	-0.90143
KIAA1024	6	0.0047487	0.020544	0.821458	501	5	-0.44345	0.3496	0.56495	0.999999	11232	1	-0.44345
C20orf144	6	0.0047504	0.02055	0.821458	502	4	-0.30592	0.014991	0.056024	0.836171	1363	2	-0.30592
PAIP2	6	0.0047626	0.020588	0.821458	503	5	-0.36004	0.16862	0.35968	0.999999	7174	1	-0.36004
ITGB8	6	0.0048005	0.020726	0.821458	504	4	-0.32285	0.90455	0.91095	0.999999	18641	1	-0.32285
METTL21B	6	0.0048095	0.020758	0.821458	505	5	-0.63216	0.64082	0.77444	0.999999	15498	1	-0.63216
OR5L1	5	0.0048163	0.020125	0.821458	506	4	-0.52377	0.38482	0.56127	0.999999	11978	1	-0.52377
IMMP1L	6	0.0048221	0.020807	0.821458	507	5	-0.6136	0.78717	0.85502	0.999999	17249	1	-0.6136
SYT2	6	0.0048311	0.020843	0.821458	508	5	-0.56677	0.99655	0.99652	0.999999	20660	0	-0.56677
SACS	6	0.0048475	0.020905	0.821458	509	5	-0.38227	0.74091	0.84012	0.999999	16876	1	-0.38227
NLK	6	0.0048507	0.020915	0.821458	510	1	0.19178	0.24573	0.44918	0.999999	8935	3	0.19178
RMND5B	6	0.0048759	0.021001	0.821458	511	4	-0.39066	0.89928	0.9074	0.999999	18566	1	-0.39066
PTGIS	6	0.0048993	0.02107	0.821458	512	5	-0.54396	0.98805	0.98804	0.999999	20415	0	-0.54396
ANKRD34C	6	0.0049016	0.021084	0.821458	513	5	-0.63037	0.97677	0.97671	0.999999	20159	0	-0.63037
SLC7A10	6	0.0049097	0.021105	0.821458	514	5	-0.3604	0.97122	0.97121	0.999999	20003	0	-0.3604
MUC2	6	0.0049465	0.021256	0.823509	515	4	-0.74594	0.90745	0.9129	0.999999	18688	1	-0.74594
RUVBL2	6	0.0049487	0.021261	0.823509	516	5	-0.55049	0.98733	0.9873	0.999999	20396	0	-0.55049
CHD7	6	0.0049705	0.021339	0.823895	517	4	-0.5914	0.20786	0.40579	0.999999	8097	1	-0.5914
TTLL7	6	0.0050012	0.021456	0.823895	518	3	-0.20625	0.6315	0.76791	0.999999	15366	2	-0.20625
ANKRD10	6	0.0050019	0.021459	0.823895	519	4	-0.49425	0.23285	0.43446	0.999999	8644	2	-0.49425
CABP5	6	0.005015	0.021506	0.823895	520	4	-0.45367	0.57864	0.73164	0.999999	14638	1	-0.45367
DLX6	6	0.0050218	0.021529	0.823895	521	4	-0.8856	0.81411	0.86509	0.999999	17499	1	-0.8856
KLF2	5	0.0050476	0.021062	0.821458	522	3	-0.64592	0.67373	0.77057	0.999999	16006	1	-0.64592
KRCC1	6	0.005048	0.021613	0.823895	523	5	-0.51108	0.98883	0.98881	0.999999	20430	0	-0.51108
KIAA1804	6	0.0050513	0.021625	0.823895	524	3	-0.083227	0.80971	0.86337	0.999999	17452	1	-0.083227
CTSC	6	0.0050581	0.021651	0.823895	525	5	-0.41988	0.64065	0.77434	0.999999	15495	1	-0.41988
ANPEP	6	0.0050985	0.02179	0.823895	526	4	-0.44545	0.63232	0.76848	0.999999	15379	1	-0.44545
RPTOR	6	0.0051163	0.021859	0.823895	527	5	-0.80611	0.97949	0.97939	0.999999	20218	0	-0.80611
NPDC1	6	0.00512	0.021875	0.823895	528	4	-0.54434	0.57332	0.72807	0.999999	14572	1	-0.54434
ISG15	6	0.0051648	0.022043	0.823895	529	5	-0.50128	0.42846	0.6367	0.999999	12690	1	-0.50128
SAMD13	6	0.0051659	0.02205	0.823895	530	5	-0.61347	0.95217	0.95221	0.999999	19550	0	-0.61347
TTC9C	6	0.0051693	0.022067	0.823895	531	2	0.074132	0.70012	0.81748	0.999999	16412	2	0.074132
CCL18	6	0.0051827	0.022116	0.823895	532	3	-0.32444	0.8484	0.8798	0.999999	17881	1	-0.32444
POP4	6	0.0051895	0.022146	0.823895	533	4	-0.78625	0.69167	0.81112	0.999999	16281	1	-0.78625
hsa-mir-300	4	0.0051908	0.0182	0.816183	534	4	-0.41353	0.99481	0.9948	0.999999	20609	0	-0.41353
ZNF7	6	0.005196	0.022171	0.823895	535	2	-0.065634	0.44561	0.64705	0.999999	12921	2	-0.065634
CACNA2D4	6	0.0052018	0.022194	0.823895	536	3	-0.53375	0.25347	0.45805	0.999999	9117	1	-0.53375
POLR1B	6	0.0052101	0.02222	0.823895	537	4	-0.5383	0.13177	0.30787	0.999999	6150	1	-0.5383
EZH1	6	0.0052138	0.022232	0.823895	538	4	-0.51252	0.54858	0.71173	0.999999	14249	2	-0.51252
ANKRD65	6	0.0052228	0.022265	0.823895	539	5	-0.41912	0.321	0.53375	0.999999	10638	1	-0.41912
FSD1L	6	0.0052341	0.022311	0.823895	540	4	-0.61436	0.90113	0.90867	0.999999	18588	1	-0.61436
TCEB1	6	0.0052519	0.022388	0.823895	541	5	-0.69397	0.95801	0.95812	0.999999	19680	0	-0.69397
ZNF438	6	0.0052544	0.0224	0.823895	542	5	-0.31893	0.62027	0.76012	0.999999	15220	1	-0.31893
SERPINA6	6	0.0052832	0.022508	0.823895	543	3	-0.27407	0.063841	0.17671	0.994248	3589	2	-0.27407
MYO18A	6	0.0053021	0.022568	0.823895	544	3	-0.20856	0.98901	0.98899	0.999999	20435	0	-0.20856
hsa-mir-4330	4	0.0053024	0.018585	0.816183	545	4	-0.67409	0.9947	0.99469	0.999999	20608	0	-0.67409
BCL2L2	6	0.0053246	0.022645	0.823895	546	5	-0.68377	0.043538	0.13364	0.974058	2762	1	-0.68377
SSH3	6	0.0053345	0.022678	0.823895	547	5	-0.75106	0.88649	0.89947	0.999999	18365	1	-0.75106
ATP13A5	6	0.0053415	0.022701	0.823895	548	5	-0.56287	0.96971	0.96972	0.999999	19968	0	-0.56287
STAT2	6	0.0053439	0.022714	0.823895	549	3	-0.3057	0.21693	0.41626	0.999999	8295	2	-0.3057
NFKB2	6	0.0053444	0.022715	0.823895	550	5	-0.51538	0.98747	0.98746	0.999999	20399	0	-0.51538
CDCP2	6	0.0053522	0.022739	0.823895	551	2	-0.17212	0.51738	0.69157	0.999999	13839	1	-0.17212
hsa-mir-3198-2	4	0.0053548	0.018755	0.816183	552	3	-1.1731	0.80033	0.80429	0.999999	17364	1	-1.1731
NSA2	6	0.005363	0.022779	0.823895	553	4	-0.62036	0.58142	0.73354	0.999999	14674	2	-0.62036
GNAT2	6	0.0053809	0.022842	0.824752	554	5	-0.62677	0.89122	0.90231	0.999999	18438	1	-0.62677
hsa-mir-7154	4	0.005383	0.01884	0.816183	555	3	-0.66136	0.36082	0.50889	0.999999	11476	1	-0.66136
SLC9B2	5	0.0053972	0.022431	0.823895	556	4	-0.74906	0.81956	0.83941	0.999999	17546	1	-0.74906
C6orf48	6	0.0054072	0.022942	0.824898	557	3	-0.050674	0.54849	0.71166	0.999999	14246	2	-0.050674
CD3D	6	0.005408	0.022944	0.824898	558	5	-0.6384	0.8966	0.90566	0.999999	18521	1	-0.6384
CASP8	6	0.0054209	0.022987	0.824898	559	3	-0.33945	0.7294	0.83676	0.999999	16789	1	-0.33945
PIK3R3	6	0.0054282	0.023015	0.824898	560	3	-0.41743	0.70114	0.81827	0.999999	16427	1	-0.41743
GPR55	6	0.0054363	0.023045	0.824898	561	5	-0.38841	0.99447	0.99441	0.999999	20604	0	-0.38841
CCDC138	6	0.0054525	0.023102	0.825506	562	2	-0.010211	0.20241	0.39951	0.999999	7974	1	-0.010211
C5orf55	6	0.0054681	0.023159	0.825575	563	3	-0.53028	0.30445	0.51544	0.999999	10259	2	-0.53028
GIT1	6	0.0054839	0.02321	0.825575	564	4	-0.4337	0.075742	0.20096	0.999999	4054	2	-0.4337
F11R	6	0.0054895	0.023233	0.825575	565	5	-0.69208	0.49975	0.68032	0.999999	13618	1	-0.69208
NLRP12	6	0.0054983	0.023271	0.825575	566	3	-0.12466	0.9273	0.92836	0.999999	19026	1	-0.12466
JAKMIP3	6	0.0055076	0.023303	0.825575	567	5	-0.61327	0.94685	0.94688	0.999999	19434	0	-0.61327
hsa-mir-526b	4	0.0055123	0.019278	0.816183	568	1	0.022179	0.90525	0.90488	0.999999	18654	0	0.022179
hsa-mir-3686	4	0.0055286	0.019332	0.816183	569	3	-0.80271	0.93628	0.93609	0.999999	19202	0	-0.80271
MC4R	6	0.0055302	0.023384	0.827036	570	5	-0.90951	0.55668	0.71711	0.999999	14348	1	-0.90951
FBXL6	6	0.0055528	0.023461	0.827708	571	3	-0.1387	0.043651	0.13389	0.974058	2766	3	-0.1387
OR5D16	6	0.0055592	0.023482	0.827708	572	5	-0.49203	0.92618	0.92741	0.999999	19005	1	-0.49203
C2CD3	6	0.0055898	0.02358	0.828982	573	5	-0.62222	0.98996	0.98993	0.999999	20466	0	-0.62222
PIGP	6	0.0056029	0.023629	0.828982	574	2	-0.079346	0.92919	0.93002	0.999999	19063	1	-0.079346
XRRA1	6	0.0056069	0.023638	0.828982	575	5	-0.5052	0.9976	0.9976	0.999999	20691	0	-0.5052
FOXI2	6	0.0056218	0.023699	0.829721	576	4	-0.74384	0.97347	0.9734	0.999999	20058	0	-0.74384
COL17A1	6	0.005636	0.023759	0.830391	577	4	-0.88467	0.64017	0.774	0.999999	15485	1	-0.88467
EMILIN1	6	0.0056531	0.023821	0.831176	578	4	-0.44372	0.6857	0.80671	0.999999	16188	2	-0.44372
LZTR1	6	0.0056873	0.02396	0.834632	579	5	-0.84844	0.98988	0.98984	0.999999	20464	0	-0.84844
hsa-mir-21	4	0.0056899	0.019865	0.81891	580	3	-0.66133	0.40639	0.55414	0.999999	12371	1	-0.66133
TNKS2	6	0.0057645	0.024234	0.841344	581	3	-0.53785	0.30365	0.51457	0.999999	10230	2	-0.53785
TTLL9	6	0.0057853	0.024314	0.842716	582	4	-0.8953	0.87063	0.8907	0.999999	18141	1	-0.8953
EXOC5	4	0.0057996	0.020236	0.821458	583	4	-0.81995	0.9942	0.9942	0.999999	20594	0	-0.81995
TNK2	6	0.0058298	0.024473	0.845513	584	4	-0.21193	0.16858	0.35962	0.999999	7173	1	-0.21193
hsa-mir-548f-3	3	0.0058439	0.016049	0.803662	585	1	0.11731	0.10662	0.19632	0.999999	5212	1	0.11731
SH3RF1	6	0.0058506	0.024545	0.846477	586	3	-0.48682	0.28699	0.49591	0.999999	9833	2	-0.48682
hsa-mir-6854	4	0.0058577	0.020426	0.821458	587	4	-0.44343	0.99414	0.99414	0.999999	20592	0	-0.44343
WRNIP1	6	0.0058651	0.024611	0.847339	588	5	-0.39926	0.9937	0.99363	0.999999	20572	0	-0.39926
LOC100130348	6	0.0058887	0.024702	0.849067	589	3	-0.17941	0.75411	0.84414	0.999999	16989	1	-0.17941
UBE2I	6	0.0059064	0.024769	0.849578	590	5	-0.73559	0.97938	0.97928	0.999999	20216	0	-0.73559
TOP1	6	0.0059264	0.024842	0.849578	591	5	-0.60773	0.5494	0.71228	0.999999	14260	1	-0.60773
hsa-mir-5579	4	0.0059392	0.020695	0.821458	592	4	-0.67755	0.99406	0.99406	0.999999	20587	0	-0.67755
STK10	6	0.0059444	0.024901	0.849578	593	4	-0.54199	0.65302	0.78307	0.999999	15696	1	-0.54199
KCNH3	6	0.0059538	0.024934	0.849578	594	2	0.35682	0.066477	0.18206	0.994994	3700	4	0.35682
IPPK	6	0.0059623	0.024961	0.849578	595	5	-0.5809	0.99209	0.99204	0.999999	20523	0	-0.5809
SOD1	6	0.0059626	0.024962	0.849578	596	3	-0.21189	0.078472	0.20639	0.999999	4162	3	-0.21189
OR4C15	6	0.0059928	0.025081	0.850846	597	3	-0.40378	0.9038	0.91046	0.999999	18625	1	-0.40378
RBM12	6	0.0059931	0.025082	0.850846	598	3	-0.26759	0.38764	0.60605	0.999999	12042	3	-0.26759
HIST1H2BA	6	0.0060039	0.025124	0.850879	599	2	-0.08492	0.57182	0.72708	0.999999	14555	2	-0.08492
hsa-mir-3194	4	0.0060053	0.020903	0.821458	600	3	-0.90764	0.92508	0.92485	0.999999	18982	0	-0.90764
hsa-mir-10a	4	0.0060193	0.020953	0.821458	601	4	-0.62552	0.99398	0.99398	0.999999	20584	0	-0.62552
ADAMTS8	6	0.0060312	0.025228	0.853025	602	4	-0.53904	0.47908	0.66748	0.999999	13369	2	-0.53904
CC2D2B	6	0.0060602	0.025318	0.853277	603	4	-0.51658	0.59413	0.7422	0.999999	14848	1	-0.51658
MIEN1	6	0.0060789	0.025392	0.853928	604	3	-0.33902	0.31657	0.52886	0.999999	10532	2	-0.33902
CHRDL2	6	0.0061004	0.02547	0.854244	605	5	-0.52605	0.99593	0.99591	0.999999	20641	0	-0.52605
hsa-mir-519b	2	0.0061048	0.011674	0.778918	606	2	-0.65487	0.9939	0.99382	0.999999	20578	0	-0.65487
NonTargetingControlGuideForHuman_91	10	0.0061399	0.033086	0.893233	607	4	-0.023708	0.10966	0.31227	0.999999	5305	4	-0.023708
ZSWIM7	6	0.0061543	0.025676	0.856451	608	2	-0.063988	0.41678	0.62974	0.999999	12523	2	-0.063988
C22orf26	5	0.0061758	0.025419	0.853928	609	2	-0.055699	0.78634	0.82058	0.999999	17242	1	-0.055699
CBLN1	6	0.0061802	0.025778	0.856451	610	3	-0.50617	0.56964	0.72563	0.999999	14525	1	-0.50617
ARHGAP26	6	0.006181	0.025782	0.856451	611	5	-0.52769	0.86711	0.88885	0.999999	18099	1	-0.52769
MED19	6	0.0061935	0.025825	0.856451	612	5	-0.84487	0.95453	0.95466	0.999999	19605	0	-0.84487
DDRGK1	6	0.0061954	0.025835	0.856451	613	4	-0.38967	0.79014	0.8561	0.999999	17271	1	-0.38967
SPARC	6	0.0062044	0.025866	0.856451	614	2	0.025152	0.29298	0.50257	0.999999	9972	2	0.025152
hsa-mir-1973	4	0.0062235	0.021621	0.823895	615	3	-0.5148	0.5761	0.66794	0.999999	14610	1	-0.5148
DNAJB13	6	0.0062305	0.02596	0.857164	616	4	-0.53367	0.67012	0.79538	0.999999	15956	1	-0.53367
H2AFB1	6	0.0062431	0.026002	0.857164	617	3	-0.31289	0.19417	0.3899	0.999999	7774	2	-0.31289
C2CD2	6	0.0062545	0.026034	0.857164	618	1	-0.080361	0.052125	0.15209	0.985078	3123	2	-0.080361
KDM2A	6	0.0062867	0.026143	0.857164	619	5	-0.4856	0.99417	0.99412	0.999999	20593	0	-0.4856
MSX2	6	0.006287	0.026144	0.857164	620	5	-0.5933	0.99236	0.99231	0.999999	20529	0	-0.5933
TMX4	6	0.0062937	0.026166	0.857164	621	5	-1.0037	0.96789	0.96795	0.999999	19920	0	-1.0037
TCP11	6	0.0063046	0.026206	0.857164	622	4	-0.30733	0.95655	0.95664	0.999999	19651	0	-0.30733
NKX2-2	6	0.0063086	0.026226	0.857164	623	4	-0.76329	0.084853	0.21914	0.999999	4396	2	-0.76329
RNF19B	6	0.0063244	0.026284	0.857164	624	4	-0.53423	0.33582	0.54994	0.999999	10941	2	-0.53423
LSM1	6	0.0063547	0.026393	0.857164	625	4	-0.33401	0.95529	0.95541	0.999999	19622	0	-0.33401
SNCG	6	0.0063613	0.026413	0.857164	626	4	-0.67154	0.047849	0.14287	0.979239	2948	2	-0.67154
AIP	6	0.0064048	0.026579	0.857164	627	5	-0.54589	0.98998	0.98995	0.999999	20467	0	-0.54589
RSPH6A	6	0.0064095	0.026599	0.857164	628	4	-0.5129	0.83979	0.87587	0.999999	17784	1	-0.5129
USP53	6	0.0064173	0.026628	0.857164	629	4	-0.68905	0.92993	0.93069	0.999999	19081	1	-0.68905
ITK	6	0.0064231	0.026646	0.857164	630	5	-0.49589	0.74647	0.8418	0.999999	16918	1	-0.49589
hsa-mir-1281	4	0.0064298	0.022298	0.823895	631	2	-0.37568	0.88916	0.88883	0.999999	18408	0	-0.37568
PRRT2	6	0.0064486	0.02675	0.857164	632	4	-0.65873	0.50392	0.68305	0.999999	13672	2	-0.65873
CYP20A1	6	0.0064507	0.026758	0.857164	633	4	-0.60195	0.96182	0.96192	0.999999	19754	0	-0.60195
COX6B2	6	0.0064549	0.026769	0.857164	634	4	-0.55515	0.97396	0.97388	0.999999	20069	0	-0.55515
C17orf64	6	0.0064574	0.026778	0.857164	635	5	-0.5603	0.24067	0.44335	0.999999	8820	1	-0.5603
ITGA5	6	0.0064803	0.026864	0.857164	636	5	-0.74075	0.86989	0.8903	0.999999	18132	1	-0.74075
TAX1BP3	6	0.006505	0.02695	0.857164	637	3	0.010277	0.33114	0.54484	0.999999	10854	2	0.010277
HNRNPF	6	0.0065277	0.027033	0.857164	638	4	-0.88607	0.8493	0.88021	0.999999	17887	1	-0.88607
KCNE3	6	0.0065409	0.027085	0.857164	639	5	-0.47283	0.99606	0.99604	0.999999	20644	0	-0.47283
OSGEP	6	0.0065551	0.027133	0.857164	640	1	0.3548	0.05791	0.16429	0.99342	3355	4	0.3548
RALGAPB	6	0.0065674	0.027179	0.857164	641	2	-0.11532	0.71279	0.82704	0.999999	16593	2	-0.11532
RFPL1	6	0.0065847	0.02723	0.857164	642	5	-0.75936	0.89076	0.90202	0.999999	18430	1	-0.75936
NEUROG3	6	0.0066052	0.0273	0.857164	643	3	-0.39185	0.16151	0.35122	0.999999	7000	2	-0.39185
CNRIP1	6	0.006618	0.027345	0.857164	644	4	-0.42218	0.58092	0.73321	0.999999	14669	1	-0.42218
MSTO1	6	0.0066209	0.027356	0.857164	645	5	-0.62325	0.94139	0.94142	0.999999	19310	0	-0.62325
HBD	6	0.0066233	0.027364	0.857164	646	4	-0.36352	0.48686	0.67234	0.999999	13455	2	-0.36352
SRSF1	6	0.0066259	0.027375	0.857164	647	3	-0.65555	0.46558	0.65925	0.999999	13211	2	-0.65555
PLXNB1	6	0.0066367	0.027413	0.857164	648	4	-0.4829	0.49651	0.6783	0.999999	13572	2	-0.4829
STX17	6	0.0066374	0.027418	0.857164	649	5	-0.60275	0.98078	0.98069	0.999999	20247	0	-0.60275
DNAJC4	6	0.0066453	0.027445	0.857164	650	4	-0.57801	0.60237	0.74781	0.999999	14968	1	-0.57801
CYP2C18	6	0.0066471	0.027451	0.857164	651	3	-0.24806	0.95216	0.9522	0.999999	19549	0	-0.24806
CD44	6	0.0066545	0.027474	0.857164	652	5	-0.47245	0.95976	0.95986	0.999999	19712	0	-0.47245
CCNF	6	0.0066604	0.027497	0.857164	653	3	-0.34771	0.72193	0.83401	0.999999	16722	2	-0.34771
CIB1	6	0.0066972	0.027623	0.85758	654	5	-0.50887	0.9774	0.97732	0.999999	20175	0	-0.50887
RELA	6	0.0067053	0.027652	0.85758	655	3	-0.040904	0.42686	0.63577	0.999999	12665	2	-0.040904
CPNE1	6	0.0067324	0.027755	0.85758	656	3	-0.23917	0.96416	0.96426	0.999999	19813	0	-0.23917
ZNF440	6	0.0067475	0.027825	0.85758	657	4	-0.41426	0.60885	0.75225	0.999999	15061	1	-0.41426
TMC4	6	0.0067554	0.027849	0.85758	658	4	-0.17384	0.3649	0.58164	0.999999	11545	1	-0.17384
RHOU	6	0.0067646	0.027882	0.85758	659	4	-0.70595	0.13797	0.31909	0.999999	6373	2	-0.70595
CXorf56	6	0.0068055	0.028031	0.860311	660	2	-0.080614	0.038235	0.12201	0.960065	2555	2	-0.080614
SLC5A4	6	0.0068131	0.028054	0.860311	661	4	-0.50458	0.93252	0.93298	0.999999	19137	1	-0.50458
MTRNR2L4	6	0.0068536	0.02819	0.862995	662	3	-0.35369	0.78085	0.85285	0.999999	17207	1	-0.35369
CCDC135	6	0.0068702	0.028242	0.862995	663	5	-0.54151	0.86226	0.88637	0.999999	18037	1	-0.54151
RAB11FIP3	6	0.0069057	0.028365	0.86313	664	2	0.11362	0.51725	0.69149	0.999999	13837	2	0.11362
MTNR1B	6	0.0069204	0.028416	0.86313	665	4	-0.52715	0.69778	0.81573	0.999999	16371	2	-0.52715
ADAMTS15	6	0.006935	0.028461	0.86313	666	3	0.038564	0.11056	0.26865	0.999999	5334	3	0.038564
ZNF813	3	0.0069486	0.01896	0.816183	667	3	-1.2494	0.99305	0.99316	0.999999	20552	0	-1.2494
SLC22A18	6	0.0069557	0.028547	0.86313	668	4	-0.33304	0.80379	0.8611	0.999999	17394	1	-0.33304
BAGE3	2	0.0069638	0.013308	0.778918	669	1	-0.12997	0.33224	0.36845	0.999999	10872	1	-0.12997
ZNF320	5	0.0069691	0.027853	0.85758	670	2	-0.12246	0.52337	0.67196	0.999999	13929	1	-0.12246
GSTT2	6	0.0069979	0.02869	0.86313	671	5	-0.50806	0.93619	0.93636	0.999999	19198	1	-0.50806
SLC29A3	6	0.0070019	0.028709	0.86313	672	4	-0.65029	0.21319	0.41198	0.999999	8212	1	-0.65029
SLC35F1	6	0.0070153	0.028766	0.86313	673	3	-0.33754	0.57421	0.72866	0.999999	14591	2	-0.33754
SKP1	6	0.0070162	0.028769	0.86313	674	5	-0.33628	0.97591	0.97583	0.999999	20131	0	-0.33628
hsa-mir-7157	4	0.0070306	0.024198	0.841344	675	4	-0.49694	0.99297	0.99296	0.999999	20549	0	-0.49694
CSF2RB	6	0.0070353	0.028832	0.86313	676	5	-0.75576	0.96829	0.96833	0.999999	19926	0	-0.75576
SYT7	6	0.0070406	0.028848	0.86313	677	5	-0.38118	0.96884	0.96888	0.999999	19942	0	-0.38118
DGCR8	6	0.0070631	0.028941	0.86313	678	5	-0.53765	0.99459	0.99454	0.999999	20607	0	-0.53765
EMID1	6	0.0070774	0.028987	0.86313	679	5	-0.53461	0.77735	0.85166	0.999999	17170	1	-0.53461
BCL2L11	6	0.0070835	0.029012	0.86313	680	5	-0.4498	0.71897	0.83178	0.999999	16679	1	-0.4498
ANGPT2	6	0.0070888	0.02903	0.86313	681	5	-0.34362	0.94649	0.94652	0.999999	19424	0	-0.34362
DRD2	6	0.0070927	0.029047	0.86313	682	5	-0.42954	0.98921	0.98921	0.999999	20439	0	-0.42954
THAP7	6	0.007106	0.029096	0.86313	683	4	-0.28503	0.62361	0.7624	0.999999	15265	1	-0.28503
RPTN	6	0.0071094	0.029109	0.86313	684	4	-0.44261	0.50114	0.68122	0.999999	13636	2	-0.44261
WNK3	5	0.0071103	0.028266	0.862995	685	4	-0.77377	0.97024	0.97027	0.999999	19981	0	-0.77377
hsa-mir-6893	4	0.0071168	0.024476	0.845513	686	3	-0.77859	0.012316	0.040844	0.814345	1149	1	-0.77859
PRSS12	6	0.0071194	0.029144	0.86313	687	5	-0.47554	0.35136	0.56685	0.999999	11266	1	-0.47554
TREX2	6	0.0071507	0.029261	0.864096	688	2	-0.018339	0.48689	0.67235	0.999999	13456	2	-0.018339
KRTAP17-1	6	0.007156	0.02928	0.864096	689	3	-0.1547	0.90564	0.9117	0.999999	18662	1	-0.1547
CDH22	6	0.0072025	0.029418	0.864096	690	3	0.10508	0.20147	0.39842	0.999999	7947	3	0.10508
SEMA6B	6	0.007204	0.029419	0.864096	691	5	-0.56786	0.057622	0.16367	0.993358	3345	1	-0.56786
EIF3E	6	0.0072061	0.029426	0.864096	692	3	-0.22064	0.69579	0.81422	0.999999	16335	1	-0.22064
HEPACAM2	6	0.0072562	0.029598	0.867924	693	2	-0.057323	0.85759	0.88409	0.999999	17971	1	-0.057323
PAPD5	6	0.0073062	0.029785	0.868392	694	3	-0.28642	0.30868	0.52015	0.999999	10353	2	-0.28642
PHLPP2	6	0.0073082	0.029792	0.868392	695	5	-0.35426	0.89142	0.90242	0.999999	18444	1	-0.35426
LRCH1	6	0.0073084	0.029792	0.868392	696	4	-0.55498	0.32177	0.53462	0.999999	10658	1	-0.55498
MTX1	6	0.0073146	0.029812	0.868392	697	3	-0.014578	0.2377	0.43993	0.999999	8743	3	-0.014578
CAPZB	6	0.0073346	0.029874	0.868659	698	5	-0.84572	0.99654	0.99651	0.999999	20659	0	-0.84572
OR8U1	6	0.0073563	0.029951	0.868681	699	4	-0.27011	0.92121	0.92328	0.999999	18908	1	-0.27011
EBF1	6	0.0073583	0.029959	0.868681	700	4	-0.5321	0.91582	0.91906	0.999999	18812	1	-0.5321
hsa-mir-670	4	0.0073654	0.025303	0.853277	701	4	-0.37436	0.99263	0.99263	0.999999	20538	0	-0.37436
DEFB4A	6	0.0073955	0.030086	0.869721	702	3	-0.1733	0.73509	0.83841	0.999999	16832	1	-0.1733
G6PC	6	0.0074062	0.030122	0.869721	703	5	-0.70918	0.99622	0.99619	0.999999	20649	0	-0.70918
EEF1E1	6	0.0074125	0.030142	0.869721	704	5	-0.50588	0.88151	0.89659	0.999999	18297	1	-0.50588
CABP2	6	0.0074543	0.030291	0.869721	705	4	-0.57962	0.60128	0.74706	0.999999	14947	2	-0.57962
ZNF497	6	0.0074564	0.0303	0.869721	706	1	0.026231	0.55297	0.71469	0.999999	14308	2	0.026231
C20orf194	6	0.0074643	0.03033	0.869721	707	3	-0.054162	0.343	0.5578	0.999999	11099	3	-0.054162
hsa-mir-196a-2	4	0.0074654	0.02564	0.856451	708	3	-0.46921	0.94708	0.947	0.999999	19441	0	-0.46921
hsa-mir-5089	4	0.0074664	0.025642	0.856451	709	4	-0.80603	0.99253	0.99253	0.999999	20536	0	-0.80603
BRE	6	0.0075225	0.030562	0.872708	710	5	-0.35562	0.97069	0.97069	0.999999	19992	0	-0.35562
LIN7C	6	0.0075331	0.030602	0.872708	711	3	-0.22094	0.49054	0.6746	0.999999	13504	2	-0.22094
CEACAM4	6	0.0075331	0.030602	0.872708	712	5	-0.62854	0.70084	0.81804	0.999999	16422	1	-0.62854
GNPDA1	6	0.0075565	0.030688	0.872838	713	3	-0.10177	0.15147	0.33915	0.999999	6791	2	-0.10177
CCDC113	6	0.0075702	0.030733	0.872838	714	4	-0.61435	0.5511	0.71342	0.999999	14281	1	-0.61435
EYA2	6	0.0076065	0.030861	0.875271	715	3	0.11056	0.14248	0.3271	0.999999	6540	3	0.11056
PUS10	6	0.0076234	0.030922	0.875359	716	3	-0.17621	0.76056	0.84619	0.999999	17034	1	-0.17621
WDPCP	6	0.0076322	0.030956	0.875359	717	5	-0.77543	0.84511	0.87826	0.999999	17836	1	-0.77543
CBLC	6	0.0076566	0.031048	0.875359	718	1	0.20075	0.066409	0.18192	0.994994	3697	2	0.20075
FGF14	6	0.0076606	0.031061	0.875359	719	4	-0.57387	0.97615	0.97607	0.999999	20137	0	-0.57387
LOC388849	6	0.0076748	0.031117	0.875359	720	4	-0.65416	0.64925	0.78041	0.999999	15637	2	-0.65416
FAM71E1	6	0.0076913	0.03117	0.875662	721	4	-0.59916	0.69509	0.8137	0.999999	16323	1	-0.59916
EHD2	6	0.0077225	0.031276	0.877448	722	5	-0.64822	0.97944	0.97934	0.999999	20217	0	-0.64822
STAP2	6	0.0077335	0.031318	0.877467	723	5	-0.69296	0.98199	0.98189	0.999999	20276	0	-0.69296
CORIN	6	0.0077567	0.031402	0.878571	724	3	-0.234	0.63358	0.76937	0.999999	15401	1	-0.234
SLITRK5	6	0.0077842	0.031512	0.878571	725	4	-0.38845	0.11796	0.28249	0.999999	5611	2	-0.38845
IFNA16	6	0.0078067	0.0316	0.878571	726	2	-0.0017549	0.30902	0.52053	0.999999	10365	2	-0.0017549
PHLDA1	6	0.007824	0.031659	0.878571	727	4	-0.51825	0.16296	0.35294	0.999999	7042	2	-0.51825
SLC5A1	6	0.0078381	0.03171	0.878571	728	3	-0.16227	0.49468	0.67713	0.999999	13556	1	-0.16227
SH3GL3	6	0.007841	0.031721	0.878571	729	4	-0.58054	0.93337	0.93373	0.999999	19151	1	-0.58054
TEDDM1	6	0.0078546	0.031762	0.878571	730	5	-0.49759	0.48121	0.66881	0.999999	13393	1	-0.49759
RAB21	6	0.0078568	0.031767	0.878571	731	4	-1.1443	0.59002	0.73938	0.999999	14795	1	-1.1443
SLC3A1	6	0.0078606	0.031781	0.878571	732	5	-0.47478	0.70787	0.82332	0.999999	16523	1	-0.47478
hsa-mir-4262	4	0.0078835	0.026968	0.857164	733	2	-0.39816	0.54305	0.65288	0.999999	14175	1	-0.39816
TMEM104	6	0.007904	0.031935	0.880119	734	5	-0.50017	0.7984	0.8591	0.999999	17346	1	-0.50017
TCOF1	6	0.0079068	0.031945	0.880119	735	4	-0.69974	0.06231	0.17353	0.994248	3521	2	-0.69974
FGF22	6	0.0079127	0.031965	0.880119	736	4	-0.4938	0.96777	0.96781	0.999999	19914	0	-0.4938
CYP3A7	6	0.0079235	0.032007	0.880119	737	5	-0.60327	0.9925	0.99244	0.999999	20534	0	-0.60327
KMT2B	6	0.0079436	0.032074	0.880802	738	3	-0.34288	0.38646	0.60478	0.999999	12010	2	-0.34288
CCNE1	6	0.0079568	0.032118	0.880842	739	4	-0.50726	0.95763	0.95774	0.999999	19672	0	-0.50726
hsa-mir-214	4	0.0079851	0.02728	0.857164	740	4	-0.27333	0.99201	0.99201	0.999999	20520	0	-0.27333
USP3	6	0.0080391	0.032401	0.884088	741	3	-0.43499	0.94292	0.94292	0.999999	19346	0	-0.43499
IPMK	6	0.0080569	0.032456	0.884088	742	4	-0.67923	0.93961	0.93959	0.999999	19273	0	-0.67923
IFIT2	6	0.0080596	0.032462	0.884088	743	4	-0.54564	0.92572	0.92702	0.999999	18999	1	-0.54564
POP1	6	0.0080669	0.032492	0.884088	744	3	-0.2197	0.40313	0.62164	0.999999	12341	1	-0.2197
NPIPL3	2	0.0081052	0.015427	0.796722	745	2	-0.791	0.99189	0.9918	0.999999	20519	0	-0.791
NonTargetingControlGuideForHuman_28	10	0.0081469	0.041308	0.914218	746	7	-0.28668	0.50851	0.7611	0.999999	13729	2	-0.28668
hsa-mir-4489	4	0.0081546	0.027824	0.85758	747	4	-0.85167	0.99185	0.99185	0.999999	20517	0	-0.85167
TRAPPC11	6	0.008157	0.032805	0.891445	748	1	0.63354	0.0074581	0.03058	0.776641	793	4	0.63354
C22orf15	6	0.0081677	0.032848	0.891445	749	4	-0.40062	0.28212	0.49042	0.999999	9739	2	-0.40062
RPS10-NUDT3	2	0.0081848	0.015566	0.799909	750	1	-0.71501	0.60328	0.60296	0.999999	14978	1	-0.71501
ZNF519	6	0.008207	0.03298	0.892875	751	3	0.0601	0.01817	0.06634	0.864348	1555	2	0.0601
EXPH5	6	0.0082228	0.03303	0.892875	752	5	-0.36047	0.88542	0.89882	0.999999	18348	1	-0.36047
ZNF430	6	0.0082701	0.033187	0.894337	753	4	-0.69265	0.97345	0.97339	0.999999	20057	0	-0.69265
RNF215	6	0.0082867	0.033255	0.894337	754	3	-0.10536	0.57854	0.73158	0.999999	14637	2	-0.10536
NonTargetingControlGuideForHuman_41	10	0.0082894	0.041877	0.914622	755	4	0.041429	0.50329	0.75701	0.999999	13664	4	0.041429
PCDH20	6	0.0082899	0.033269	0.894337	756	4	-0.60262	0.95286	0.95292	0.999999	19566	0	-0.60262
SUPT20H	4	0.0083088	0.02831	0.863051	757	3	-0.57261	0.35899	0.50706	0.999999	11447	1	-0.57261
AZI1	6	0.00832	0.033368	0.894337	758	2	0.23508	0.13706	0.3175	0.999999	6335	4	0.23508
SAC3D1	6	0.0083236	0.033382	0.894337	759	4	-0.73399	0.24685	0.45049	0.999999	8961	1	-0.73399
C5orf45	6	0.0083433	0.033438	0.894337	760	5	-0.48121	0.98688	0.98686	0.999999	20388	0	-0.48121
CADM1	6	0.008355	0.033478	0.894337	761	4	-0.43039	0.45531	0.65288	0.999999	13058	1	-0.43039
LYPD4	6	0.0083692	0.033526	0.894337	762	5	-0.37691	0.23649	0.43857	0.999999	8720	1	-0.37691
PLEKHG5	6	0.0083876	0.033595	0.894337	763	4	-0.55075	0.17884	0.3718	0.999999	7425	2	-0.55075
PCBP4	6	0.0084071	0.033661	0.894337	764	2	-0.022626	0.54183	0.70737	0.999999	14160	2	-0.022626
NonTargetingControlGuideForHuman_26	10	0.0084071	0.042355	0.915986	765	5	-0.2543	0.54788	0.7919	0.999999	14237	3	-0.2543
KLHL12	6	0.0084088	0.033668	0.894337	766	4	-0.91104	0.8904	0.90182	0.999999	18425	1	-0.91104
hsa-mir-5694	4	0.008417	0.028656	0.86313	767	4	-0.46346	0.99158	0.99157	0.999999	20510	0	-0.46346
hsa-mir-4324	4	0.0084183	0.02866	0.86313	768	2	-0.32103	0.17506	0.32596	0.999999	7337	2	-0.32103
RBM47	6	0.0084314	0.033741	0.894337	769	2	0.23399	0.18736	0.38183	0.999999	7628	3	0.23399
SALL4	6	0.0084471	0.033791	0.894337	770	5	-0.33669	0.83525	0.87385	0.999999	17731	1	-0.33669
CLIC1	6	0.0084498	0.033806	0.894337	771	5	-0.69892	0.99328	0.9932	0.999999	20558	0	-0.69892
CETN3	6	0.0084571	0.033833	0.894337	772	2	-0.21169	0.95138	0.95141	0.999999	19530	0	-0.21169
PNMA5	6	0.0084657	0.033867	0.894337	773	4	-0.67011	0.88416	0.89811	0.999999	18332	1	-0.67011
MED6	6	0.0084818	0.033922	0.894337	774	3	-0.28718	0.59812	0.74488	0.999999	14901	1	-0.28718
TYW3	6	0.0084874	0.033945	0.894337	775	4	-0.41353	0.032348	0.10874	0.949989	2321	2	-0.41353
RS1	6	0.0085071	0.034015	0.894693	776	4	-0.17578	0.98971	0.98968	0.999999	20461	0	-0.17578
PIGT	6	0.0085323	0.034109	0.894693	777	3	-0.42352	0.99053	0.9905	0.999999	20482	0	-0.42352
IPO11	6	0.0085379	0.034128	0.894693	778	3	-0.24441	0.88437	0.89822	0.999999	18335	1	-0.24441
GEMIN8	6	0.0085491	0.034178	0.894693	779	3	-0.3686	0.89306	0.90343	0.999999	18472	1	-0.3686
MAGEB5	6	0.0085571	0.034201	0.894693	780	3	-0.14262	0.62508	0.76348	0.999999	15287	1	-0.14262
SRPK2	6	0.0085673	0.034239	0.894693	781	5	-0.7746	0.89636	0.9055	0.999999	18519	1	-0.7746
C12orf66	6	0.0086031	0.034366	0.894693	782	4	-0.71156	0.76925	0.84901	0.999999	17097	1	-0.71156
NDP	6	0.0086071	0.034382	0.894693	783	4	-0.43443	0.82954	0.87141	0.999999	17651	1	-0.43443
POLD4	6	0.0086095	0.03439	0.894693	784	5	-0.52545	0.024749	0.087189	0.908697	1943	1	-0.52545
hsa-mir-6720	4	0.0086185	0.029305	0.864096	785	2	-0.10118	0.73204	0.75403	0.999999	16810	1	-0.10118
ADAT1	6	0.0086475	0.034542	0.895596	786	4	-0.42517	0.65337	0.78332	0.999999	15702	1	-0.42517
C7orf71	6	0.0086571	0.03457	0.895596	787	3	-0.050438	0.25396	0.45861	0.999999	9129	3	-0.050438
TRIM33	6	0.0086846	0.034671	0.895596	788	3	-0.12927	0.6984	0.81618	0.999999	16385	2	-0.12927
PPFIBP2	6	0.0087071	0.034758	0.895596	789	5	-0.41171	0.9632	0.9633	0.999999	19793	0	-0.41171
COX20	6	0.0087187	0.034807	0.895596	790	3	-0.17081	0.23292	0.43455	0.999999	8647	3	-0.17081
USP45	6	0.0087403	0.034874	0.895596	791	5	-0.43329	0.55974	0.7191	0.999999	14396	1	-0.43329
RNASEH2C	6	0.0087723	0.034989	0.895596	792	4	-0.54397	0.9547	0.95483	0.999999	19610	0	-0.54397
HMP19	6	0.0087783	0.03501	0.895596	793	5	-0.53388	0.61265	0.75484	0.999999	15110	1	-0.53388
hsa-mir-604	4	0.008783	0.029823	0.868392	794	4	-0.54219	0.99122	0.99119	0.999999	20503	0	-0.54219
ST20	6	0.0087843	0.035031	0.895596	795	5	-0.76413	0.9813	0.9812	0.999999	20262	0	-0.76413
C1orf198	6	0.0087902	0.035055	0.895596	796	3	-0.31707	0.49048	0.67457	0.999999	13502	2	-0.31707
SPAM1	6	0.0088039	0.035101	0.895596	797	4	-0.31367	0.33872	0.55313	0.999999	11006	2	-0.31367
PYCARD	6	0.0088071	0.035115	0.895596	798	4	-0.43698	0.28783	0.49687	0.999999	9853	2	-0.43698
PLBD2	6	0.0088571	0.035291	0.895736	799	3	-0.16463	0.11138	0.27021	0.999999	5371	1	-0.16463
TMEM61	6	0.0088661	0.035324	0.895736	800	4	-0.60697	0.9706	0.97059	0.999999	19989	0	-0.60697
RTP3	6	0.0088896	0.035409	0.895736	801	4	-0.58655	0.87297	0.89193	0.999999	18176	1	-0.58655
MLEC	6	0.008893	0.035424	0.895736	802	3	-0.38217	0.88464	0.89835	0.999999	18341	1	-0.38217
PIF1	6	0.0089002	0.035449	0.895736	803	5	-0.67096	0.77953	0.85239	0.999999	17194	1	-0.67096
MARS	6	0.0089071	0.035472	0.895736	804	1	0.28308	0.10553	0.25911	0.999999	5172	3	0.28308
hsa-mir-5688	4	0.0089094	0.030224	0.869721	805	3	-1.1347	0.42474	0.57237	0.999999	12630	1	-1.1347
GLI2	6	0.0089123	0.035494	0.895736	806	4	-0.49986	0.9954	0.99538	0.999999	20622	0	-0.49986
hsa-mir-6857	4	0.0089349	0.030299	0.869721	807	3	-0.92483	0.83107	0.83108	0.999999	17673	1	-0.92483
OR1E1	6	0.0089571	0.035642	0.895736	808	2	0.10041	0.35461	0.57042	0.999999	11333	2	0.10041
IL34	6	0.0089731	0.0357	0.895736	809	4	-0.30374	0.98568	0.98564	0.999999	20362	0	-0.30374
ZNF792	6	0.0089736	0.035702	0.895736	810	5	-0.49459	0.83157	0.87226	0.999999	17679	1	-0.49459
SLC7A4	6	0.008976	0.035707	0.895736	811	5	-0.42717	0.77591	0.85119	0.999999	17157	1	-0.42717
hsa-mir-539	4	0.0089855	0.03046	0.87225	812	2	-0.41913	0.22204	0.3723	0.999999	8404	2	-0.41913
IRX6	6	0.0089987	0.035774	0.895736	813	3	-0.21165	0.71406	0.82802	0.999999	16609	2	-0.21165
LRRIQ4	6	0.0090121	0.035821	0.895736	814	3	-0.43567	0.53969	0.70596	0.999999	14130	2	-0.43567
ESPNL	6	0.0090329	0.035902	0.895736	815	4	-0.47533	0.15628	0.34492	0.999999	6895	2	-0.47533
RHCG	6	0.0090506	0.035964	0.895736	816	3	-0.023473	0.19112	0.38626	0.999999	7709	3	-0.023473
BAK1	6	0.0090571	0.035984	0.895736	817	1	0.021481	0.1067	0.2613	0.999999	5214	2	0.021481
LEMD3	4	0.0090657	0.030723	0.872838	818	4	-0.60347	0.99093	0.99091	0.999999	20494	0	-0.60347
GABRB1	6	0.0090772	0.036064	0.895736	819	4	-0.4323	0.4029	0.6215	0.999999	12336	1	-0.4323
ZPBP2	6	0.0090845	0.036085	0.895736	820	5	-0.42309	0.82399	0.86911	0.999999	17586	1	-0.42309
EGR3	6	0.0090853	0.036089	0.895736	821	3	-0.16241	0.36992	0.587	0.999999	11650	3	-0.16241
NEK10	6	0.0091071	0.036169	0.895736	822	3	-0.082235	0.25526	0.46014	0.999999	9158	2	-0.082235
TMPRSS11E	6	0.0091246	0.036232	0.895736	823	4	-0.48588	0.20105	0.39791	0.999999	7936	1	-0.48588
ALDH4A1	6	0.0091414	0.036298	0.895736	824	4	-0.73331	0.96974	0.96975	0.999999	19969	0	-0.73331
DKK4	6	0.009157	0.036345	0.895736	825	2	0.086333	0.44975	0.64963	0.999999	12987	2	0.086333
NDUFC2-KCTD14	4	0.0091816	0.031101	0.875359	826	2	-0.46997	0.54381	0.6532	0.999999	14191	1	-0.46997
OR10A4	6	0.009184	0.036423	0.895736	827	5	-0.35617	0.65185	0.78223	0.999999	15675	1	-0.35617
KBTBD7	6	0.0091903	0.036444	0.895736	828	5	-0.50294	0.94941	0.94944	0.999999	19488	0	-0.50294
C16orf46	6	0.0092005	0.036477	0.895736	829	3	-0.7521	0.95249	0.95255	0.999999	19555	0	-0.7521
XRCC6	6	0.0092053	0.036492	0.895736	830	5	-0.74887	0.70394	0.82038	0.999999	16463	1	-0.74887
SMPD3	6	0.009207	0.036498	0.895736	831	4	-0.54223	0.55888	0.71854	0.999999	14388	2	-0.54223
SLC25A3	5	0.009212	0.034318	0.894693	832	2	0.31308	0.17002	0.33519	0.999999	7209	3	0.31308
FAM92B	6	0.0092187	0.036542	0.895736	833	5	-0.46128	0.96257	0.96267	0.999999	19768	0	-0.46128
RHOQ	6	0.0092339	0.036595	0.895736	834	5	-0.49226	0.96513	0.96521	0.999999	19842	0	-0.49226
MAGEA2	6	0.0092374	0.036611	0.895736	835	4	-0.31884	0.96679	0.96688	0.999999	19885	0	-0.31884
XPO6	6	0.0092421	0.03663	0.895736	836	2	0.74855	0.011368	0.044108	0.82498	1085	4	0.74855
GSTT1	6	0.0092894	0.036796	0.896184	837	5	-0.43897	0.99693	0.99691	0.999999	20676	0	-0.43897
TPCN2	6	0.009305	0.03685	0.896184	838	4	-0.61874	0.98465	0.98458	0.999999	20341	0	-0.61874
BCL2A1	6	0.009307	0.036855	0.896184	839	4	-0.34095	0.88597	0.89916	0.999999	18355	1	-0.34095
KIAA0556	6	0.0093216	0.036909	0.896184	840	5	-0.48918	0.96571	0.96581	0.999999	19855	0	-0.48918
PDDC1	6	0.0093322	0.036946	0.896184	841	4	-0.44321	0.467	0.6601	0.999999	13232	2	-0.44321
ZNF383	6	0.0093354	0.036956	0.896184	842	4	-0.45641	0.401	0.62033	0.999999	12308	2	-0.45641
VKORC1	6	0.0093418	0.036981	0.896184	843	5	-0.61667	0.45294	0.65149	0.999999	13031	1	-0.61667
LPA	6	0.0093514	0.037017	0.896184	844	4	-0.53555	0.437	0.6418	0.999999	12804	2	-0.53555
CCL26	6	0.009357	0.037037	0.896184	845	5	-0.36784	0.59425	0.74229	0.999999	14849	1	-0.36784
C4BPB	6	0.0093716	0.037085	0.896293	846	5	-0.447	0.99763	0.99762	0.999999	20693	0	-0.447
KIF23	6	0.0094002	0.037199	0.896366	847	3	-0.10754	0.6438	0.77654	0.999999	15542	2	-0.10754
BRS3	6	0.0094069	0.037221	0.896366	848	1	-0.10349	0.48039	0.66831	0.999999	13384	2	-0.10349
TBP	6	0.0094234	0.037267	0.896366	849	4	-0.66623	0.67544	0.79926	0.999999	16033	1	-0.66623
SOLH	5	0.0094292	0.034956	0.895596	850	3	-0.21315	0.92988	0.93017	0.999999	19080	0	-0.21315
FNTB	6	0.0094347	0.037304	0.896366	851	4	-0.42184	0.35094	0.56639	0.999999	11259	2	-0.42184
RNF121	6	0.0094569	0.037385	0.897287	852	5	-0.54101	0.48713	0.67251	0.999999	13459	1	-0.54101
GRAMD1B	6	0.0094793	0.037466	0.898195	853	5	-0.4569	0.72089	0.83321	0.999999	16711	1	-0.4569
CHI3L1	6	0.0094896	0.037513	0.898278	854	5	-0.53467	0.95354	0.95362	0.999999	19579	0	-0.53467
POLD2	6	0.0095189	0.037622	0.899855	855	5	-0.77458	0.9961	0.99608	0.999999	20648	0	-0.77458
hsa-mir-7158	4	0.009545	0.032217	0.882409	856	4	-0.71185	0.99045	0.9904	0.999999	20478	0	-0.71185
PHLDB2	6	0.0095568	0.037747	0.900096	857	3	-0.099486	0.063169	0.17527	0.994248	3558	2	-0.099486
RALYL	6	0.009595	0.037882	0.900096	858	2	0.024822	0.41782	0.63034	0.999999	12541	2	0.024822
PDXP	6	0.0096069	0.037927	0.900096	859	4	-0.43443	0.97397	0.97388	0.999999	20070	0	-0.43443
hsa-mir-6743	4	0.0096113	0.032424	0.884088	860	4	-0.51981	0.99039	0.99033	0.999999	20475	0	-0.51981
PRSS58	6	0.0096188	0.037972	0.900096	861	3	0.088894	0.10184	0.25212	0.999999	5046	3	0.088894
SOX10	6	0.0096222	0.037985	0.900096	862	5	-0.54729	0.93897	0.93896	0.999999	19258	1	-0.54729
TAF1B	5	0.0096225	0.035524	0.895736	863	4	-0.69731	0.9906	0.99062	0.999999	20484	0	-0.69731
CCDC153	6	0.0096306	0.03801	0.900096	864	4	-0.64922	0.9609	0.961	0.999999	19731	0	-0.64922
TLX1NB	6	0.0096568	0.038101	0.900096	865	3	-0.17434	0.34007	0.55458	0.999999	11031	2	-0.17434
STARD10	6	0.0096643	0.038125	0.900096	866	5	-0.47814	0.91847	0.92111	0.999999	18861	1	-0.47814
KRIT1	6	0.0096663	0.03813	0.900096	867	4	-0.46896	0.91701	0.91995	0.999999	18832	1	-0.46896
PI4KA	6	0.0096734	0.038153	0.900096	868	5	-0.42176	0.83073	0.8719	0.999999	17668	1	-0.42176
ZDHHC23	6	0.0097202	0.038327	0.90231	869	3	-0.44729	0.91739	0.92024	0.999999	18845	1	-0.44729
GLO1	6	0.0097311	0.038367	0.90231	870	5	-0.61826	0.32787	0.54126	0.999999	10787	1	-0.61826
METTL12	6	0.0097567	0.038465	0.90231	871	3	-0.014916	0.25477	0.45955	0.999999	9147	3	-0.014916
ADAM12	6	0.0097779	0.038536	0.90231	872	5	-0.41304	0.99726	0.99724	0.999999	20686	0	-0.41304
CRYBB3	6	0.009783	0.038554	0.90231	873	3	-0.057338	0.35953	0.57578	0.999999	11456	3	-0.057338
TCIRG1	6	0.0098037	0.038627	0.90231	874	2	-0.20522	0.10616	0.26029	0.999999	5192	1	-0.20522
ZNF423	6	0.0098067	0.038638	0.90231	875	4	-0.204	0.848	0.87962	0.999999	17876	1	-0.204
hsa-mir-6859-2	2	0.0098348	0.018673	0.816183	876	2	-3.1946	0.99017	0.99004	0.999999	20470	0	-3.1946
APOB	6	0.0098397	0.038758	0.902526	877	3	-0.49086	0.4709	0.6625	0.999999	13279	2	-0.49086
SERPINB2	6	0.0098488	0.03879	0.902526	878	4	-0.77449	0.91092	0.91535	0.999999	18746	1	-0.77449
KCNQ3	6	0.0098566	0.038821	0.902526	879	3	-0.14377	0.38661	0.60493	0.999999	12015	2	-0.14377
IRS1	6	0.0098895	0.038943	0.902608	880	4	-0.45681	0.96993	0.96992	0.999999	19971	0	-0.45681
LHFPL3	6	0.0098984	0.038975	0.902608	881	5	-0.52014	0.13534	0.31437	0.999999	6275	1	-0.52014
PPP1R14B	6	0.0099066	0.038993	0.902608	882	3	-0.18788	0.9499	0.94994	0.999999	19500	0	-0.18788
LOC100289187	6	0.0099295	0.039063	0.902608	883	5	-0.39391	0.80213	0.86046	0.999999	17377	1	-0.39391
WNT7B	6	0.009942	0.039091	0.902608	884	3	-0.060994	0.0021639	0.010738	0.627988	347	2	-0.060994
NAPEPLD	6	0.0099565	0.039135	0.902608	885	3	-0.10218	0.40117	0.62046	0.999999	12313	2	-0.10218
OR10A7	6	0.0099903	0.039252	0.902608	886	2	-0.22888	0.87644	0.89383	0.999999	18229	1	-0.22888
GPRASP2	6	0.009992	0.039259	0.902608	887	5	-0.32494	0.94699	0.94701	0.999999	19439	0	-0.32494
NF1	6	0.0099963	0.039274	0.902608	888	3	-0.41153	0.97292	0.97285	0.999999	20040	0	-0.41153
SF3B2	6	0.010027	0.039383	0.902608	889	5	-0.40729	0.9704	0.97039	0.999999	19985	0	-0.40729
MUC22	6	0.010039	0.039426	0.902608	890	4	-0.24327	0.57205	0.72724	0.999999	14561	1	-0.24327
ACTB	6	0.010045	0.039448	0.902608	891	4	-0.40347	0.3542	0.56996	0.999999	11320	2	-0.40347
IRAK2	6	0.010056	0.039483	0.902608	892	2	0.14264	0.12226	0.29055	0.999999	5783	2	0.14264
CROT	6	0.010066	0.039517	0.902608	893	3	-0.30075	0.42653	0.63557	0.999999	12659	2	-0.30075
ESRRA	6	0.010067	0.03952	0.902608	894	5	-0.43677	0.98692	0.9869	0.999999	20390	0	-0.43677
hsa-mir-129-2	4	0.01007	0.033893	0.894337	895	4	-0.41071	0.98993	0.98988	0.999999	20465	0	-0.41071
DACT3	6	0.010109	0.039664	0.903728	896	4	-0.44877	0.89824	0.90671	0.999999	18548	1	-0.44877
TMBIM1	6	0.010131	0.039734	0.903728	897	5	-0.76589	0.98725	0.98723	0.999999	20394	0	-0.76589
CCDC91	6	0.010133	0.039743	0.903728	898	4	-0.63114	0.64514	0.7775	0.999999	15565	1	-0.63114
FAM209B	6	0.010156	0.039826	0.904635	899	2	0.088613	0.43233	0.63903	0.999999	12726	1	0.088613
IL11RA	6	0.010206	0.040009	0.907628	900	1	0.66461	0.0068943	0.028608	0.765734	751	5	0.66461
COL4A3BP	5	0.01022	0.037243	0.896366	901	3	-0.17952	0.17465	0.34174	0.999999	7327	1	-0.17952
MDGA1	6	0.010256	0.040164	0.907628	902	5	-0.41561	0.99095	0.99092	0.999999	20496	0	-0.41561
WDR3	6	0.010256	0.040165	0.907628	903	2	-0.13463	0.94097	0.941	0.999999	19300	0	-0.13463
MUC5B	6	0.010271	0.040211	0.907628	904	5	-0.41618	0.99373	0.99366	0.999999	20574	0	-0.41618
SLC27A5	6	0.010275	0.040223	0.907628	905	5	-0.43578	0.99059	0.99057	0.999999	20483	0	-0.43578
BBX	6	0.010287	0.040264	0.907628	906	4	-0.6295	0.2685	0.47515	0.999999	9440	2	-0.6295
SETBP1	6	0.010321	0.040373	0.909092	907	4	-0.87205	0.93323	0.93361	0.999999	19148	1	-0.87205
hsa-let-7a-2	4	0.010352	0.034793	0.895596	908	2	-0.48219	0.93133	0.93106	0.999999	19110	0	-0.48219
EYS	6	0.010356	0.040499	0.910939	909	3	-0.23724	0.34068	0.55526	0.999999	11048	1	-0.23724
hsa-mir-526a-2	3	0.010367	0.027764	0.85758	910	3	-0.60163	0.98963	0.98975	0.999999	20458	0	-0.60163
IFIT5	6	0.010402	0.040658	0.912722	911	3	-0.29872	0.4883	0.67323	0.999999	13474	2	-0.29872
SNED1	6	0.010406	0.040674	0.912722	912	3	-0.057878	0.046091	0.13912	0.976958	2866	2	-0.057878
hsa-mir-6866	4	0.010425	0.035025	0.895596	913	3	-1.3069	0.043771	0.11137	0.953733	2773	1	-1.3069
ADAM7	6	0.010442	0.0408	0.912722	914	5	-0.53724	0.74089	0.84012	0.999999	16875	1	-0.53724
ZNF804B	6	0.010446	0.040816	0.912722	915	5	-0.50575	0.78021	0.85261	0.999999	17201	1	-0.50575
TPBGL	6	0.010456	0.040848	0.912722	916	1	0.28757	0.057409	0.16321	0.993162	3336	4	0.28757
EXTL2	6	0.010459	0.040858	0.912722	917	5	-0.52859	0.73585	0.83865	0.999999	16843	1	-0.52859
LHX8	6	0.010479	0.040927	0.912722	918	4	-0.56311	0.27141	0.47844	0.999999	9493	1	-0.56311
DSC2	6	0.010483	0.040941	0.912722	919	4	-0.52927	0.69932	0.81687	0.999999	16397	1	-0.52927
FMO4	5	0.010484	0.037994	0.900096	920	2	-0.0081205	0.037881	0.1111	0.953733	2542	1	-0.0081205
CPSF7	6	0.010498	0.040991	0.912722	921	5	-0.43689	0.22365	0.42401	0.999999	8432	1	-0.43689
FFAR4	6	0.010506	0.041018	0.912722	922	1	-0.012245	0.77694	0.85153	0.999999	17164	1	-0.012245
DACH2	6	0.010564	0.041213	0.914218	923	5	-0.52424	0.9764	0.97633	0.999999	20147	0	-0.52424
RRBP1	6	0.010579	0.041265	0.914218	924	4	-0.50356	0.48915	0.67376	0.999999	13479	2	-0.50356
P2RY2	6	0.010581	0.041273	0.914218	925	2	-0.051137	0.83502	0.87375	0.999999	17726	1	-0.051137
TRABD	6	0.010581	0.041273	0.914218	926	4	-0.39004	0.45614	0.65338	0.999999	13070	2	-0.39004
CA11	6	0.010606	0.041349	0.914218	927	5	-0.68212	0.97981	0.97972	0.999999	20224	0	-0.68212
CTSS	6	0.010648	0.041489	0.914622	928	4	-0.38529	0.4575	0.65422	0.999999	13089	2	-0.38529
hsa-mir-302a	4	0.010653	0.035732	0.895736	929	3	-1.0369	0.54412	0.65334	0.999999	14194	1	-1.0369
RUNX3	6	0.010656	0.041517	0.914622	930	3	0.014785	0.07404	0.19749	0.999999	3995	3	0.014785
INO80C	6	0.010671	0.041562	0.914622	931	3	-0.3841	0.93981	0.93981	0.999999	19278	0	-0.3841
EDN1	6	0.010698	0.041661	0.914622	932	4	-0.76641	0.36683	0.58372	0.999999	11585	2	-0.76641
HSPB7	6	0.010706	0.041688	0.914622	933	2	0.22995	0.043121	0.13272	0.974058	2746	3	0.22995
CCDC102A	6	0.010715	0.041724	0.914622	934	4	-0.35003	0.47724	0.66639	0.999999	13352	2	-0.35003
KCNJ5	6	0.010746	0.041817	0.914622	935	3	-0.2354	0.25418	0.45886	0.999999	9135	2	-0.2354
PRRX1	6	0.010755	0.041847	0.914622	936	4	-0.44224	0.71782	0.83089	0.999999	16660	1	-0.44224
HIST1H3E	6	0.010761	0.041867	0.914622	937	3	0.029904	0.048853	0.14507	0.979483	2993	3	0.029904
CLDN24	6	0.010788	0.04194	0.914622	938	5	-0.3992	0.85483	0.88274	0.999999	17946	1	-0.3992
MMP25	6	0.010805	0.041993	0.914622	939	3	-0.15775	0.5041	0.68316	0.999999	13677	2	-0.15775
SLC2A10	6	0.010809	0.042008	0.914622	940	3	-0.23932	0.44411	0.64611	0.999999	12895	1	-0.23932
NKAIN2	6	0.010815	0.042028	0.914622	941	4	-0.28971	0.11784	0.28229	0.999999	5607	1	-0.28971
CHD5	6	0.010848	0.042131	0.915717	942	4	-0.56527	0.85897	0.88477	0.999999	17986	1	-0.56527
SCAF8	6	0.010858	0.042167	0.915717	943	5	-0.58113	0.99712	0.99711	0.999999	20681	0	-0.58113
DEFB121	6	0.010903	0.042314	0.915986	944	2	0.014788	0.16414	0.35434	0.999999	7070	2	0.014788
TSHZ3	6	0.010905	0.042323	0.915986	945	3	0.057428	0.19383	0.38948	0.999999	7764	3	0.057428
SCGB2A1	6	0.010928	0.042402	0.915986	946	4	-0.57516	0.04395	0.13452	0.974607	2782	1	-0.57516
CCDC160	6	0.010935	0.042425	0.915986	947	5	-0.78217	0.48674	0.67226	0.999999	13452	1	-0.78217
GALNT5	6	0.010955	0.042488	0.915986	948	3	-0.34661	0.72562	0.83569	0.999999	16763	1	-0.34661
RPS6KA5	6	0.010991	0.042609	0.916851	949	5	-0.47143	0.87432	0.89268	0.999999	18194	1	-0.47143
FAM71B	6	0.011005	0.042661	0.916851	950	1	0.22809	0.086225	0.22181	0.999999	4455	4	0.22809
GDPD5	6	0.011036	0.042781	0.918307	951	3	-0.18365	0.91973	0.92211	0.999999	18887	1	-0.18365
CCDC34	6	0.011055	0.042842	0.918307	952	3	-0.062263	0.062549	0.17401	0.994248	3531	2	-0.062263
RTP2	6	0.011062	0.042866	0.918307	953	5	-0.47384	0.75032	0.84295	0.999999	16952	1	-0.47384
AGAP1	6	0.011074	0.042905	0.918307	954	3	0.012212	0.020965	0.075265	0.887325	1725	3	0.012212
CUX1	6	0.011105	0.043003	0.918505	955	2	0.1556	0.26338	0.46932	0.999999	9335	3	0.1556
UBE2W	6	0.011131	0.043098	0.919586	956	4	-0.36515	0.4646	0.65862	0.999999	13194	2	-0.36515
KCNE1L	6	0.011157	0.043185	0.92008	957	5	-0.47806	0.94318	0.94318	0.999999	19353	0	-0.47806
IGHMBP2	6	0.011182	0.043273	0.92008	958	5	-0.39662	0.99397	0.9939	0.999999	20582	0	-0.39662
RABEP1	6	0.011201	0.043331	0.92008	959	5	-0.60492	0.77833	0.852	0.999999	17182	1	-0.60492
TNNI2	6	0.011205	0.043345	0.92008	960	3	-0.31634	0.97186	0.97184	0.999999	20016	0	-0.31634
MIOX	6	0.011226	0.04341	0.92008	961	4	-0.25065	0.12544	0.29633	0.999999	5904	2	-0.25065
HEY2	6	0.011231	0.043426	0.92008	962	4	-0.54492	0.058844	0.16628	0.994248	3390	1	-0.54492
TBC1D12	6	0.011233	0.043431	0.92008	963	2	0.15609	0.32743	0.54079	0.999999	10780	3	0.15609
SEMG1	6	0.011264	0.043546	0.921573	964	5	-0.42996	0.97117	0.97117	0.999999	20001	0	-0.42996
TECTA	6	0.011277	0.043594	0.921573	965	2	0.1179	0.058844	0.16628	0.994248	3391	3	0.1179
C17orf62	6	0.011299	0.043662	0.921573	966	4	-0.48713	0.96995	0.96994	0.999999	19973	0	-0.48713
FADS6	6	0.011313	0.043704	0.921573	967	4	-0.6108	0.56825	0.72471	0.999999	14504	1	-0.6108
PRPF3	6	0.011349	0.043827	0.921573	968	5	-0.48544	0.53349	0.70195	0.999999	14055	1	-0.48544
ELMO1	6	0.011368	0.043897	0.921573	969	4	-0.77786	0.89818	0.90667	0.999999	18546	1	-0.77786
CDRT1	6	0.011377	0.043929	0.921573	970	4	-0.55828	0.36314	0.57972	0.999999	11515	1	-0.55828
GK2	6	0.011383	0.04395	0.921573	971	4	-0.32957	0.91722	0.92011	0.999999	18839	1	-0.32957
HIST1H4E	6	0.01143	0.044094	0.921573	972	5	-0.85979	0.56218	0.7207	0.999999	14432	1	-0.85979
TRMT61B	6	0.01144	0.044124	0.921573	973	4	-0.72289	0.99434	0.99429	0.999999	20597	0	-0.72289
WRB	6	0.011441	0.044128	0.921573	974	2	0.26252	0.17024	0.36162	0.999999	7215	3	0.26252
LOXL2	6	0.011452	0.044162	0.921573	975	5	-0.33049	0.93359	0.93394	0.999999	19155	1	-0.33049
RTL1	6	0.011454	0.044168	0.921573	976	2	0.12264	0.88219	0.897	0.999999	18304	1	0.12264
hsa-mir-6503	4	0.011523	0.038419	0.90231	977	3	-0.53445	0.70434	0.73634	0.999999	16477	1	-0.53445
hsa-mir-3196	4	0.011548	0.038507	0.90231	978	4	-1.3064	0.98845	0.98846	0.999999	20424	0	-1.3064
PDCL3	6	0.011566	0.044519	0.927907	979	3	0.32514	0.00088112	0.0045561	0.522592	177	3	0.32514
PAK3	6	0.011604	0.044663	0.928533	980	3	-0.10031	0.98795	0.98793	0.999999	20413	0	-0.10031
hsa-mir-4773-1	4	0.011616	0.038705	0.902526	981	3	-0.68825	0.74404	0.76213	0.999999	16900	1	-0.68825
ASB16	6	0.011625	0.044732	0.928533	982	3	-0.10165	0.38589	0.60414	0.999999	11998	1	-0.10165
SRCRB4D	6	0.011644	0.044802	0.928533	983	3	-0.18864	0.79112	0.85645	0.999999	17280	1	-0.18864
GTF3C5	6	0.011647	0.044809	0.928533	984	5	-0.36792	0.51427	0.68961	0.999999	13795	1	-0.36792
C4orf45	6	0.011659	0.044846	0.928533	985	3	-0.28288	0.39948	0.61872	0.999999	12279	2	-0.28288
BCL11B	6	0.011681	0.044908	0.928533	986	5	-0.32692	0.64771	0.77932	0.999999	15610	1	-0.32692
LDLRAD4	6	0.011683	0.044913	0.928533	987	4	-0.506	0.97023	0.97021	0.999999	19979	0	-0.506
TNFSF11	6	0.011703	0.044973	0.928533	988	3	-0.071273	0.32475	0.53785	0.999999	10723	3	-0.071273
HAPLN4	6	0.011709	0.044993	0.928533	989	4	-0.51863	0.58731	0.73755	0.999999	14757	2	-0.51863
hsa-mir-6749	4	0.011723	0.039021	0.902608	990	4	-0.34541	0.98828	0.98826	0.999999	20420	0	-0.34541
SLC13A2	6	0.011753	0.045146	0.93007	991	2	-0.23259	0.39119	0.60987	0.999999	12109	2	-0.23259
COX4I1	6	0.011797	0.04528	0.930669	992	4	-0.51535	0.92568	0.92698	0.999999	18997	1	-0.51535
SST	6	0.011815	0.045329	0.930669	993	5	-0.44334	0.98112	0.98101	0.999999	20254	0	-0.44334
ZNF512	6	0.011855	0.045473	0.930669	994	3	-0.35035	0.39782	0.61694	0.999999	12254	3	-0.35035
hsa-mir-8086	3	0.011864	0.031537	0.878571	995	3	-5.1625	0.96946	0.96954	0.999999	19965	0	-5.1625
TMEM173	6	0.011867	0.045516	0.930669	996	5	-0.72767	0.97783	0.97774	0.999999	20189	0	-0.72767
SSR4	6	0.011882	0.045557	0.930669	997	5	-0.59271	0.52391	0.69572	0.999999	13934	1	-0.59271
THADA	6	0.011885	0.045569	0.930669	998	5	-0.57349	0.9968	0.99678	0.999999	20669	0	-0.57349
ABL1	6	0.011903	0.045626	0.930669	999	3	-0.24177	0.69118	0.81076	0.999999	16277	1	-0.24177
CLDN22	6	0.011918	0.045673	0.930669	1000	3	-0.29056	0.9461	0.94613	0.999999	19415	0	-0.29056
SLC28A2	6	0.011921	0.045679	0.930669	1001	4	-0.60887	0.077201	0.20388	0.999999	4114	2	-0.60887
hsa-mir-1253	4	0.011939	0.039692	0.903728	1002	3	-0.70248	0.87418	0.87376	0.999999	18193	0	-0.70248
PPP1CC	6	0.012031	0.046053	0.93251	1003	5	-0.3241	0.9776	0.97752	0.999999	20180	0	-0.3241
GLIPR1	6	0.012041	0.046085	0.93251	1004	4	-0.7704	0.86903	0.88984	0.999999	18119	1	-0.7704
SYNGR1	6	0.012053	0.046123	0.93251	1005	2	0.24765	0.11723	0.28113	0.999999	5583	3	0.24765
COX19	6	0.012053	0.046123	0.93251	1006	3	-0.40073	0.54583	0.70998	0.999999	14214	2	-0.40073
RING1	6	0.012062	0.046149	0.93251	1007	4	-0.57236	0.75128	0.84325	0.999999	16963	1	-0.57236
TFAP2C	6	0.012063	0.046155	0.93251	1008	5	-0.77126	0.96871	0.96876	0.999999	19941	0	-0.77126
WBSCR28	6	0.012094	0.046265	0.93251	1009	4	-0.78692	0.8039	0.86114	0.999999	17395	1	-0.78692
SF1	6	0.012102	0.046287	0.93251	1010	3	-0.50246	0.82589	0.86988	0.999999	17613	1	-0.50246
hsa-mir-4452	4	0.012117	0.040238	0.907628	1011	2	-0.38201	0.64681	0.70354	0.999999	15590	1	-0.38201
TMEM26	6	0.012137	0.046404	0.93251	1012	4	-0.38486	0.35465	0.57047	0.999999	11335	1	-0.38486
DKC1	6	0.012152	0.046455	0.93251	1013	1	0.30962	0.087019	0.22339	0.999999	4486	3	0.30962
TDG	6	0.012169	0.046505	0.93251	1014	5	-0.67846	0.98007	0.97996	0.999999	20232	0	-0.67846
FAM218A	6	0.012169	0.046505	0.93251	1015	5	-0.511	0.5788	0.73175	0.999999	14642	1	-0.511
HSP90AA1	6	0.012184	0.046556	0.93251	1016	4	-0.53915	0.96955	0.96957	0.999999	19966	0	-0.53915
FKTN	6	0.012188	0.046576	0.93251	1017	3	-0.43612	0.54392	0.70871	0.999999	14192	2	-0.43612
FMO5	6	0.012193	0.046591	0.93251	1018	5	-0.36134	0.94672	0.94674	0.999999	19429	0	-0.36134
FAM73A	6	0.012202	0.046623	0.93251	1019	1	0.030293	0.29597	0.50594	0.999999	10037	2	0.030293
WBP1L	6	0.012228	0.046707	0.932529	1020	2	0.12424	0.041884	0.12998	0.971071	2696	3	0.12424
GPCPD1	6	0.012241	0.046746	0.932529	1021	3	-0.30352	0.92868	0.92958	0.999999	19051	1	-0.30352
PRPSAP1	6	0.01225	0.046778	0.932529	1022	5	-0.42681	0.95791	0.95801	0.999999	19676	0	-0.42681
PGAP3	6	0.012267	0.04683	0.932529	1023	4	-0.4278	0.50526	0.6839	0.999999	13692	2	-0.4278
MYBPH	6	0.0123	0.046938	0.932529	1024	3	-0.18379	0.49989	0.68041	0.999999	13620	2	-0.18379
CCDC39	6	0.012302	0.046945	0.932529	1025	2	-0.035028	0.1844	0.37841	0.999999	7560	2	-0.035028
SMURF2	6	0.012315	0.046992	0.932529	1026	3	-0.50265	0.34911	0.5644	0.999999	11217	1	-0.50265
NOVA2	6	0.01235	0.04711	0.932529	1027	5	-0.62232	0.99348	0.99339	0.999999	20562	0	-0.62232
MASP2	6	0.012361	0.047142	0.932529	1028	5	-0.52434	0.98046	0.98036	0.999999	20240	0	-0.52434
OR1N1	6	0.01239	0.047243	0.932529	1029	5	-0.36848	0.12042	0.28705	0.999999	5719	1	-0.36848
MRPS14	6	0.012402	0.047285	0.932529	1030	4	-0.37524	0.95918	0.95929	0.999999	19703	0	-0.37524
NOS1AP	6	0.012416	0.047335	0.932529	1031	4	-0.68161	0.73912	0.8396	0.999999	16864	1	-0.68161
HMBS	6	0.012435	0.047405	0.932529	1032	4	-0.50366	0.99049	0.99046	0.999999	20479	0	-0.50366
SLC13A3	6	0.012451	0.047458	0.932529	1033	2	-0.033341	0.092173	0.23351	0.999999	4677	2	-0.033341
hsa-mir-302f	3	0.012458	0.033	0.892875	1034	3	-0.49723	0.98754	0.98768	0.999999	20400	0	-0.49723
ZNF319	6	0.012476	0.04754	0.932529	1035	4	-0.32825	0.37659	0.59423	0.999999	11797	2	-0.32825
AMZ2	6	0.012486	0.047572	0.932529	1036	5	-0.55418	0.74519	0.84141	0.999999	16907	1	-0.55418
IL17RD	6	0.012501	0.047624	0.932529	1037	2	0.092099	0.27903	0.48701	0.999999	9670	3	0.092099
GTPBP10	6	0.012531	0.047727	0.932529	1038	4	-0.38775	0.43991	0.64355	0.999999	12843	2	-0.38775
ISLR2	6	0.012535	0.047743	0.932529	1039	2	0.16888	0.14449	0.33063	0.999999	6621	3	0.16888
hsa-mir-301b	4	0.012549	0.041534	0.914622	1040	2	-0.1944	0.76934	0.78018	0.999999	17098	1	-0.1944
EMC10	6	0.012553	0.047805	0.932529	1041	3	-0.31519	0.097134	0.24317	0.999999	4879	2	-0.31519
HPN	6	0.012566	0.047848	0.932529	1042	3	-0.39231	0.43483	0.64052	0.999999	12770	1	-0.39231
GUCD1	6	0.012599	0.047957	0.932529	1043	5	-0.38967	0.92283	0.92462	0.999999	18939	1	-0.38967
PITHD1	6	0.012603	0.047972	0.932529	1044	5	-0.59059	0.5926	0.74115	0.999999	14827	1	-0.59059
RIPK1	6	0.012607	0.047987	0.932529	1045	5	-0.36589	0.88031	0.89593	0.999999	18278	1	-0.36589
GABRD	6	0.012629	0.048053	0.932529	1046	3	-0.18252	0.3204	0.5331	0.999999	10624	1	-0.18252
SYNPO	6	0.012651	0.048127	0.932529	1047	3	-0.315	0.17473	0.36686	0.999999	7329	1	-0.315
POLR2I	6	0.012669	0.048186	0.932529	1048	4	-1.2338	0.97166	0.97163	0.999999	20012	0	-1.2338
RDH10	6	0.012684	0.048232	0.932529	1049	5	-0.3917	0.9142	0.91785	0.999999	18794	1	-0.3917
PSG6	6	0.012696	0.048266	0.932529	1050	5	-0.31148	0.95579	0.95593	0.999999	19637	0	-0.31148
NOL10	6	0.0127	0.048276	0.932529	1051	4	-0.56499	0.48605	0.67183	0.999999	13444	2	-0.56499
RAMP3	6	0.012701	0.048276	0.932529	1052	1	0.0097113	0.29913	0.50948	0.999999	10124	2	0.0097113
CLEC18A	6	0.012703	0.048289	0.932529	1053	4	-0.56723	0.9032	0.91004	0.999999	18617	1	-0.56723
PHKG2	6	0.01275	0.048457	0.932529	1054	2	-0.085519	0.54833	0.71156	0.999999	14243	2	-0.085519
CACYBP	6	0.012781	0.048559	0.932529	1055	5	-0.54595	0.99398	0.9939	0.999999	20585	0	-0.54595
ID2	6	0.012806	0.048643	0.932529	1056	5	-0.42568	0.99079	0.99076	0.999999	20489	0	-0.42568
FUCA2	6	0.012843	0.048784	0.932529	1057	4	-0.61894	0.47354	0.66408	0.999999	13312	1	-0.61894
hsa-mir-4760	4	0.012849	0.042464	0.915986	1058	2	-0.21104	0.0025495	0.0091546	0.593152	386	2	-0.21104
CMTM2	6	0.01285	0.048815	0.932529	1059	4	-0.34189	0.80253	0.8606	0.999999	17383	1	-0.34189
KCNV1	6	0.012872	0.048881	0.932529	1060	4	-0.42568	0.81198	0.86426	0.999999	17476	1	-0.42568
NOC3L	6	0.012897	0.048961	0.932529	1061	4	-0.646	0.92278	0.92458	0.999999	18938	1	-0.646
RBM3	6	0.0129	0.048972	0.932529	1062	4	-0.43383	0.60194	0.7475	0.999999	14960	1	-0.43383
USP17L2	6	0.012902	0.048975	0.932529	1063	4	-0.4246	0.41541	0.6289	0.999999	12502	1	-0.4246
LIME1	6	0.012903	0.048982	0.932529	1064	4	-0.6006	0.063157	0.17524	0.994248	3557	2	-0.6006
ZKSCAN5	6	0.01291	0.049013	0.932529	1065	5	-0.67234	0.94279	0.94281	0.999999	19343	0	-0.67234
hsa-mir-7112-1	4	0.012915	0.042651	0.916851	1066	1	-0.078604	0.68816	0.72672	0.999999	16227	1	-0.078604
GLIPR1L2	6	0.012931	0.049086	0.932529	1067	5	-0.72259	0.97978	0.97969	0.999999	20223	0	-0.72259
UNC119B	6	0.012932	0.049088	0.932529	1068	4	-0.42457	0.37678	0.59442	0.999999	11801	1	-0.42457
C1orf168	6	0.012946	0.049131	0.932529	1069	4	-0.52765	0.96787	0.96792	0.999999	19919	0	-0.52765
KIF26B	6	0.012949	0.049141	0.932529	1070	3	-0.48574	0.054783	0.15767	0.988181	3227	2	-0.48574
SGPP2	6	0.012975	0.049232	0.932529	1071	5	-0.5905	0.70217	0.81904	0.999999	16436	1	-0.5905
BAMBI	6	0.013	0.049311	0.932529	1072	2	-0.041232	0.41686	0.62979	0.999999	12525	2	-0.041232
LOC100130357	6	0.013012	0.049345	0.932529	1073	5	-0.42978	0.73643	0.83881	0.999999	16852	1	-0.42978
BAI1	6	0.01303	0.049407	0.932529	1074	4	-1.0114	0.80156	0.86026	0.999999	17374	1	-1.0114
RTN4	6	0.013036	0.049431	0.932529	1075	2	0.045872	0.79591	0.85818	0.999999	17323	1	0.045872
TAL2	6	0.013043	0.049456	0.932529	1076	4	-0.45833	0.60006	0.74623	0.999999	14930	2	-0.45833
GAL3ST4	6	0.013049	0.049475	0.932529	1077	3	0.061141	0.28246	0.49082	0.999999	9747	3	0.061141
PCM1	6	0.013053	0.049491	0.932529	1078	3	-0.28061	0.33889	0.55332	0.999999	11011	2	-0.28061
FMNL1	6	0.013056	0.049502	0.932529	1079	4	-0.42078	0.3583	0.57444	0.999999	11428	2	-0.42078
SREK1IP1	6	0.013066	0.049537	0.932529	1080	5	-0.49121	0.35671	0.57271	0.999999	11390	1	-0.49121
PIGB	6	0.01307	0.049544	0.932529	1081	5	-0.5641	0.97989	0.97979	0.999999	20228	0	-0.5641
TMPRSS4	6	0.013091	0.049614	0.932669	1082	3	-0.0042356	0.17966	0.37277	0.999999	7441	3	-0.0042356
EVC2	6	0.013099	0.049641	0.932669	1083	3	-0.25455	0.17185	0.3635	0.999999	7257	2	-0.25455
TBC1D29	6	0.013149	0.049803	0.934571	1084	4	-0.19353	0.1561	0.3447	0.999999	6890	2	-0.19353
ALK	6	0.013186	0.049929	0.934571	1085	3	-0.18864	0.86703	0.8888	0.999999	18098	1	-0.18864
PDE1C	6	0.013192	0.049947	0.934571	1086	4	-0.80354	0.89457	0.90437	0.999999	18492	1	-0.80354
hsa-mir-3179-3	3	0.013199	0.034847	0.895596	1087	2	-0.4981	0.87161	0.87179	0.999999	18156	0	-0.4981
KIAA1549	6	0.013209	0.049999	0.934571	1088	5	-0.32845	0.99407	0.994	0.999999	20588	0	-0.32845
C4A	6	0.013214	0.050011	0.934571	1089	2	0.33134	0.083604	0.21664	0.999999	4341	4	0.33134
PRKAG2	6	0.013241	0.0501	0.934571	1090	2	0.18246	0.19518	0.39112	0.999999	7796	3	0.18246
SUCLA2	6	0.013249	0.050125	0.934571	1091	1	-0.06214	0.97397	0.97389	0.999999	20071	0	-0.06214
hsa-mir-431	4	0.013264	0.043727	0.921573	1092	4	-0.3838	0.98674	0.9867	0.999999	20385	0	-0.3838
ACVR1B	6	0.013269	0.05019	0.934571	1093	5	-0.26968	0.59316	0.74152	0.999999	14831	1	-0.26968
PDILT	6	0.013293	0.050267	0.934571	1094	3	-0.33929	0.66916	0.79474	0.999999	15940	1	-0.33929
CLPSL1	6	0.013297	0.05028	0.934571	1095	2	0.095529	0.06933	0.18785	0.994994	3828	1	0.095529
JHDM1D	6	0.013298	0.050283	0.934571	1096	2	-0.073306	0.089521	0.22832	0.999999	4581	2	-0.073306
MED21	6	0.01332	0.050358	0.934573	1097	4	-0.30298	0.97447	0.97436	0.999999	20086	0	-0.30298
NHP2L1	6	0.013325	0.050373	0.934573	1098	5	-0.34027	0.86984	0.89029	0.999999	18130	1	-0.34027
FOXP4	6	0.013344	0.050449	0.934683	1099	4	-0.58518	0.36865	0.58567	0.999999	11624	2	-0.58518
TEX33	6	0.013387	0.050586	0.934683	1100	4	-0.63465	0.62307	0.76204	0.999999	15257	2	-0.63465
NR1I3	6	0.013398	0.050621	0.934683	1101	3	-0.16615	0.37808	0.59584	0.999999	11825	2	-0.16615
HAVCR1	6	0.013449	0.05079	0.934683	1102	4	-0.4048	0.99575	0.99573	0.999999	20636	0	-0.4048
KDM4E	6	0.013456	0.050808	0.934683	1103	4	-0.5463	0.92338	0.92507	0.999999	18949	1	-0.5463
CLDN1	6	0.013492	0.050933	0.934683	1104	5	-0.52978	0.52569	0.6969	0.999999	13957	1	-0.52978
DPAGT1	6	0.013498	0.050953	0.934683	1105	1	-0.085713	0.067454	0.18404	0.994994	3740	2	-0.085713
KIAA1328	6	0.013517	0.051024	0.934683	1106	4	-0.5825	0.66595	0.79234	0.999999	15890	2	-0.5825
hsa-mir-5692b	4	0.013538	0.044561	0.927907	1107	4	-0.30415	0.98646	0.98643	0.999999	20376	0	-0.30415
C11orf71	6	0.013547	0.051125	0.934683	1108	4	-0.41974	0.82204	0.86832	0.999999	17562	1	-0.41974
TTC32	6	0.013573	0.051208	0.934683	1109	4	-0.52848	0.23399	0.43573	0.999999	8665	1	-0.52848
TFF2	6	0.01358	0.051233	0.934683	1110	3	-0.09647	0.56268	0.72103	0.999999	14437	2	-0.09647
ZNF155	6	0.013597	0.051286	0.934683	1111	3	-0.22322	0.30222	0.51299	0.999999	10197	2	-0.22322
NonTargetingControlGuideForHuman_90	10	0.013626	0.062576	0.951971	1112	5	-0.077441	0.11942	0.33266	0.999999	5681	3	-0.077441
APOBEC3D	6	0.013673	0.051555	0.934683	1113	5	-0.33695	0.86913	0.88989	0.999999	18121	1	-0.33695
OR5AN1	6	0.013675	0.051558	0.934683	1114	4	-0.54832	0.98769	0.98768	0.999999	20406	0	-0.54832
AMD1	6	0.013693	0.051617	0.934683	1115	5	-0.30795	0.87692	0.89409	0.999999	18238	1	-0.30795
TMEFF2	6	0.013697	0.051632	0.934683	1116	3	-0.30166	0.30155	0.51223	0.999999	10181	1	-0.30166
C8G	6	0.013699	0.051641	0.934683	1117	5	-0.24903	0.027188	0.094748	0.918798	2089	1	-0.24903
OR6V1	6	0.013706	0.051662	0.934683	1118	4	-0.40361	0.91387	0.91761	0.999999	18786	1	-0.40361
hsa-mir-6502	3	0.013707	0.036146	0.895736	1119	2	-1.0951	0.71967	0.72123	0.999999	16694	1	-1.0951
ASCC2	6	0.013727	0.051718	0.934683	1120	4	-0.37575	0.61305	0.75514	0.999999	15115	2	-0.37575
hsa-mir-8061	4	0.013746	0.045199	0.93007	1121	3	-0.62136	0.89585	0.89551	0.999999	18514	0	-0.62136
KAT2A	6	0.013747	0.051778	0.934683	1122	2	0.25907	0.20221	0.39929	0.999999	7964	3	0.25907
FAM129B	6	0.013757	0.051813	0.934683	1123	4	-0.57443	0.82074	0.86778	0.999999	17557	1	-0.57443
CARS	6	0.013796	0.051942	0.934683	1124	1	0.19056	0.053011	0.15388	0.986295	3157	4	0.19056
REEP2	6	0.013803	0.051961	0.934683	1125	5	-0.55267	0.27496	0.48243	0.999999	9573	1	-0.55267
AAMDC	6	0.013815	0.052003	0.934683	1126	5	-0.30292	0.94549	0.94551	0.999999	19396	0	-0.30292
PRAMEF10	6	0.013839	0.052088	0.934683	1127	4	-0.34736	0.56337	0.72149	0.999999	14447	1	-0.34736
TLR2	6	0.013879	0.052224	0.934683	1128	5	-0.36023	0.69611	0.81446	0.999999	16343	1	-0.36023
hsa-mir-4303	4	0.013881	0.045624	0.930669	1129	3	-0.80479	0.93203	0.93173	0.999999	19124	0	-0.80479
SCGB1D4	6	0.013885	0.052244	0.934683	1130	5	-0.54752	0.99052	0.99049	0.999999	20481	0	-0.54752
WDR36	6	0.013888	0.052257	0.934683	1131	4	-0.49265	0.34096	0.55557	0.999999	11052	2	-0.49265
ROR1	6	0.013891	0.05227	0.934683	1132	4	-0.60148	0.20233	0.39941	0.999999	7968	2	-0.60148
MED13L	6	0.013896	0.052286	0.934683	1133	3	0.017038	0.13651	0.31651	0.999999	6318	3	0.017038
DIAPH2	6	0.013902	0.052304	0.934683	1134	4	-0.57206	0.22239	0.42258	0.999999	8410	2	-0.57206
BEND3	6	0.013944	0.052452	0.934683	1135	2	-0.049659	0.71834	0.83129	0.999999	16672	2	-0.049659
PRAME	6	0.013946	0.052459	0.934683	1136	2	-0.056717	0.3131	0.52504	0.999999	10449	3	-0.056717
MPP7	6	0.013952	0.052476	0.934683	1137	4	-0.51113	0.98934	0.98933	0.999999	20447	0	-0.51113
ORM2	4	0.013952	0.045832	0.93251	1138	2	-0.32881	0.22721	0.3774	0.999999	8519	2	-0.32881
KIAA1644	6	0.013961	0.052508	0.934683	1139	4	-0.43239	0.8693	0.88998	0.999999	18122	1	-0.43239
PCDH8	6	0.013993	0.052609	0.934683	1140	5	-0.45277	0.97928	0.97916	0.999999	20211	0	-0.45277
PLEKHG7	6	0.013996	0.052614	0.934683	1141	3	0.071191	0.053107	0.15409	0.986439	3159	3	0.071191
FAM170A	6	0.014004	0.052645	0.934683	1142	5	-0.51315	0.80128	0.86013	0.999999	17372	1	-0.51315
CYP7A1	6	0.014037	0.052768	0.934683	1143	5	-0.46238	0.87521	0.89317	0.999999	18208	1	-0.46238
ITM2A	6	0.014038	0.052769	0.934683	1144	4	-0.47143	0.95144	0.95147	0.999999	19531	0	-0.47143
FAM47B	6	0.014045	0.05279	0.934683	1145	2	-0.050949	0.035755	0.11649	0.956132	2457	2	-0.050949
PAFAH1B2	6	0.014051	0.052811	0.934683	1146	4	-0.62301	0.32704	0.54036	0.999999	10771	1	-0.62301
VDR	6	0.014061	0.052838	0.934683	1147	4	-0.56587	0.82739	0.8705	0.999999	17630	1	-0.56587
DHFRL1	6	0.014065	0.052847	0.934683	1148	5	-0.31778	0.68198	0.80405	0.999999	16134	1	-0.31778
RBBP8	6	0.014079	0.052896	0.934683	1149	4	-0.49813	0.74626	0.84173	0.999999	16914	1	-0.49813
SPAG4	6	0.01409	0.052932	0.934683	1150	4	-0.63785	0.90983	0.91458	0.999999	18730	1	-0.63785
CD244	6	0.014099	0.052956	0.934683	1151	4	-0.39804	0.98355	0.9835	0.999999	20309	0	-0.39804
PSME3	6	0.014113	0.052994	0.934683	1152	4	-0.51562	0.98931	0.9893	0.999999	20444	0	-0.51562
KIAA1598	6	0.014121	0.053021	0.934683	1153	2	0.23898	0.32283	0.5358	0.999999	10680	3	0.23898
hsa-mir-4663	4	0.014128	0.046357	0.93251	1154	4	-0.28067	0.98587	0.98584	0.999999	20367	0	-0.28067
STK33	6	0.014133	0.053062	0.934683	1155	3	-0.3158	0.25299	0.45751	0.999999	9107	1	-0.3158
SART3	6	0.014135	0.053067	0.934683	1156	5	-1.0761	0.99486	0.99482	0.999999	20612	0	-1.0761
ITGB3	6	0.014142	0.053089	0.934683	1157	3	-0.16676	0.80251	0.8606	0.999999	17382	1	-0.16676
HLA-DOB	6	0.014149	0.053109	0.934683	1158	3	-0.23002	0.74687	0.84193	0.999999	16922	1	-0.23002
RBM19	6	0.014156	0.053131	0.934683	1159	3	-0.033193	0.79116	0.85646	0.999999	17281	1	-0.033193
AP5B1	6	0.014171	0.053177	0.934683	1160	3	-0.41544	0.29263	0.50219	0.999999	9962	1	-0.41544
RPL31	6	0.014185	0.053226	0.934683	1161	4	-0.40901	0.5641	0.72196	0.999999	14454	1	-0.40901
OGFR	6	0.014206	0.053297	0.934683	1162	4	-0.61964	0.57491	0.72911	0.999999	14596	2	-0.61964
PAPLN	6	0.014213	0.053321	0.934683	1163	2	-0.047346	0.060174	0.16901	0.994248	3440	2	-0.047346
MTFP1	6	0.014223	0.05335	0.934683	1164	5	-0.53963	0.43274	0.63928	0.999999	12736	1	-0.53963
CHRNA10	6	0.014249	0.05343	0.935289	1165	4	-0.31173	0.9076	0.913	0.999999	18691	1	-0.31173
MDM1	6	0.014291	0.053572	0.936986	1166	5	-0.33069	0.97958	0.97948	0.999999	20219	0	-0.33069
TTC25	6	0.014306	0.053629	0.937206	1167	3	-0.29134	0.43137	0.63844	0.999999	12715	2	-0.29134
C16orf13	6	0.014339	0.053734	0.937257	1168	4	-0.46853	0.8424	0.87707	0.999999	17813	1	-0.46853
RAB4A	6	0.014344	0.053747	0.937257	1169	3	-0.2731	0.29427	0.50404	0.999999	10002	2	-0.2731
C10orf71	6	0.014373	0.053847	0.937257	1170	5	-0.37474	0.59889	0.74541	0.999999	14913	1	-0.37474
CNNM4	6	0.014394	0.053919	0.937257	1171	2	0.0020634	0.033765	0.11194	0.953733	2379	2	0.0020634
KLRD1	6	0.014405	0.053966	0.937257	1172	3	-0.21088	0.48196	0.66925	0.999999	13397	2	-0.21088
hsa-mir-194-2	4	0.014411	0.047241	0.932529	1173	1	0.12727	0.43191	0.57957	0.999999	12722	2	0.12727
ABCD1	6	0.014413	0.053992	0.937257	1174	3	-0.065911	0.38272	0.60077	0.999999	11939	3	-0.065911
RHOXF2B	3	0.014424	0.037926	0.900096	1175	1	-0.14245	0.5915	0.61847	0.999999	14812	1	-0.14245
ZNF708	6	0.014439	0.054072	0.937257	1176	5	-0.38367	0.44293	0.64543	0.999999	12877	1	-0.38367
CAMKMT	6	0.014444	0.054084	0.937257	1177	3	-0.28072	0.39032	0.60895	0.999999	12095	3	-0.28072
PEX11A	6	0.014463	0.054143	0.937257	1178	4	-0.47331	0.98539	0.98535	0.999999	20356	0	-0.47331
NFATC3	6	0.014475	0.054174	0.937257	1179	4	-0.51421	0.070871	0.19103	0.994994	3896	2	-0.51421
ATP6V0B	6	0.014493	0.054229	0.937424	1180	2	0.3067	0.016621	0.06137	0.853442	1466	3	0.3067
ROM1	6	0.014516	0.054303	0.937586	1181	5	-0.46249	0.96928	0.96931	0.999999	19954	0	-0.46249
ECHS1	6	0.014593	0.054549	0.937672	1182	2	-0.12994	0.60835	0.7519	0.999999	15051	2	-0.12994
CYP4F11	6	0.014594	0.054551	0.937672	1183	4	-0.38304	0.83058	0.87185	0.999999	17665	1	-0.38304
TUT1	6	0.014595	0.054559	0.937672	1184	3	-0.27708	0.67426	0.79838	0.999999	16016	2	-0.27708
hsa-mir-4458	4	0.014611	0.047859	0.932529	1185	4	-0.3873	0.98539	0.98537	0.999999	20355	0	-0.3873
YPEL4	6	0.01463	0.054683	0.938587	1186	4	-0.57565	0.84127	0.87654	0.999999	17801	1	-0.57565
hsa-mir-3188	4	0.014637	0.047948	0.932529	1187	4	-0.54677	0.98536	0.98534	0.999999	20353	0	-0.54677
hsa-mir-647	4	0.01464	0.047956	0.932529	1188	4	-0.35485	0.98536	0.98534	0.999999	20352	0	-0.35485
SBNO1	6	0.014643	0.054723	0.938587	1189	3	-0.1531	0.97062	0.9706	0.999999	19990	0	-0.1531
ZFYVE21	6	0.01465	0.054748	0.938587	1190	5	-0.22623	0.92712	0.9282	0.999999	19023	1	-0.22623
C19orf71	6	0.014669	0.05482	0.938691	1191	5	-0.42052	0.89208	0.90284	0.999999	18456	1	-0.42052
TCF23	6	0.014692	0.054897	0.938691	1192	4	-0.54276	0.90181	0.90912	0.999999	18596	1	-0.54276
AMER1	6	0.0147	0.054931	0.938691	1193	4	-0.28099	0.026731	0.093327	0.916104	2065	2	-0.28099
CATSPER1	6	0.014721	0.054999	0.938691	1194	5	-0.51647	0.99572	0.99571	0.999999	20635	0	-0.51647
STK3	6	0.014765	0.055133	0.938691	1195	5	-0.5955	0.98414	0.98406	0.999999	20325	0	-0.5955
LHFPL5	6	0.014785	0.055191	0.938691	1196	4	-0.53072	0.20094	0.39778	0.999999	7932	2	-0.53072
ZFHX3	6	0.014786	0.055195	0.938691	1197	4	-0.69589	0.017674	0.064728	0.86198	1528	1	-0.69589
ACCSL	6	0.014792	0.055208	0.938691	1198	3	-0.19226	0.98356	0.98351	0.999999	20310	0	-0.19226
OSR2	6	0.014815	0.055291	0.938691	1199	4	-0.60768	0.93463	0.93494	0.999999	19170	1	-0.60768
OGDHL	6	0.01483	0.055341	0.938691	1200	5	-0.41932	0.74891	0.84253	0.999999	16937	1	-0.41932
CHMP7	6	0.014843	0.055383	0.938691	1201	4	-0.55024	0.50368	0.68289	0.999999	13668	1	-0.55024
OR4D5	6	0.014844	0.055387	0.938691	1202	4	-0.4746	0.74843	0.8424	0.999999	16933	1	-0.4746
ZHX3	6	0.014891	0.055547	0.939349	1203	4	-0.72698	0.92971	0.9305	0.999999	19075	1	-0.72698
HNRNPA0	6	0.014891	0.055547	0.939349	1204	3	-0.15068	0.12899	0.30278	0.999999	6037	2	-0.15068
DEFB126	6	0.014899	0.05558	0.939349	1205	5	-0.5091	0.86229	0.88638	0.999999	18039	1	-0.5091
PIGO	6	0.014908	0.055607	0.939349	1206	5	-0.37664	0.60045	0.74649	0.999999	14934	1	-0.37664
PDGFRL	6	0.014941	0.055705	0.939425	1207	2	-0.08172	0.2064	0.40411	0.999999	8057	1	-0.08172
VPS33B	6	0.014944	0.055717	0.939425	1208	5	-0.40259	0.53644	0.70386	0.999999	14083	1	-0.40259
NISCH	6	0.014956	0.055747	0.939425	1209	3	-0.24666	0.055367	0.15892	0.988181	3257	3	-0.24666
PRDM11	6	0.015004	0.055901	0.940885	1210	3	-0.20184	0.9681	0.96816	0.999999	19923	0	-0.20184
hsa-mir-3152	4	0.015008	0.049105	0.932529	1211	1	0.30413	0.096201	0.20914	0.999999	4843	2	0.30413
IL17C	6	0.015027	0.055972	0.940885	1212	3	-0.09355	0.033006	0.11024	0.951835	2350	3	-0.09355
hsa-mir-562	4	0.015034	0.049186	0.932529	1213	3	-0.54862	0.96834	0.96821	0.999999	19930	0	-0.54862
TAF12	6	0.015035	0.056002	0.940885	1214	5	-0.3257	0.5009	0.68106	0.999999	13630	1	-0.3257
SIPA1	6	0.015051	0.056049	0.940885	1215	4	-0.44586	0.96661	0.9667	0.999999	19877	0	-0.44586
RAB33A	6	0.015067	0.056105	0.940885	1216	5	-0.37919	0.90878	0.91386	0.999999	18707	1	-0.37919
CTTN	6	0.01509	0.056182	0.940885	1217	4	-0.65189	0.97315	0.97308	0.999999	20045	0	-0.65189
FAM76B	6	0.015092	0.056191	0.940885	1218	4	-0.59794	0.55709	0.71737	0.999999	14355	2	-0.59794
RLIM	6	0.015097	0.056211	0.940885	1219	5	-0.33082	0.014742	0.055224	0.834113	1346	1	-0.33082
C3	6	0.015109	0.056242	0.940885	1220	3	-0.256	0.64508	0.77746	0.999999	15563	2	-0.256
VTN	6	0.01514	0.056352	0.940928	1221	4	-0.32536	0.42877	0.63686	0.999999	12695	2	-0.32536
LYRM9	6	0.015179	0.056478	0.940928	1222	3	-0.41648	0.53866	0.70529	0.999999	14109	2	-0.41648
TRABD2A	6	0.01519	0.056514	0.940928	1223	3	-0.3282	0.54204	0.70748	0.999999	14161	1	-0.3282
TBK1	6	0.015202	0.056556	0.940928	1224	4	-0.56528	0.74934	0.84266	0.999999	16942	1	-0.56528
KRTAP10-3	6	0.015239	0.056678	0.940928	1225	1	0.51816	0.017743	0.064957	0.862579	1532	4	0.51816
EPB41L4A	6	0.015239	0.056679	0.940928	1226	5	-0.54944	0.97434	0.97424	0.999999	20082	0	-0.54944
COG3	6	0.01526	0.056747	0.940928	1227	5	-0.3337	0.83432	0.87346	0.999999	17718	1	-0.3337
TTC21A	6	0.015266	0.056771	0.940928	1228	4	-0.44205	0.3614	0.57778	0.999999	11491	2	-0.44205
KBTBD3	6	0.015292	0.056859	0.940928	1229	4	-0.68461	0.97337	0.97329	0.999999	20054	0	-0.68461
ERBB3	6	0.015314	0.056928	0.940928	1230	5	-0.31089	0.89875	0.90705	0.999999	18558	1	-0.31089
CXCL10	6	0.015326	0.056962	0.940928	1231	3	-0.39674	0.54113	0.7069	0.999999	14154	2	-0.39674
ZSCAN1	6	0.015339	0.057004	0.940928	1232	2	0.087538	0.48524	0.67133	0.999999	13435	2	0.087538
LGALS9	6	0.015341	0.057007	0.940928	1233	2	-0.096068	0.65876	0.78716	0.999999	15775	1	-0.096068
hsa-mir-326	4	0.015342	0.050092	0.934571	1234	3	-0.78466	0.9773	0.97728	0.999999	20173	0	-0.78466
PLXNA2	6	0.015354	0.057055	0.940928	1235	5	-0.35418	0.46196	0.65698	0.999999	13164	1	-0.35418
MYO1D	6	0.015355	0.05706	0.940928	1236	3	-0.38035	0.95527	0.95539	0.999999	19620	0	-0.38035
COX7A2L	6	0.015385	0.057159	0.941006	1237	3	-0.21121	0.83645	0.8744	0.999999	17744	1	-0.21121
NRXN1	6	0.015389	0.05717	0.941006	1238	3	-0.21683	0.092266	0.2337	0.999999	4682	2	-0.21683
GPR27	6	0.015396	0.057201	0.941006	1239	5	-0.38814	0.91164	0.91592	0.999999	18756	1	-0.38814
MTHFSD	6	0.015438	0.057343	0.941326	1240	2	0.052283	0.91707	0.92	0.999999	18834	1	0.052283
CARD14	6	0.015444	0.057355	0.941326	1241	3	-0.38922	0.48472	0.671	0.999999	13428	2	-0.38922
MRPL16	6	0.015488	0.057488	0.942021	1242	5	-0.33827	0.99702	0.997	0.999999	20680	0	-0.33827
ZNF283	6	0.015504	0.057557	0.942021	1243	4	-0.34012	0.58501	0.73599	0.999999	14718	2	-0.34012
hsa-mir-124-2	4	0.015506	0.050579	0.934683	1244	3	-0.43599	0.94924	0.94911	0.999999	19482	0	-0.43599
SLC2A2	6	0.015525	0.057627	0.942021	1245	3	-0.15529	0.82456	0.86933	0.999999	17592	1	-0.15529
YAF2	6	0.015538	0.057682	0.942021	1246	3	-0.097259	0.61138	0.75398	0.999999	15090	2	-0.097259
ZNF883	6	0.015551	0.057736	0.942021	1247	4	-0.33659	0.03577	0.11652	0.956132	2458	2	-0.33659
CDK11A	6	0.015554	0.057744	0.942021	1248	3	-0.21457	0.80151	0.86023	0.999999	17373	1	-0.21457
RAMP2	6	0.01556	0.057762	0.942021	1249	4	-0.47583	0.19487	0.39074	0.999999	7785	1	-0.47583
SHCBP1L	6	0.015587	0.057852	0.942751	1250	2	-0.086899	0.091615	0.23244	0.999999	4657	1	-0.086899
PDYN	6	0.015621	0.057963	0.943075	1251	3	-0.35365	0.47851	0.66716	0.999999	13364	2	-0.35365
SNX15	6	0.015637	0.058028	0.943075	1252	2	-0.080767	0.683	0.80475	0.999999	16143	2	-0.080767
HBZ	6	0.015639	0.058032	0.943075	1253	3	-0.020887	0.30941	0.52094	0.999999	10373	3	-0.020887
HMGN4	6	0.015646	0.058058	0.943075	1254	4	-0.48672	0.81556	0.86566	0.999999	17513	1	-0.48672
ZSCAN21	6	0.015658	0.058099	0.943075	1255	2	0.31113	0.068205	0.18556	0.994994	3771	4	0.31113
ZMYM1	6	0.015673	0.058159	0.943234	1256	3	-0.20084	0.3747	0.59216	0.999999	11756	3	-0.20084
C11orf48	6	0.015687	0.0582	0.943234	1257	2	-0.060914	0.54318	0.70824	0.999999	14180	2	-0.060914
ABCA3	6	0.015737	0.058364	0.945162	1258	2	-0.12573	0.97204	0.97199	0.999999	20020	0	-0.12573
GOLGA6A	6	0.015767	0.058472	0.946136	1259	5	-0.51218	0.74405	0.84107	0.999999	16901	1	-0.51218
C2orf68	6	0.015786	0.058534	0.946136	1260	3	-0.23189	0.54133	0.70702	0.999999	14157	1	-0.23189
ZNF711	6	0.015829	0.058669	0.946136	1261	3	-0.063064	0.23327	0.43492	0.999999	8656	3	-0.063064
WBP5	6	0.015836	0.058692	0.946136	1262	1	0.19453	0.38032	0.59819	0.999999	11880	2	0.19453
FRAT1	6	0.015852	0.058742	0.946136	1263	4	-0.59892	0.9958	0.99579	0.999999	20639	0	-0.59892
FAM92A1	6	0.015853	0.058743	0.946136	1264	4	-0.50504	0.90239	0.90951	0.999999	18605	1	-0.50504
hsa-mir-371a	4	0.015871	0.05167	0.934683	1265	2	-0.21821	0.87506	0.87465	0.999999	18206	0	-0.21821
CDK8	6	0.015886	0.058852	0.947039	1266	3	-0.071112	0.27208	0.47922	0.999999	9509	3	-0.071112
hsa-mir-4779	4	0.01592	0.051817	0.934683	1267	4	-0.48021	0.98408	0.98405	0.999999	20324	0	-0.48021
NonTargetingControlGuideForHuman_34	10	0.015922	0.071106	0.951971	1268	3	-0.015539	0.30404	0.59104	0.999999	10243	3	-0.015539
CAPN1	6	0.015933	0.059004	0.947039	1269	4	-0.48793	0.93206	0.93259	0.999999	19125	1	-0.48793
C11orf31	6	0.015935	0.059009	0.947039	1270	4	-0.28092	0.87442	0.89274	0.999999	18196	1	-0.28092
TPSAB1	6	0.015941	0.059029	0.947039	1271	2	0.1065	0.16242	0.35231	0.999999	7028	3	0.1065
CHFR	6	0.015964	0.059099	0.947039	1272	4	-0.49613	0.99002	0.98999	0.999999	20469	0	-0.49613
MLKL	6	0.015985	0.059161	0.947039	1273	3	-0.26471	0.50009	0.68054	0.999999	13622	2	-0.26471
HTR3A	6	0.016012	0.059246	0.947039	1274	5	-0.4022	0.96772	0.96776	0.999999	19912	0	-0.4022
NHLH1	6	0.016028	0.05929	0.947039	1275	3	-0.35422	0.60475	0.74948	0.999999	14994	2	-0.35422
WDFY4	6	0.016035	0.059311	0.947039	1276	1	0.16222	0.31933	0.53189	0.999999	10607	3	0.16222
KIAA0895	6	0.016056	0.059371	0.947039	1277	5	-0.23163	0.98326	0.9832	0.999999	20305	0	-0.23163
GPR108	6	0.016068	0.059412	0.947039	1278	3	-0.28126	0.10941	0.26643	0.999999	5298	2	-0.28126
MPV17	6	0.016091	0.059483	0.947039	1279	4	-0.51116	0.84554	0.87846	0.999999	17843	1	-0.51116
FRMD3	6	0.016102	0.059513	0.947039	1280	4	-0.37728	0.48752	0.67275	0.999999	13463	2	-0.37728
KRTAP9-6	6	0.016134	0.059622	0.947039	1281	4	-0.55256	0.43116	0.63831	0.999999	12714	2	-0.55256
SDSL	6	0.016149	0.059677	0.947039	1282	5	-0.37448	0.99523	0.9952	0.999999	20618	0	-0.37448
HCAR2	6	0.016161	0.059718	0.947039	1283	4	-0.41438	0.3866	0.60492	0.999999	12014	2	-0.41438
hsa-mir-3150a	4	0.016164	0.052574	0.934683	1284	3	-0.33247	0.3946	0.54246	0.999999	12184	1	-0.33247
FAM213A	6	0.016184	0.05979	0.947039	1285	3	-0.13512	0.23955	0.44204	0.999999	8787	2	-0.13512
ERGIC3	6	0.016221	0.059907	0.947039	1286	3	-0.47395	0.19312	0.38862	0.999999	7749	2	-0.47395
HIST3H2BB	6	0.016234	0.059949	0.947039	1287	5	-0.38114	0.89517	0.90475	0.999999	18505	1	-0.38114
TOP2A	6	0.016239	0.059967	0.947039	1288	3	-0.34343	0.45383	0.65201	0.999999	13037	2	-0.34343
hsa-mir-2110	4	0.016259	0.05287	0.934683	1289	4	-0.52951	0.98374	0.98371	0.999999	20313	0	-0.52951
NLRP6	6	0.01631	0.060194	0.947039	1290	4	-0.4281	0.18639	0.38072	0.999999	7608	2	-0.4281
SEPW1	6	0.016317	0.06022	0.947039	1291	5	-0.61101	0.98059	0.98051	0.999999	20244	0	-0.61101
RNF186	6	0.016317	0.060223	0.947039	1292	5	-0.53151	0.99234	0.99229	0.999999	20528	0	-0.53151
RPS3A	6	0.016325	0.06025	0.947039	1293	3	-0.35457	0.97854	0.97844	0.999999	20200	0	-0.35457
USP17L10	6	0.016335	0.060278	0.947039	1294	5	-0.41422	0.29717	0.5073	0.999999	10066	1	-0.41422
FAM89B	6	0.016379	0.060415	0.947567	1295	4	-0.62399	0.96713	0.9672	0.999999	19894	0	-0.62399
ZNF417	6	0.016383	0.06043	0.947567	1296	2	0.059052	0.39717	0.61623	0.999999	12244	3	0.059052
hsa-mir-3173	4	0.016407	0.053302	0.934683	1297	2	-0.63788	0.057175	0.13713	0.976958	3325	1	-0.63788
RNF166	6	0.016416	0.060535	0.948195	1298	3	-0.31171	0.44454	0.64638	0.999999	12902	2	-0.31171
CYP26A1	6	0.016446	0.060635	0.948195	1299	3	-0.26946	0.84569	0.87853	0.999999	17848	1	-0.26946
RBMXL3	6	0.016452	0.060652	0.948195	1300	4	-0.75547	0.97641	0.97633	0.999999	20148	0	-0.75547
PRG3	6	0.016483	0.060762	0.948345	1301	4	-0.56034	0.84616	0.87875	0.999999	17855	1	-0.56034
ARMC12	6	0.016507	0.06083	0.948345	1302	4	-0.57193	0.13745	0.31821	0.999999	6349	2	-0.57193
RGS1	6	0.016514	0.060859	0.948345	1303	3	-0.12122	0.76721	0.84833	0.999999	17084	1	-0.12122
ZNF254	6	0.016515	0.060865	0.948345	1304	5	-0.42716	0.94771	0.94778	0.999999	19449	0	-0.42716
APOE	6	0.016523	0.06089	0.948345	1305	4	-0.41726	0.86077	0.88562	0.999999	18017	1	-0.41726
PLEKHA5	6	0.01658	0.061086	0.949182	1306	5	-0.44675	0.62467	0.76319	0.999999	15282	1	-0.44675
FBXO4	6	0.016588	0.061115	0.949182	1307	5	-0.40727	0.93259	0.93305	0.999999	19139	1	-0.40727
ZNF572	6	0.01659	0.06112	0.949182	1308	3	-0.10966	0.13678	0.317	0.999999	6324	3	-0.10966
CCDC101	6	0.016619	0.061222	0.949182	1309	4	-0.37409	0.43378	0.6399	0.999999	12755	1	-0.37409
MFSD4	6	0.016631	0.061267	0.949182	1310	2	0.14714	0.22511	0.42565	0.999999	8464	3	0.14714
GOLIM4	4	0.016634	0.053988	0.937257	1311	4	-0.48499	0.98337	0.98335	0.999999	20306	0	-0.48499
PTF1A	6	0.016644	0.061315	0.949182	1312	3	-0.45485	0.36189	0.57834	0.999999	11499	2	-0.45485
hsa-mir-181b-1	4	0.016667	0.054081	0.937257	1313	2	-0.48417	0.026988	0.077882	0.889779	2075	1	-0.48417
RTN4R	6	0.016681	0.061425	0.949182	1314	3	-0.24491	0.95566	0.9558	0.999999	19634	0	-0.24491
PRSS54	6	0.016697	0.061475	0.949182	1315	3	-0.11289	0.24894	0.45288	0.999999	9008	3	-0.11289
ZBTB17	6	0.016706	0.061506	0.949182	1316	4	-0.68131	0.93685	0.93698	0.999999	19214	1	-0.68131
NUMB	6	0.01673	0.061582	0.949182	1317	3	-0.12338	0.13917	0.32122	0.999999	6410	3	-0.12338
HEATR3	6	0.016742	0.061619	0.949182	1318	5	-0.42252	0.7048	0.82102	0.999999	16485	1	-0.42252
hsa-mir-1277	4	0.016752	0.054329	0.937586	1319	4	-1.148	0.98325	0.98323	0.999999	20302	0	-1.148
OR5B12	6	0.016771	0.061709	0.949182	1320	5	-0.52796	0.953	0.95305	0.999999	19569	0	-0.52796
COG4	6	0.016775	0.06172	0.949182	1321	5	-0.41214	0.93011	0.93085	0.999999	19088	1	-0.41214
hsa-mir-1238	4	0.016777	0.054408	0.937672	1322	3	-0.70905	0.092803	0.2031	0.999999	4709	1	-0.70905
WRAP53	6	0.016793	0.061779	0.949182	1323	4	-0.50179	0.57352	0.72821	0.999999	14577	2	-0.50179
hsa-mir-345	4	0.016806	0.054488	0.937672	1324	4	-0.32854	0.98319	0.98318	0.999999	20300	0	-0.32854
TRIM67	6	0.016825	0.061881	0.949182	1325	5	-0.63565	0.99254	0.99249	0.999999	20537	0	-0.63565
AP3B2	6	0.01683	0.061897	0.949182	1326	4	-0.32787	0.73017	0.83697	0.999999	16795	1	-0.32787
SFXN3	6	0.016831	0.061901	0.949182	1327	2	-0.09889	0.67623	0.79985	0.999999	16049	1	-0.09889
SMARCC2	6	0.016832	0.061904	0.949182	1328	5	-0.53949	0.76017	0.84605	0.999999	17030	1	-0.53949
ANO4	6	0.016904	0.062142	0.951971	1329	2	-0.0046637	0.084899	0.21924	0.999999	4399	2	-0.0046637
KCNS2	6	0.01697	0.062337	0.951971	1330	4	-0.5127	0.78315	0.85367	0.999999	17222	1	-0.5127
HAS3	6	0.016996	0.062416	0.951971	1331	5	-0.57517	0.53204	0.70101	0.999999	14036	1	-0.57517
hsa-mir-892c	4	0.016996	0.055075	0.938691	1332	3	-0.42146	0.87644	0.87605	0.999999	18230	0	-0.42146
CLCN4	6	0.01702	0.062507	0.951971	1333	5	-0.37838	0.46163	0.65679	0.999999	13152	1	-0.37838
TAGLN2	6	0.017024	0.062523	0.951971	1334	5	-0.48111	0.70367	0.82018	0.999999	16458	1	-0.48111
SLC23A1	6	0.017042	0.062578	0.951971	1335	4	-0.48017	0.97556	0.97548	0.999999	20121	0	-0.48017
ATP5E	4	0.017098	0.055377	0.938691	1336	2	-0.32388	0.61361	0.68637	0.999999	15121	1	-0.32388
KIF17	6	0.017133	0.062851	0.951971	1337	3	-0.30033	0.88864	0.90076	0.999999	18398	1	-0.30033
FAM86B1	5	0.017136	0.056658	0.940928	1338	4	-0.60433	0.82614	0.84336	0.999999	17617	1	-0.60433
PTGFRN	6	0.017181	0.063001	0.951971	1339	4	-0.42942	0.2929	0.50249	0.999999	9971	2	-0.42942
USP21	6	0.017185	0.06301	0.951971	1340	5	-0.43123	0.99243	0.99237	0.999999	20531	0	-0.43123
APLP2	6	0.017196	0.063045	0.951971	1341	5	-0.44217	0.89843	0.90683	0.999999	18550	1	-0.44217
SLC5A11	6	0.017219	0.063114	0.951971	1342	4	-0.39331	0.074749	0.19895	0.999999	4019	2	-0.39331
BMPR2	6	0.017231	0.063148	0.951971	1343	3	-0.25613	0.27295	0.48019	0.999999	9518	2	-0.25613
KDELR3	6	0.017231	0.063148	0.951971	1344	4	-0.40314	0.96067	0.96075	0.999999	19725	0	-0.40314
MAPRE1	6	0.017276	0.063295	0.951971	1345	2	0.21453	0.1367	0.31686	0.999999	6320	4	0.21453
MTOR	6	0.017324	0.063447	0.951971	1346	5	-0.40227	0.99175	0.99172	0.999999	20516	0	-0.40227
PIWIL3	6	0.01733	0.063468	0.951971	1347	4	-0.60342	0.82603	0.86994	0.999999	17615	1	-0.60342
SV2A	6	0.017368	0.063589	0.951971	1348	3	-0.048431	0.24939	0.45338	0.999999	9016	3	-0.048431
STAU1	6	0.017376	0.063607	0.951971	1349	3	-0.25101	0.17563	0.36794	0.999999	7351	2	-0.25101
HDAC1	6	0.017376	0.063607	0.951971	1350	5	-0.34514	0.99751	0.99751	0.999999	20690	0	-0.34514
DUSP18	6	0.017388	0.063652	0.951971	1351	3	-0.32621	0.36357	0.58021	0.999999	11522	2	-0.32621
CXCL1	6	0.017418	0.063747	0.951971	1352	2	0.15335	0.097266	0.2434	0.999999	4885	3	0.15335
NXPE2	6	0.017425	0.063772	0.951971	1353	4	-0.26485	0.60845	0.75197	0.999999	15053	2	-0.26485
hsa-mir-1178	4	0.01743	0.056357	0.940928	1354	2	-0.26148	0.92486	0.92462	0.999999	18978	0	-0.26148
CPXM2	6	0.01747	0.063921	0.951971	1355	4	-0.5849	0.63464	0.77012	0.999999	15417	2	-0.5849
KRT83	6	0.017475	0.063938	0.951971	1356	3	-0.19212	0.084917	0.21929	0.999999	4400	2	-0.19212
TAB1	6	0.017491	0.063987	0.951971	1357	5	-0.58401	0.98326	0.98319	0.999999	20304	0	-0.58401
AFAP1L2	6	0.017494	0.064	0.951971	1358	4	-0.39239	0.7887	0.85558	0.999999	17258	1	-0.39239
PSORS1C1	6	0.017505	0.064028	0.951971	1359	4	-0.63144	0.71289	0.82711	0.999999	16595	2	-0.63144
DDX6	6	0.017505	0.064028	0.951971	1360	4	-0.53748	0.82095	0.86786	0.999999	17558	1	-0.53748
DUSP9	6	0.017523	0.0641	0.951971	1361	3	-0.20737	0.17279	0.3646	0.999999	7278	2	-0.20737
TM4SF18	6	0.017525	0.064101	0.951971	1362	2	0.26542	0.19908	0.3956	0.999999	7887	3	0.26542
GSTM5	5	0.017529	0.05776	0.942021	1363	4	-0.42676	0.90409	0.90428	0.999999	18631	0	-0.42676
KRT26	6	0.017553	0.064186	0.951971	1364	3	-0.40954	0.10256	0.25347	0.999999	5070	2	-0.40954
PAAF1	6	0.017562	0.064214	0.951971	1365	3	-0.1023	0.45967	0.6556	0.999999	13120	2	-0.1023
PYCR1	6	0.017574	0.064254	0.951971	1366	3	-0.17963	0.66207	0.78953	0.999999	15824	1	-0.17963
OR2W3	6	0.017602	0.06436	0.951971	1367	5	-0.42165	0.99633	0.9963	0.999999	20657	0	-0.42165
PROL1	6	0.017602	0.06436	0.951971	1368	5	-0.30677	0.0048758	0.021312	0.738649	583	1	-0.30677
PKHD1L1	6	0.017624	0.064445	0.951971	1369	3	-0.3129	0.59607	0.74352	0.999999	14877	1	-0.3129
HOXC11	6	0.017634	0.064478	0.951971	1370	4	-0.57657	0.27076	0.47771	0.999999	9480	2	-0.57657
ZBTB3	6	0.017674	0.064601	0.951971	1371	3	-0.27149	0.97573	0.97565	0.999999	20129	0	-0.27149
hsa-mir-34c	4	0.017699	0.056916	0.940928	1372	3	-0.51047	0.72979	0.75255	0.999999	16791	1	-0.51047
STARD5	6	0.017719	0.064755	0.951971	1373	5	-0.31353	0.92667	0.92783	0.999999	19013	1	-0.31353
ZNF337	6	0.017723	0.064773	0.951971	1374	3	-0.10562	0.63726	0.77193	0.999999	15442	2	-0.10562
HIVEP2	6	0.017735	0.064812	0.951971	1375	4	-0.37772	0.9137	0.91746	0.999999	18783	1	-0.37772
ATP9B	6	0.017763	0.064905	0.951971	1376	4	-0.53774	0.76607	0.84797	0.999999	17077	1	-0.53774
MAP4K5	6	0.01777	0.064927	0.951971	1377	2	0.0070303	0.48922	0.6738	0.999999	13480	2	0.0070303
MTMR7	6	0.017773	0.064933	0.951971	1378	2	0.3276	0.061082	0.17097	0.994248	3485	4	0.3276
CELA3B	6	0.017781	0.064955	0.951971	1379	5	-0.4228	0.84166	0.87672	0.999999	17806	1	-0.4228
ABI1	6	0.01779	0.064986	0.951971	1380	2	0.1886	0.1471	0.33389	0.999999	6678	3	0.1886
ZYX	6	0.0178	0.065019	0.951971	1381	5	-0.20859	0.043149	0.13278	0.974058	2747	1	-0.20859
USP42	6	0.017851	0.065188	0.951971	1382	5	-0.45881	0.55317	0.71482	0.999999	14311	1	-0.45881
ABCC12	6	0.017854	0.065198	0.951971	1383	4	-0.43154	0.85867	0.88462	0.999999	17985	1	-0.43154
NSL1	6	0.017872	0.065261	0.951971	1384	3	-0.072223	0.090258	0.22974	0.999999	4607	3	-0.072223
LSG1	6	0.017911	0.065373	0.951971	1385	5	-0.32384	0.50268	0.68222	0.999999	13656	1	-0.32384
BNIP3L	6	0.017922	0.065413	0.951971	1386	2	0.49816	0.057071	0.16254	0.993162	3321	4	0.49816
CCDC116	6	0.017933	0.065448	0.951971	1387	5	-0.38581	0.32588	0.53907	0.999999	10741	1	-0.38581
EML3	6	0.017949	0.065503	0.951971	1388	5	-0.60704	0.96319	0.96329	0.999999	19792	0	-0.60704
VSNL1	6	0.017952	0.065513	0.951971	1389	4	-0.33257	0.77338	0.85034	0.999999	17137	1	-0.33257
MAGOH	6	0.017955	0.065523	0.951971	1390	3	-0.14061	0.86302	0.88673	0.999999	18047	1	-0.14061
TP53I3	6	0.017963	0.065546	0.951971	1391	4	-0.19818	0.39368	0.61251	0.999999	12162	1	-0.19818
PARPBP	6	0.017971	0.065576	0.951971	1392	5	-0.32475	0.99264	0.99259	0.999999	20539	0	-0.32475
LRRC71	6	0.01802	0.065737	0.951971	1393	4	-0.45885	0.95872	0.95883	0.999999	19696	0	-0.45885
KBTBD8	6	0.018021	0.065738	0.951971	1394	4	-0.71551	0.41512	0.62874	0.999999	12497	2	-0.71551
NEDD1	6	0.018036	0.065786	0.951971	1395	5	-0.39756	0.96584	0.96593	0.999999	19858	0	-0.39756
PHLDB1	6	0.01804	0.065797	0.951971	1396	4	-0.52601	0.79301	0.85713	0.999999	17297	1	-0.52601
HSD17B2	6	0.018051	0.065836	0.951971	1397	4	-0.39129	0.65084	0.78152	0.999999	15658	1	-0.39129
SUSD4	6	0.01807	0.065902	0.951971	1398	4	-0.21332	0.21632	0.41557	0.999999	8280	1	-0.21332
DOLPP1	6	0.018085	0.065957	0.951971	1399	3	-0.18742	0.62831	0.76568	0.999999	15327	2	-0.18742
CCR8	6	0.018085	0.065957	0.951971	1400	5	-0.23573	0.83552	0.87397	0.999999	17733	1	-0.23573
DRGX	6	0.018099	0.066004	0.951971	1401	5	-0.43603	0.99677	0.99674	0.999999	20667	0	-0.43603
U2AF1L4	6	0.018115	0.06606	0.951971	1402	4	-0.41356	0.2503	0.45442	0.999999	9036	2	-0.41356
SEMA4G	6	0.018121	0.066072	0.951971	1403	4	-0.35342	0.82334	0.86885	0.999999	17576	1	-0.35342
TMEM66	6	0.018149	0.066163	0.951971	1404	5	-0.40388	0.5148	0.68993	0.999999	13807	1	-0.40388
KIAA1614	6	0.01817	0.066221	0.951971	1405	3	-0.26522	0.22758	0.42844	0.999999	8524	1	-0.26522
XKRY	6	0.01819	0.066274	0.951971	1406	5	-0.26955	0.98021	0.9801	0.999999	20236	0	-0.26955
PFDN5	6	0.018207	0.066326	0.951971	1407	5	-0.53213	0.55594	0.71661	0.999999	14342	1	-0.53213
ZNF488	6	0.018219	0.066368	0.951971	1408	4	-0.35002	0.98146	0.98136	0.999999	20265	0	-0.35002
CCDC124	5	0.018229	0.059691	0.947039	1409	3	-0.21515	0.40855	0.58001	0.999999	12397	2	-0.21515
FAM86C1	5	0.01825	0.05974	0.947039	1410	3	-0.44925	0.24122	0.43315	0.999999	8830	1	-0.44925
MYO16	6	0.018253	0.066475	0.951971	1411	5	-0.45946	0.98477	0.98471	0.999999	20343	0	-0.45946
BRINP1	6	0.018269	0.066521	0.951971	1412	2	-0.055989	0.69183	0.81124	0.999999	16283	1	-0.055989
MBLAC1	6	0.018287	0.066581	0.951971	1413	4	-0.32364	0.77793	0.85186	0.999999	17176	1	-0.32364
GPM6A	6	0.018297	0.066614	0.951971	1414	4	-0.4122	0.25937	0.4648	0.999999	9249	1	-0.4122
ERV3-1	6	0.018308	0.066652	0.951971	1415	5	-0.47709	0.96683	0.96692	0.999999	19886	0	-0.47709
SLC5A7	6	0.018318	0.066685	0.951971	1416	5	-0.41226	0.38532	0.60354	0.999999	11987	1	-0.41226
CDKN2B	6	0.018319	0.066687	0.951971	1417	1	0.33291	0.13431	0.31249	0.999999	6232	4	0.33291
GNA13	6	0.018322	0.066696	0.951971	1418	5	-0.45098	0.86267	0.88655	0.999999	18042	1	-0.45098
DBNDD2	6	0.018335	0.066748	0.951971	1419	4	-0.68908	0.98548	0.98544	0.999999	20359	0	-0.68908
ODF3B	6	0.018368	0.066858	0.951971	1420	2	-0.064501	0.51806	0.692	0.999999	13848	2	-0.064501
HBB	6	0.018391	0.066937	0.951971	1421	4	-0.25877	0.82536	0.86966	0.999999	17602	1	-0.25877
PPP1R12B	6	0.018443	0.06712	0.951971	1422	5	-0.27468	0.22938	0.43048	0.999999	8561	1	-0.27468
KBTBD4	6	0.018455	0.067161	0.951971	1423	2	0.069531	0.94775	0.94781	0.999999	19450	0	0.069531
HEATR1	6	0.018467	0.067196	0.951971	1424	2	0.36606	0.083537	0.21651	0.999999	4334	4	0.36606
SLC18B1	6	0.018479	0.067227	0.951971	1425	5	-0.18416	0.98738	0.98736	0.999999	20397	0	-0.18416
PCDHB14	6	0.018479	0.067228	0.951971	1426	3	-0.30634	0.75518	0.84448	0.999999	16995	1	-0.30634
MRPL45	6	0.018517	0.067351	0.951971	1427	3	0.021328	0.13102	0.30651	0.999999	6119	3	0.021328
RHBDD3	4	0.018523	0.05869	0.946136	1428	1	-0.038261	0.55909	0.6601	0.999999	14390	1	-0.038261
ZBTB4	6	0.018526	0.067382	0.951971	1429	3	-0.46243	0.9937	0.99363	0.999999	20573	0	-0.46243
TNFRSF14	6	0.018527	0.067384	0.951971	1430	4	-0.97194	0.19869	0.39519	0.999999	7880	2	-0.97194
CEP170	6	0.01856	0.067495	0.951971	1431	5	-0.44225	0.97133	0.97132	0.999999	20006	0	-0.44225
SMYD5	6	0.018573	0.067535	0.951971	1432	5	-0.45074	0.80846	0.86288	0.999999	17438	1	-0.45074
TTC33	6	0.018611	0.067672	0.951971	1433	4	-0.44372	0.8972	0.90603	0.999999	18531	1	-0.44372
UFD1L	6	0.018615	0.067687	0.951971	1434	3	0.070897	0.21018	0.40848	0.999999	8143	3	0.070897
MORN1	6	0.018616	0.067691	0.951971	1435	3	-0.052721	0.13997	0.32263	0.999999	6453	3	-0.052721
PLCB4	6	0.018621	0.067706	0.951971	1436	4	-0.52959	0.81574	0.86574	0.999999	17516	1	-0.52959
PCDHB5	6	0.018627	0.06772	0.951971	1437	5	-0.22216	0.93511	0.93535	0.999999	19180	1	-0.22216
MCC	6	0.018647	0.067793	0.951971	1438	3	-0.46653	0.66113	0.78887	0.999999	15807	2	-0.46653
HOXA7	6	0.018669	0.067862	0.951971	1439	3	-0.24987	0.98916	0.98915	0.999999	20437	0	-0.24987
CCAR2	6	0.018679	0.067891	0.951971	1440	3	-0.17917	0.54776	0.71122	0.999999	14235	1	-0.17917
DCAF13	6	0.018694	0.06793	0.951971	1441	4	-0.38256	0.26328	0.46921	0.999999	9333	2	-0.38256
PPP1R9B	6	0.018712	0.06799	0.951971	1442	3	-0.45863	0.56453	0.72224	0.999999	14459	2	-0.45863
ATP8B2	6	0.018715	0.067999	0.951971	1443	2	0.55743	0.02343	0.08308	0.903113	1870	3	0.55743
LCP1	6	0.018722	0.06802	0.951971	1444	5	-0.42821	0.97404	0.97394	0.999999	20074	0	-0.42821
STK32B	6	0.018749	0.068109	0.951971	1445	4	-0.403	0.89384	0.90392	0.999999	18484	1	-0.403
TNFAIP1	6	0.018757	0.068132	0.951971	1446	5	-0.47091	0.575	0.72917	0.999999	14597	1	-0.47091
GMCL1	6	0.018759	0.068134	0.951971	1447	4	-0.56812	0.5854	0.73625	0.999999	14725	1	-0.56812
ZNF565	6	0.018765	0.068153	0.951971	1448	2	0.20307	0.22436	0.42481	0.999999	8448	3	0.20307
SYT9	6	0.018783	0.068214	0.951971	1449	3	-0.41743	0.41218	0.62702	0.999999	12459	2	-0.41743
CAPNS1	6	0.018792	0.068238	0.951971	1450	4	-0.54507	0.93584	0.93603	0.999999	19192	1	-0.54507
ATP12A	6	0.018802	0.06827	0.951971	1451	5	-0.37826	0.97913	0.97902	0.999999	20208	0	-0.37826
SAMD10	6	0.018808	0.068289	0.951971	1452	4	-0.3249	0.99279	0.99275	0.999999	20545	0	-0.3249
ZNF71	6	0.018818	0.06832	0.951971	1453	4	-0.35103	0.91604	0.91922	0.999999	18816	1	-0.35103
OR10J1	6	0.018825	0.06835	0.951971	1454	5	-0.45768	0.93453	0.93484	0.999999	19169	1	-0.45768
hsa-mir-4676	4	0.018836	0.059354	0.947039	1455	2	-0.22505	0.74457	0.76249	0.999999	16904	1	-0.22505
ZNF574	6	0.01884	0.068388	0.951971	1456	5	-0.44065	0.97761	0.97752	0.999999	20181	0	-0.44065
IKBKG	6	0.018864	0.068461	0.951971	1457	3	-0.19364	0.092637	0.23439	0.999999	4698	2	-0.19364
C17orf82	6	0.018901	0.068584	0.951971	1458	4	-0.65834	0.046567	0.14014	0.976958	2891	2	-0.65834
CDON	6	0.018903	0.06859	0.951971	1459	5	-0.26699	0.88919	0.90111	0.999999	18409	1	-0.26699
ATN1	6	0.018914	0.068629	0.951971	1460	2	0.1728	0.11936	0.28515	0.999999	5675	4	0.1728
SYNDIG1	6	0.018935	0.068699	0.951971	1461	5	-0.36241	0.99559	0.99557	0.999999	20626	0	-0.36241
KRTAP10-1	6	0.018942	0.068726	0.951971	1462	3	-0.45699	0.14699	0.33376	0.999999	6676	2	-0.45699
GTF2H3	6	0.018946	0.068736	0.951971	1463	5	-0.50758	0.83325	0.87298	0.999999	17703	1	-0.50758
RASGRF1	6	0.01895	0.068754	0.951971	1464	5	-0.42204	0.93988	0.93988	0.999999	19279	0	-0.42204
PSMB8	6	0.018957	0.068775	0.951971	1465	5	-0.36593	0.47634	0.66583	0.999999	13341	1	-0.36593
GSAP	6	0.018963	0.0688	0.951971	1466	2	-0.21929	0.30077	0.51134	0.999999	10157	1	-0.21929
METTL11B	6	0.018992	0.06889	0.951971	1467	5	-0.30408	0.92528	0.92664	0.999999	18988	1	-0.30408
hsa-mir-515-1	3	0.019006	0.049222	0.932529	1468	2	-0.1756	0.85837	0.85847	0.999999	17982	0	-0.1756
DNAH9	6	0.019013	0.068952	0.951971	1469	3	-0.28715	0.9489	0.94893	0.999999	19476	0	-0.28715
CYP4F2	6	0.019042	0.069054	0.951971	1470	5	-0.51817	0.92244	0.9243	0.999999	18931	1	-0.51817
PIPOX	6	0.01905	0.069084	0.951971	1471	2	0.074344	0.58532	0.7362	0.999999	14722	2	0.074344
KLHL1	6	0.019059	0.069111	0.951971	1472	4	-0.78481	0.67039	0.79559	0.999999	15961	2	-0.78481
ACTL7B	6	0.019059	0.069111	0.951971	1473	4	-0.54052	0.68981	0.80974	0.999999	16258	2	-0.54052
FCHSD2	6	0.019062	0.069122	0.951971	1474	2	0.091059	0.097909	0.24462	0.999999	4902	3	0.091059
RHOBTB2	6	0.019077	0.069172	0.951971	1475	4	-0.48483	0.80552	0.86175	0.999999	17411	1	-0.48483
hsa-mir-4697	4	0.019086	0.0599	0.947039	1476	2	-0.17837	0.6041	0.68158	0.999999	14988	1	-0.17837
C6orf15	6	0.019112	0.069285	0.951971	1477	3	0.069458	0.10575	0.25952	0.999999	5178	3	0.069458
hsa-mir-4755	4	0.019202	0.060122	0.947039	1478	2	-0.38697	0.9314	0.93113	0.999999	19111	0	-0.38697
CEBPB	6	0.019209	0.069581	0.951971	1479	4	-0.54438	0.48938	0.6739	0.999999	13483	2	-0.54438
PKN3	6	0.019213	0.069596	0.951971	1480	2	0.0051238	0.9429	0.9429	0.999999	19344	0	0.0051238
NIT1	6	0.019229	0.069651	0.951971	1481	3	-0.31198	0.23945	0.44192	0.999999	8783	3	-0.31198
C8orf37	6	0.019238	0.06967	0.951971	1482	3	-0.22801	0.90316	0.91002	0.999999	18616	1	-0.22801
hsa-mir-6845	4	0.019251	0.060236	0.947039	1483	3	-1.2648	0.66456	0.71322	0.999999	15869	1	-1.2648
TNR	6	0.01926	0.069742	0.951971	1484	3	-0.13493	0.61368	0.7556	0.999999	15122	2	-0.13493
MAPRE2	6	0.019278	0.069813	0.951971	1485	3	-0.070012	0.37834	0.59611	0.999999	11832	2	-0.070012
hsa-mir-4646	4	0.019286	0.060305	0.947039	1486	2	-0.39784	0.14352	0.29057	0.999999	6581	1	-0.39784
CTNNBL1	6	0.019335	0.070006	0.951971	1487	4	-0.35384	0.10644	0.26081	0.999999	5204	2	-0.35384
SYT1	6	0.019343	0.070031	0.951971	1488	5	-0.38391	0.997	0.99698	0.999999	20679	0	-0.38391
AMDHD1	6	0.01936	0.070086	0.951971	1489	1	0.20879	0.086273	0.22191	0.999999	4459	3	0.20879
PTBP3	6	0.019384	0.07016	0.951971	1490	4	-0.64068	0.98613	0.9861	0.999999	20371	0	-0.64068
TIMP1	6	0.019409	0.070237	0.951971	1491	3	-0.29726	0.96462	0.96471	0.999999	19825	0	-0.29726
KRTAP5-6	6	0.01941	0.070239	0.951971	1492	5	-0.27967	0.59764	0.74455	0.999999	14895	1	-0.27967
hsa-mir-3944	4	0.019423	0.060602	0.948195	1493	3	-0.67581	0.98205	0.98204	0.999999	20278	0	-0.67581
GFRA1	6	0.019459	0.0704	0.951971	1494	3	-0.067469	0.91048	0.91503	0.999999	18735	1	-0.067469
C19orf43	6	0.019488	0.070488	0.951971	1495	5	-0.2415	0.94517	0.9452	0.999999	19387	0	-0.2415
TRIM59	6	0.019508	0.070539	0.951971	1496	1	0.31904	0.066551	0.18221	0.994994	3705	4	0.31904
CHCHD4	6	0.019548	0.070665	0.951971	1497	4	-0.3531	0.31467	0.52679	0.999999	10490	2	-0.3531
RAB40AL	6	0.019564	0.070717	0.951971	1498	3	-0.20593	0.0308	0.10519	0.941484	2268	2	-0.20593
PPP2R3C	6	0.019623	0.070909	0.951971	1499	5	-0.34395	0.45413	0.6522	0.999999	13042	1	-0.34395
TMCO6	6	0.019659	0.071024	0.951971	1500	3	-0.30454	0.95662	0.95672	0.999999	19656	0	-0.30454
SLC35E3	6	0.019707	0.071183	0.951971	1501	5	-0.36993	0.83046	0.8718	0.999999	17663	1	-0.36993
MXD4	6	0.019713	0.071206	0.951971	1502	5	-0.39413	0.8837	0.89785	0.999999	18324	1	-0.39413
FOXA3	6	0.019735	0.071282	0.951971	1503	5	-0.39937	0.68658	0.80734	0.999999	16206	1	-0.39937
hsa-mir-6846	4	0.019747	0.061251	0.949182	1504	1	0.033386	0.52281	0.6441	0.999999	13921	1	0.033386
ZNRD1	6	0.019753	0.07134	0.951971	1505	4	-0.74416	0.5245	0.69611	0.999999	13942	2	-0.74416
KIR3DL3	6	0.019756	0.071345	0.951971	1506	2	0.067482	0.79566	0.8581	0.999999	17317	1	0.067482
RNF25	6	0.019762	0.07136	0.951971	1507	3	-0.52749	0.3675	0.58444	0.999999	11596	2	-0.52749
TMEM120B	6	0.019783	0.071423	0.951971	1508	4	-0.43533	0.24701	0.45066	0.999999	8965	2	-0.43533
PAPOLB	6	0.019786	0.071432	0.951971	1509	3	-0.38641	0.96806	0.96811	0.999999	19922	0	-0.38641
FRS3	6	0.019787	0.071435	0.951971	1510	4	-0.5029	0.18091	0.37428	0.999999	7480	1	-0.5029
CD47	6	0.019806	0.071493	0.951971	1511	1	0.090482	0.29876	0.50905	0.999999	10115	2	0.090482
CEP170B	6	0.019816	0.071531	0.951971	1512	3	-0.22823	0.11652	0.27985	0.999999	5560	2	-0.22823
S100A3	6	0.019841	0.071602	0.951971	1513	4	-0.52949	0.83071	0.8719	0.999999	17666	1	-0.52949
UFC1	6	0.019852	0.071632	0.951971	1514	4	-0.40317	0.46861	0.66105	0.999999	13250	2	-0.40317
TXN	6	0.019855	0.071641	0.951971	1515	1	0.23134	0.27467	0.48211	0.999999	9566	3	0.23134
ZC3H10	6	0.01986	0.071659	0.951971	1516	4	-0.43125	0.83405	0.87333	0.999999	17716	1	-0.43125
FOXH1	6	0.019868	0.07168	0.951971	1517	4	-0.36345	0.83316	0.87294	0.999999	17701	1	-0.36345
CYTH1	6	0.019894	0.071757	0.951971	1518	4	-0.87066	0.17705	0.36962	0.999999	7377	2	-0.87066
TMSB10	6	0.019903	0.071785	0.951971	1519	5	-0.41964	0.19023	0.38519	0.999999	7690	1	-0.41964
PARP14	6	0.019905	0.071787	0.951971	1520	2	-0.11162	0.21956	0.41925	0.999999	8354	2	-0.11162
NonTargetingControlGuideForHuman_56	10	0.01991	0.085759	0.963026	1521	3	0.040284	0.51973	0.76988	0.999999	13870	3	0.040284
CRYGD	6	0.019924	0.071837	0.951971	1522	5	-0.34149	0.96096	0.96106	0.999999	19732	0	-0.34149
VPREB3	6	0.019943	0.071893	0.951971	1523	3	-0.027538	0.23089	0.4322	0.999999	8601	3	-0.027538
PIGC	6	0.019954	0.07193	0.951971	1524	2	-0.07005	0.34674	0.56188	0.999999	11163	2	-0.07005
AKAP10	6	0.019959	0.071949	0.951971	1525	4	-0.32911	0.81347	0.86484	0.999999	17490	1	-0.32911
NLRC5	6	0.019964	0.071969	0.951971	1526	5	-0.83502	0.99761	0.99761	0.999999	20692	0	-0.83502
SMPDL3B	6	0.019972	0.071996	0.951971	1527	4	-0.60699	0.91749	0.92031	0.999999	18847	1	-0.60699
LRRC19	6	0.019989	0.072049	0.951971	1528	4	-0.52438	0.26823	0.47481	0.999999	9435	1	-0.52438
NKX6-2	6	0.019992	0.07206	0.951971	1529	4	-0.61447	0.60921	0.75251	0.999999	15066	2	-0.61447
LEPREL2	6	0.020008	0.072119	0.951971	1530	4	-0.43507	0.60088	0.74678	0.999999	14942	1	-0.43507
ESD	6	0.020035	0.072218	0.951971	1531	3	-0.27079	0.13864	0.32025	0.999999	6393	2	-0.27079
C6orf203	6	0.020053	0.072282	0.951971	1532	3	0.14306	0.075513	0.2005	0.999999	4045	3	0.14306
HLA-DQA2	6	0.020068	0.072324	0.951971	1533	5	-0.31964	0.96482	0.96491	0.999999	19831	0	-0.31964
MTRR	6	0.020075	0.072347	0.951971	1534	4	-0.4074	0.94048	0.9405	0.999999	19290	0	-0.4074
C15orf27	6	0.020103	0.072438	0.951971	1535	2	0.27186	0.26742	0.47389	0.999999	9421	3	0.27186
WIPF1	6	0.020119	0.072482	0.951971	1536	4	-0.49509	0.65522	0.7846	0.999999	15728	2	-0.49509
HMGXB4	6	0.020131	0.072521	0.951971	1537	5	-0.3157	0.98187	0.98177	0.999999	20274	0	-0.3157
ATP8A2	6	0.020137	0.07254	0.951971	1538	4	-0.93268	0.30613	0.51731	0.999999	10303	1	-0.93268
UBE2V2	6	0.020138	0.072542	0.951971	1539	4	-0.43001	0.9845	0.98444	0.999999	20336	0	-0.43001
CD151	6	0.020152	0.072584	0.951971	1540	3	-0.10247	0.11028	0.2681	0.999999	5322	3	-0.10247
HRASLS	6	0.020166	0.072631	0.951971	1541	4	-0.50583	0.67337	0.79774	0.999999	16002	1	-0.50583
TNFRSF17	6	0.020191	0.072708	0.951971	1542	3	-0.1709	0.87817	0.89477	0.999999	18252	1	-0.1709
hsa-mir-6879	4	0.020195	0.062197	0.951971	1543	3	-0.68006	0.45009	0.5976	0.999999	12993	1	-0.68006
PCNT	6	0.0202	0.072737	0.951971	1544	5	-0.29081	0.71537	0.82904	0.999999	16624	1	-0.29081
UGT8	6	0.020212	0.072771	0.951971	1545	5	-0.24106	0.99728	0.99726	0.999999	20687	0	-0.24106
TIMMDC1	6	0.020233	0.072838	0.951971	1546	3	-0.20943	0.13179	0.30792	0.999999	6151	3	-0.20943
CAPSL	6	0.020251	0.072892	0.951971	1547	2	-0.25323	0.025932	0.090869	0.915352	2009	2	-0.25323
UBL7	6	0.020277	0.072969	0.951971	1548	3	-0.42985	0.34501	0.56003	0.999999	11137	2	-0.42985
FTL	6	0.020291	0.073014	0.951971	1549	3	-0.47679	0.98431	0.98424	0.999999	20332	0	-0.47679
CPNE3	6	0.020301	0.073043	0.951971	1550	1	0.33014	0.033778	0.11197	0.953733	2380	3	0.33014
ZNF576	6	0.02035	0.073213	0.951971	1551	2	0.0053153	0.19988	0.39653	0.999999	7909	2	0.0053153
CDK20	6	0.020367	0.073262	0.951971	1552	3	-0.026156	0.14914	0.33635	0.999999	6728	3	-0.026156
CHRM4	6	0.020383	0.073311	0.951971	1553	3	-0.32608	0.93125	0.93187	0.999999	19108	1	-0.32608
SGCZ	6	0.0204	0.073365	0.951971	1554	2	-0.17631	0.9629	0.963	0.999999	19780	0	-0.17631
TMEM154	6	0.020401	0.073367	0.951971	1555	3	-0.3242	0.4662	0.65962	0.999999	13218	2	-0.3242
ZNF485	6	0.020448	0.073518	0.951971	1556	3	-0.2708	0.5196	0.69299	0.999999	13868	2	-0.2708
DEFB135	6	0.020477	0.073608	0.951971	1557	5	-0.31153	0.40001	0.61929	0.999999	12291	1	-0.31153
GIPC3	6	0.020482	0.073623	0.951971	1558	4	-0.37373	0.18084	0.37419	0.999999	7478	2	-0.37373
HCCS	6	0.020499	0.073675	0.951971	1559	2	0.0059847	0.89593	0.90523	0.999999	18515	1	0.0059847
ARHGAP9	6	0.020527	0.07376	0.951971	1560	5	-0.36924	0.82344	0.86888	0.999999	17578	1	-0.36924
HOXC5	6	0.020533	0.073782	0.951971	1561	2	0.19333	0.20403	0.40134	0.999999	8003	3	0.19333
ACTG1	6	0.020598	0.073997	0.951971	1562	3	-0.23135	0.11316	0.27355	0.999999	5436	2	-0.23135
SYTL2	6	0.020623	0.074082	0.951971	1563	5	-0.34064	0.92315	0.92488	0.999999	18946	1	-0.34064
IFIT1	6	0.020649	0.07417	0.951971	1564	5	-0.33402	0.99134	0.99131	0.999999	20504	0	-0.33402
SMCP	6	0.020659	0.074202	0.951971	1565	2	0.18261	0.37591	0.5935	0.999999	11789	3	0.18261
PMP2	5	0.020667	0.066251	0.951971	1566	2	-0.089177	0.04571	0.13039	0.971646	2851	1	-0.089177
MPHOSPH6	6	0.020668	0.074224	0.951971	1567	5	-0.25065	0.98884	0.98882	0.999999	20431	0	-0.25065
KDM3A	6	0.020687	0.074293	0.951971	1568	5	-0.32211	0.96654	0.96663	0.999999	19875	0	-0.32211
RAB36	6	0.020692	0.074308	0.951971	1569	4	-0.39234	0.95645	0.95656	0.999999	19650	0	-0.39234
ZNF521	6	0.020697	0.074317	0.951971	1570	3	-0.09256	0.43375	0.63988	0.999999	12754	1	-0.09256
TMEM86B	6	0.020711	0.074369	0.951971	1571	4	-0.35222	0.52366	0.69557	0.999999	13931	2	-0.35222
SPIN4	6	0.020718	0.074392	0.951971	1572	5	-0.273	0.99104	0.99101	0.999999	20497	0	-0.273
NAP1L4	6	0.020726	0.074421	0.951971	1573	4	-0.42261	0.46749	0.66038	0.999999	13236	2	-0.42261
NEFM	6	0.020752	0.074496	0.951971	1574	4	-0.25596	0.99228	0.99223	0.999999	20526	0	-0.25596
KCNH2	6	0.020768	0.07455	0.951971	1575	4	-0.37088	0.81998	0.86748	0.999999	17549	1	-0.37088
SLC35B4	6	0.020777	0.07458	0.951971	1576	3	-0.19904	0.79678	0.8585	0.999999	17332	1	-0.19904
MTR	6	0.020805	0.074673	0.951971	1577	3	-0.37917	0.058658	0.16588	0.994248	3382	2	-0.37917
COL9A3	6	0.020805	0.074673	0.951971	1578	5	-0.35709	0.90756	0.91298	0.999999	18690	1	-0.35709
SYCP1	5	0.020807	0.066632	0.951971	1579	2	0.12447	0.054492	0.15142	0.984885	3215	2	0.12447
TRIM22	6	0.020812	0.0747	0.951971	1580	4	-0.41992	0.96489	0.96497	0.999999	19834	0	-0.41992
MICU1	6	0.020813	0.074706	0.951971	1581	5	-0.42396	0.9972	0.99719	0.999999	20682	0	-0.42396
SAP30	6	0.020813	0.074706	0.951971	1582	5	-0.77858	0.98521	0.98517	0.999999	20351	0	-0.77858
CLEC4D	6	0.020831	0.074757	0.951971	1583	4	-0.67731	0.41215	0.627	0.999999	12458	1	-0.67731
NonTargetingControlGuideForHuman_98	10	0.020831	0.08902	0.966573	1584	3	-0.07911	0.66831	0.8524	0.999999	15921	3	-0.07911
IFT20	6	0.020844	0.074795	0.951971	1585	3	-0.34289	0.841	0.87641	0.999999	17799	1	-0.34289
TMEM150A	6	0.020845	0.074801	0.951971	1586	3	-0.21483	0.6128	0.75495	0.999999	15112	1	-0.21483
FCGBP	6	0.020848	0.074809	0.951971	1587	4	-0.44017	0.35088	0.56632	0.999999	11255	1	-0.44017
PPP1R32	6	0.02089	0.074953	0.951971	1588	5	-0.38074	0.9703	0.97028	0.999999	19983	0	-0.38074
OLFML2A	6	0.020895	0.074968	0.951971	1589	2	-0.21505	0.65703	0.78589	0.999999	15749	2	-0.21505
PTK7	5	0.02091	0.066904	0.951971	1590	4	-0.36955	0.89216	0.89287	0.999999	18458	1	-0.36955
TLR7	6	0.020944	0.075126	0.951971	1591	3	-0.21614	0.32939	0.54293	0.999999	10817	2	-0.21614
PHF17	6	0.020973	0.075205	0.951971	1592	4	-0.43123	0.46089	0.65635	0.999999	13142	2	-0.43123
C6orf25	6	0.020994	0.075274	0.951971	1593	1	0.056046	0.068642	0.18646	0.994994	3796	2	0.056046
SPTBN2	6	0.021013	0.075341	0.951971	1594	4	-0.30481	0.90768	0.91305	0.999999	18693	1	-0.30481
SOX2	6	0.02103	0.075398	0.951971	1595	3	-0.26003	0.92751	0.92855	0.999999	19030	1	-0.26003
ZNF324B	6	0.021032	0.075402	0.951971	1596	5	-0.43254	0.92998	0.93074	0.999999	19083	1	-0.43254
CCT4	6	0.021053	0.075481	0.951971	1597	5	-0.53647	0.99441	0.99436	0.999999	20600	0	-0.53647
MGRN1	6	0.021054	0.075486	0.951971	1598	3	-0.41408	0.021481	0.076918	0.88831	1752	3	-0.41408
NCF1	6	0.021069	0.075535	0.951971	1599	4	-0.44595	0.91928	0.92177	0.999999	18879	1	-0.44595
KATNB1	6	0.021085	0.075581	0.951971	1600	4	-0.46544	0.96457	0.96466	0.999999	19823	0	-0.46544
ATPAF1	6	0.021086	0.075585	0.951971	1601	4	-0.79858	0.96058	0.96065	0.999999	19724	0	-0.79858
OR5D18	6	0.021098	0.075621	0.951971	1602	4	-0.26069	0.99357	0.99349	0.999999	20569	0	-0.26069
SOX8	6	0.021106	0.075647	0.951971	1603	4	-0.47087	0.79791	0.85892	0.999999	17341	1	-0.47087
C3orf67	6	0.021117	0.075682	0.951971	1604	4	-0.19146	0.25711	0.46227	0.999999	9198	2	-0.19146
hsa-mir-1231	4	0.02113	0.064141	0.951971	1605	2	-0.22647	0.11994	0.25058	0.999999	5696	2	-0.22647
IPO13	6	0.021135	0.075733	0.951971	1606	3	-0.14792	0.31047	0.52212	0.999999	10400	3	-0.14792
SLC2A14	6	0.021174	0.075846	0.951971	1607	4	-0.39254	0.9471	0.94714	0.999999	19442	0	-0.39254
MATN1	6	0.021189	0.075896	0.951971	1608	5	-0.50919	0.86768	0.88915	0.999999	18105	1	-0.50919
RRP1	6	0.021192	0.075899	0.951971	1609	3	-0.12935	0.28631	0.49517	0.999999	9818	3	-0.12935
RGS14	6	0.0212	0.075925	0.951971	1610	3	-0.15135	0.69978	0.81722	0.999999	16406	2	-0.15135
hsa-mir-320a	4	0.021202	0.064298	0.951971	1611	2	-0.3293	0.021136	0.065793	0.863577	1732	1	-0.3293
WDR60	6	0.021211	0.075959	0.951971	1612	5	-0.35281	0.93108	0.93172	0.999999	19107	1	-0.35281
hsa-mir-297	1	0.021218	0.021129	0.821458	1613	1	-1.2604	0.97878	0.9788	0.999999	20205	0	-1.2604
OR5A2	6	0.021231	0.076038	0.951971	1614	5	-0.49945	0.99667	0.99663	0.999999	20661	0	-0.49945
ANHX	6	0.021247	0.076088	0.951971	1615	5	-0.37956	0.99681	0.99678	0.999999	20670	0	-0.37956
CPNE2	6	0.021258	0.076115	0.951971	1616	4	-0.48964	0.044896	0.13654	0.975431	2819	1	-0.48964
GDI1	6	0.021285	0.076203	0.952083	1617	4	-0.58518	0.9248	0.92624	0.999999	18977	1	-0.58518
DYSF	6	0.021291	0.076218	0.952083	1618	2	-0.042689	0.54737	0.71097	0.999999	14230	2	-0.042689
STIP1	6	0.021347	0.07641	0.952777	1619	3	-0.2374	0.75001	0.84286	0.999999	16947	1	-0.2374
ACAP2	6	0.021371	0.076483	0.952777	1620	3	-0.14794	0.28647	0.49534	0.999999	9823	3	-0.14794
FAM135B	6	0.02138	0.076514	0.952777	1621	5	-0.32903	0.97407	0.97398	0.999999	20076	0	-0.32903
ZBTB39	6	0.021383	0.076522	0.952777	1622	5	-0.35313	0.98115	0.98105	0.999999	20256	0	-0.35313
TCTE1	6	0.02139	0.076549	0.952777	1623	3	-0.2075	0.10162	0.25171	0.999999	5041	2	-0.2075
hsa-mir-17	4	0.021402	0.064689	0.951971	1624	2	-0.429	0.78458	0.79161	0.999999	17233	1	-0.429
SULT1A2	6	0.021412	0.076625	0.952911	1625	4	-0.46334	0.23508	0.43698	0.999999	8696	1	-0.46334
KCTD21	6	0.021421	0.076651	0.952911	1626	4	-0.54505	0.68877	0.80894	0.999999	16239	2	-0.54505
SLC12A3	6	0.021467	0.076793	0.953729	1627	5	-0.47976	0.62341	0.76227	0.999999	15262	1	-0.47976
hsa-mir-3146	4	0.021487	0.06488	0.951971	1628	3	-0.77303	0.61569	0.68743	0.999999	15155	1	-0.77303
hsa-mir-555	4	0.0215	0.06491	0.951971	1629	2	-0.14122	0.89147	0.89118	0.999999	18448	0	-0.14122
ANAPC7	6	0.021549	0.077051	0.954444	1630	3	-0.045434	0.25966	0.46513	0.999999	9255	3	-0.045434
FERD3L	6	0.021587	0.077171	0.955301	1631	3	-0.15596	0.76167	0.84654	0.999999	17039	1	-0.15596
OR2C3	6	0.021686	0.07748	0.958046	1632	2	0.12564	0.26212	0.46795	0.999999	9312	3	0.12564
TDRKH	6	0.021736	0.077632	0.958779	1633	2	0.35753	0.051348	0.15039	0.982672	3096	3	0.35753
hsa-mir-634	4	0.021756	0.065449	0.951971	1634	3	-0.64578	0.88002	0.87961	0.999999	18274	0	-0.64578
PDCD5	6	0.021772	0.077744	0.958803	1635	3	-0.29915	0.95432	0.95444	0.999999	19599	0	-0.29915
NonTargetingControlGuideForHuman_70	10	0.021772	0.092343	0.966884	1636	6	-0.23876	0.59354	0.81466	0.999999	14837	2	-0.23876
IL2RG	6	0.021785	0.077785	0.958803	1637	4	-0.32254	0.64815	0.77965	0.999999	15620	2	-0.32254
APOC4	6	0.021798	0.077828	0.958803	1638	3	-0.095107	0.53746	0.7045	0.999999	14094	2	-0.095107
LOC729020	6	0.021815	0.077875	0.958803	1639	2	-0.021988	0.49987	0.6804	0.999999	13619	2	-0.021988
LRRC14B	6	0.021882	0.078089	0.959016	1640	3	-0.37363	0.3755	0.59306	0.999999	11777	2	-0.37363
hsa-mir-6727	4	0.021886	0.06571	0.951971	1641	3	-1.4945	0.86398	0.86356	0.999999	18062	0	-1.4945
PAFAH1B3	6	0.021893	0.078124	0.959016	1642	3	-0.20597	0.84175	0.87676	0.999999	17807	1	-0.20597
hsa-mir-3606	4	0.021896	0.065734	0.951971	1643	1	0.1213	0.25934	0.40887	0.999999	9247	2	0.1213
PRPF6	6	0.021898	0.078137	0.959016	1644	4	-0.51972	0.96506	0.96513	0.999999	19841	0	-0.51972
ZIC2	6	0.022006	0.07847	0.959016	1645	5	-0.35096	0.99333	0.99325	0.999999	20559	0	-0.35096
BIRC5	5	0.022023	0.069914	0.951971	1646	3	-1.1302	0.17134	0.33701	0.999999	7246	1	-1.1302
IRF5	6	0.022032	0.078561	0.959016	1647	3	-0.28653	0.12885	0.30251	0.999999	6029	2	-0.28653
ZNF705A	6	0.022059	0.078643	0.959016	1648	5	-0.38116	0.70104	0.81819	0.999999	16425	1	-0.38116
TNFRSF1A	6	0.02206	0.078646	0.959016	1649	4	-0.47112	0.52226	0.69466	0.999999	13912	2	-0.47112
hsa-mir-3176	4	0.022071	0.06611	0.951971	1650	3	-0.54715	0.76328	0.77576	0.999999	17054	1	-0.54715
GLT6D1	6	0.022072	0.078685	0.959016	1651	5	-0.38067	0.83942	0.87571	0.999999	17779	1	-0.38067
VPS9D1	6	0.022081	0.078714	0.959016	1652	3	-0.13353	0.23119	0.43256	0.999999	8609	3	-0.13353
PNPLA7	6	0.022082	0.078718	0.959016	1653	3	-0.18091	0.71807	0.83107	0.999999	16667	1	-0.18091
UNC93B1	6	0.02209	0.078743	0.959016	1654	4	-0.53	0.86688	0.88872	0.999999	18096	1	-0.53
KLC2	6	0.022103	0.078792	0.959016	1655	4	-0.39757	0.63678	0.7716	0.999999	15438	1	-0.39757
RCC1	6	0.022131	0.078877	0.959016	1656	2	0.55553	0.0043911	0.019563	0.730695	541	3	0.55553
MBD5	6	0.02214	0.078903	0.959016	1657	4	-0.5185	0.52722	0.69788	0.999999	13978	2	-0.5185
ARL4D	6	0.022154	0.078953	0.959016	1658	5	-0.31717	0.99626	0.99623	0.999999	20653	0	-0.31717
ERCC1	6	0.022178	0.079034	0.959016	1659	4	-0.27634	0.89798	0.90653	0.999999	18540	1	-0.27634
PHOX2A	6	0.022181	0.079048	0.959016	1660	2	-0.010855	0.15124	0.33887	0.999999	6783	2	-0.010855
LMTK3	6	0.022184	0.079056	0.959016	1661	3	-0.1694	0.39848	0.61764	0.999999	12265	3	-0.1694
HTRA2	5	0.022193	0.070357	0.951971	1662	2	-0.058435	0.57241	0.71301	0.999999	14567	2	-0.058435
PHC3	6	0.022204	0.079125	0.959016	1663	2	0.15866	0.38374	0.60186	0.999999	11958	3	0.15866
CDH16	6	0.022212	0.079152	0.959016	1664	3	-0.2821	0.94827	0.94833	0.999999	19463	0	-0.2821
TBL1X	6	0.02223	0.079201	0.959016	1665	3	-0.19433	0.62953	0.76653	0.999999	15342	1	-0.19433
RRH	6	0.022264	0.079318	0.959016	1666	4	-0.88757	0.13639	0.31628	0.999999	6317	2	-0.88757
TFPT	6	0.022314	0.079483	0.959016	1667	3	-0.50353	0.48498	0.67117	0.999999	13431	2	-0.50353
LRRK1	5	0.022322	0.070706	0.951971	1668	4	-0.53818	0.87983	0.882	0.999999	18273	1	-0.53818
LOC100130880	6	0.022329	0.079542	0.959016	1669	3	-0.22212	0.66772	0.79366	0.999999	15913	1	-0.22212
ZNF277	6	0.022332	0.07955	0.959016	1670	3	-0.47479	0.97763	0.97755	0.999999	20182	0	-0.47479
PCNX	6	0.022348	0.079599	0.959016	1671	4	-0.40373	0.96227	0.96239	0.999999	19763	0	-0.40373
KRTAP2-2	1	0.022351	0.022263	0.823895	1672	1	-2.1179	0.97765	0.97766	0.999999	20183	0	-2.1179
FEV	6	0.022379	0.079696	0.959016	1673	4	-0.35341	0.92963	0.93043	0.999999	19074	1	-0.35341
PTPRO	6	0.022397	0.079754	0.959016	1674	5	-0.34302	0.94261	0.94263	0.999999	19336	0	-0.34302
SOX12	6	0.022403	0.079777	0.959016	1675	2	-0.23852	0.95619	0.9563	0.999999	19645	0	-0.23852
ZNF141	6	0.022408	0.079787	0.959016	1676	4	-0.47132	0.95999	0.96009	0.999999	19715	0	-0.47132
SGSM1	6	0.022416	0.079815	0.959016	1677	4	-0.67961	0.1235	0.29275	0.999999	5839	2	-0.67961
DCSTAMP	6	0.022432	0.079865	0.959016	1678	4	-0.37631	0.7228	0.83466	0.999999	16741	2	-0.37631
KRBOX4	6	0.022477	0.080004	0.959016	1679	4	-0.38992	0.2671	0.47354	0.999999	9415	2	-0.38992
AGPHD1	6	0.022485	0.080028	0.959016	1680	5	-0.37076	0.74345	0.8409	0.999999	16896	1	-0.37076
GNB5	6	0.022529	0.080161	0.959016	1681	5	-0.46348	0.58404	0.73533	0.999999	14709	1	-0.46348
KIF3A	6	0.022529	0.080161	0.959016	1682	5	-0.63227	0.021662	0.077482	0.88831	1768	1	-0.63227
DEFB119	6	0.022534	0.080175	0.959016	1683	4	-0.34853	0.82821	0.87084	0.999999	17636	1	-0.34853
CDK2	6	0.022537	0.080187	0.959016	1684	5	-0.54116	0.97189	0.97186	0.999999	20017	0	-0.54116
PTRHD1	6	0.022569	0.080284	0.959016	1685	3	-0.05514	0.13545	0.31456	0.999999	6279	3	-0.05514
NKIRAS1	6	0.022581	0.080325	0.959016	1686	4	-0.47076	0.82004	0.86751	0.999999	17550	1	-0.47076
P2RX3	6	0.022591	0.08036	0.959016	1687	4	-0.48273	0.99076	0.99073	0.999999	20488	0	-0.48273
HOXA10	6	0.022599	0.080388	0.959016	1688	4	-0.55487	0.98943	0.98942	0.999999	20452	0	-0.55487
NEGR1	6	0.022613	0.080438	0.959016	1689	4	-0.36909	0.90359	0.91032	0.999999	18621	1	-0.36909
GDF5	6	0.022629	0.080491	0.959016	1690	5	-0.43582	0.74917	0.84262	0.999999	16941	1	-0.43582
GYPA	6	0.02264	0.080521	0.959016	1691	4	-0.40344	0.96745	0.96752	0.999999	19903	0	-0.40344
ZEB2	6	0.022644	0.080533	0.959016	1692	5	-0.37666	0.99682	0.99679	0.999999	20671	0	-0.37666
GPT2	6	0.022649	0.080551	0.959016	1693	3	-0.54509	0.77391	0.85051	0.999999	17141	1	-0.54509
C10orf91	6	0.022675	0.080625	0.959016	1694	2	-0.083319	0.69542	0.81395	0.999999	16327	1	-0.083319
MR1	6	0.022683	0.080652	0.959016	1695	4	-0.28585	0.71653	0.82993	0.999999	16644	1	-0.28585
CRYBA2	6	0.022687	0.080664	0.959016	1696	4	-0.36195	0.96899	0.96902	0.999999	19947	0	-0.36195
EIF1B	6	0.022697	0.080697	0.959016	1697	5	-0.39121	0.95315	0.9532	0.999999	19572	0	-0.39121
FAM163B	6	0.022724	0.08078	0.959338	1698	2	0.13817	0.67539	0.79923	0.999999	16031	2	0.13817
KAT6A	6	0.022735	0.080828	0.959338	1699	4	-0.33106	0.9922	0.99216	0.999999	20525	0	-0.33106
JUP	6	0.022774	0.080942	0.959338	1700	2	-0.1876	0.69721	0.81528	0.999999	16359	2	-0.1876
PHLDA2	6	0.022788	0.080982	0.959338	1701	2	0.27114	0.27198	0.4791	0.999999	9506	3	0.27114
PCSK7	6	0.022797	0.081014	0.959338	1702	2	-0.037433	0.79773	0.85885	0.999999	17340	1	-0.037433
PILRA	6	0.022803	0.081035	0.959338	1703	4	-0.40057	0.81134	0.86401	0.999999	17469	1	-0.40057
POP5	6	0.022818	0.081078	0.959338	1704	4	-0.74355	0.95364	0.95373	0.999999	19582	0	-0.74355
PDE4C	6	0.022823	0.081096	0.959338	1705	3	-0.10284	0.41131	0.62648	0.999999	12439	1	-0.10284
GAD1	6	0.022854	0.0812	0.959632	1706	3	-0.26869	0.69078	0.81046	0.999999	16270	2	-0.26869
GRAMD3	6	0.022858	0.081214	0.959632	1707	5	-0.38701	0.74569	0.84157	0.999999	16909	1	-0.38701
NECAP1	6	0.022873	0.081264	0.959684	1708	2	-0.096296	0.52067	0.69368	0.999999	13880	1	-0.096296
ZFP82	6	0.022893	0.08132	0.959797	1709	5	-0.36559	0.79401	0.85749	0.999999	17306	1	-0.36559
TRAF2	6	0.022953	0.081508	0.960995	1710	5	-0.46072	0.99483	0.99478	0.999999	20610	0	-0.46072
IL10	6	0.022955	0.081514	0.960995	1711	4	-0.44373	0.36918	0.58622	0.999999	11637	2	-0.44373
KDELR1	6	0.023013	0.081703	0.961914	1712	4	-0.46318	0.85105	0.88098	0.999999	17904	1	-0.46318
TLR1	6	0.023021	0.081731	0.961914	1713	1	0.35776	0.0029033	0.014005	0.663807	425	3	0.35776
TLDC1	6	0.02307	0.081868	0.962102	1714	2	-0.098595	0.34827	0.5635	0.999999	11196	2	-0.098595
ASAP1	6	0.023074	0.081882	0.962102	1715	5	-0.25024	0.98916	0.98916	0.999999	20438	0	-0.25024
KRT75	6	0.023076	0.081886	0.962102	1716	4	-0.52435	0.97896	0.97885	0.999999	20206	0	-0.52435
ILKAP	6	0.023094	0.081943	0.962224	1717	5	-0.51903	0.061021	0.17084	0.994248	3479	1	-0.51903
ACP1	6	0.023185	0.082234	0.963026	1718	5	-0.3645	0.98758	0.98757	0.999999	20402	0	-0.3645
RAD23B	6	0.023202	0.082285	0.963026	1719	3	0.054777	0.10566	0.25934	0.999999	5177	3	0.054777
ZCCHC18	6	0.02321	0.08231	0.963026	1720	3	-0.046273	0.31862	0.53113	0.999999	10587	3	-0.046273
FOXP2	6	0.023213	0.082319	0.963026	1721	5	-0.30459	0.92997	0.93073	0.999999	19082	1	-0.30459
hsa-mir-3654	4	0.023267	0.068627	0.951971	1722	3	-0.36801	0.49452	0.63232	0.999999	13553	1	-0.36801
GDNF	6	0.023268	0.082503	0.963026	1723	2	-0.11692	0.44703	0.64789	0.999999	12940	1	-0.11692
MRPS10	6	0.023297	0.082593	0.963026	1724	5	-0.54642	0.90658	0.91231	0.999999	18674	1	-0.54642
TTC31	6	0.023298	0.082596	0.963026	1725	4	-0.49794	0.98115	0.98105	0.999999	20257	0	-0.49794
ALX1	6	0.023304	0.082614	0.963026	1726	5	-0.27416	0.97801	0.97793	0.999999	20191	0	-0.27416
STRAP	6	0.023325	0.082686	0.963026	1727	3	-0.24446	0.96928	0.9693	0.999999	19953	0	-0.24446
TMEM86A	6	0.023367	0.082826	0.963026	1728	2	0.35685	0.063141	0.17521	0.994248	3555	4	0.35685
TMEM156	6	0.023379	0.082868	0.963026	1729	3	-0.2392	0.95842	0.95851	0.999999	19688	0	-0.2392
MTCP1	6	0.023393	0.082907	0.963026	1730	5	-0.32915	0.97275	0.9727	0.999999	20032	0	-0.32915
DBN1	6	0.023398	0.082919	0.963026	1731	5	-0.22516	0.9619	0.962	0.999999	19755	0	-0.22516
KDM1A	6	0.023416	0.082978	0.963026	1732	5	-0.33821	0.86435	0.88742	0.999999	18066	1	-0.33821
TGDS	6	0.023476	0.08318	0.963026	1733	5	-0.41789	0.97814	0.97805	0.999999	20192	0	-0.41789
ZNF502	6	0.02349	0.083216	0.963026	1734	4	-0.48795	0.019629	0.071025	0.87364	1647	2	-0.48795
VEZT	6	0.023494	0.083232	0.963026	1735	3	-0.15828	0.91285	0.91682	0.999999	18773	1	-0.15828
IGSF1	6	0.023515	0.083291	0.963026	1736	3	-0.18644	0.50228	0.68197	0.999999	13653	2	-0.18644
hsa-mir-606	4	0.023539	0.069218	0.951971	1737	3	-0.53171	0.6174	0.68832	0.999999	15181	1	-0.53171
BARX1	6	0.023551	0.083397	0.963026	1738	5	-0.44764	0.63585	0.77096	0.999999	15427	1	-0.44764
PLA2G5	6	0.023559	0.08342	0.963026	1739	5	-0.44779	0.81396	0.86504	0.999999	17493	1	-0.44779
ZC3H7A	6	0.023592	0.083525	0.963026	1740	2	0.29263	0.098839	0.24643	0.999999	4939	4	0.29263
SCRN3	6	0.023606	0.083567	0.963026	1741	4	-0.41187	0.23269	0.43429	0.999999	8641	2	-0.41187
FOXC1	6	0.023609	0.083574	0.963026	1742	3	-0.52278	0.2074	0.40523	0.999999	8079	1	-0.52278
CACNB3	6	0.023609	0.083574	0.963026	1743	4	-0.36748	0.82633	0.87006	0.999999	17621	1	-0.36748
EPM2A	6	0.023614	0.08359	0.963026	1744	1	0.3979	0.061399	0.17163	0.994248	3492	4	0.3979
OR2V2	6	0.023654	0.0837	0.963026	1745	5	-0.5407	0.8865	0.89947	0.999999	18367	1	-0.5407
ELF3	6	0.023656	0.083703	0.963026	1746	5	-0.34861	0.53977	0.70601	0.999999	14131	1	-0.34861
FAM91A1	6	0.023713	0.083892	0.963026	1747	5	-0.32756	0.97157	0.97156	0.999999	20011	0	-0.32756
TSPYL5	6	0.023719	0.083912	0.963026	1748	4	-0.41262	0.60482	0.74952	0.999999	14996	2	-0.41262
LIMA1	6	0.023721	0.083914	0.963026	1749	5	-0.22007	0.5891	0.73875	0.999999	14780	1	-0.22007
TMEM161A	6	0.023762	0.084027	0.963026	1750	2	0.014221	0.23052	0.43177	0.999999	8588	3	0.014221
EPO	6	0.023775	0.08406	0.963026	1751	4	-0.42641	0.087236	0.22381	0.999999	4494	1	-0.42641
ASB5	6	0.023851	0.084313	0.963026	1752	2	0.011164	0.3922	0.61097	0.999999	12136	3	0.011164
COL14A1	6	0.023865	0.084359	0.963026	1753	5	-0.40091	0.74819	0.84233	0.999999	16932	1	-0.40091
ID4	6	0.023899	0.084453	0.963026	1754	5	-0.31923	0.94571	0.94573	0.999999	19404	0	-0.31923
RBM4B	6	0.02391	0.084486	0.963026	1755	4	-0.39059	0.46317	0.65777	0.999999	13180	2	-0.39059
ELFN2	6	0.02392	0.08452	0.963026	1756	3	-0.14649	0.19378	0.38943	0.999999	7763	3	-0.14649
ZSCAN22	6	0.023958	0.084637	0.963026	1757	4	-0.30623	0.21649	0.41576	0.999999	8287	2	-0.30623
RAB42	6	0.023959	0.084638	0.963026	1758	1	0.0077695	0.38525	0.60345	0.999999	11984	2	0.0077695
REG1B	6	0.023961	0.084642	0.963026	1759	5	-0.40988	0.99488	0.99484	0.999999	20613	0	-0.40988
hsa-mir-1234	4	0.023968	0.070117	0.951971	1760	3	-0.55682	0.54521	0.65382	0.999999	14204	1	-0.55682
PABPC5	6	0.023971	0.08468	0.963026	1761	5	-0.36386	0.99495	0.99492	0.999999	20614	0	-0.36386
ERCC6L	6	0.023976	0.0847	0.963026	1762	3	-0.22856	0.31559	0.52778	0.999999	10513	3	-0.22856
LTA4H	6	0.023996	0.084763	0.963026	1763	4	-0.67746	0.92768	0.92871	0.999999	19034	1	-0.67746
SPAG5	6	0.024008	0.084807	0.963026	1764	4	-0.28583	0.99274	0.99269	0.999999	20542	0	-0.28583
AMN1	6	0.024028	0.084864	0.963026	1765	3	-0.43934	0.41107	0.62635	0.999999	12435	2	-0.43934
GSG1	6	0.024033	0.084884	0.963026	1766	5	-0.85823	0.95599	0.95611	0.999999	19641	0	-0.85823
FAM71F1	6	0.024039	0.084898	0.963026	1767	4	-0.42186	0.60245	0.74787	0.999999	14970	1	-0.42186
KCTD18	6	0.024055	0.084964	0.963026	1768	4	-0.41646	0.30095	0.51154	0.999999	10164	1	-0.41646
AP1G1	6	0.024058	0.084972	0.963026	1769	5	-0.4924	0.94944	0.94947	0.999999	19489	0	-0.4924
CDH9	6	0.024066	0.084998	0.963026	1770	5	-0.29921	0.51782	0.69186	0.999999	13845	1	-0.29921
KRT6B	6	0.024067	0.085	0.963026	1771	4	-0.5573	0.55184	0.71393	0.999999	14293	1	-0.5573
RAP2B	6	0.02409	0.08507	0.963026	1772	5	-0.3939	0.82034	0.86763	0.999999	17553	1	-0.3939
HOXC10	6	0.024107	0.085123	0.963026	1773	3	-0.30191	0.44763	0.64828	0.999999	12950	2	-0.30191
AGAP4	6	0.024108	0.085125	0.963026	1774	3	-0.25206	0.81249	0.86445	0.999999	17480	1	-0.25206
CA1	6	0.02413	0.085204	0.963026	1775	5	-0.57208	0.75145	0.8433	0.999999	16968	1	-0.57208
RRP7A	6	0.024138	0.085235	0.963026	1776	4	-0.5274	0.17728	0.3699	0.999999	7382	2	-0.5274
OR12D2	6	0.024151	0.085287	0.963026	1777	4	-0.50634	0.87164	0.89124	0.999999	18157	1	-0.50634
TIGD3	6	0.024191	0.085414	0.963026	1778	5	-0.42041	0.87454	0.89279	0.999999	18199	1	-0.42041
CAPN7	6	0.024201	0.085447	0.963026	1779	3	-0.35557	0.2081	0.40606	0.999999	8102	1	-0.35557
RBM33	6	0.024206	0.085457	0.963026	1780	4	-0.65698	0.79232	0.85688	0.999999	17291	1	-0.65698
ATP10B	6	0.024208	0.085466	0.963026	1781	5	-0.43598	0.99734	0.99732	0.999999	20688	0	-0.43598
NCDN	6	0.024231	0.085536	0.963026	1782	5	-0.4089	0.73338	0.83791	0.999999	16814	1	-0.4089
ELK3	6	0.024255	0.085602	0.963026	1783	4	-0.51104	0.99029	0.99026	0.999999	20473	0	-0.51104
GLTSCR1	5	0.024262	0.075836	0.951971	1784	3	-0.41766	0.27338	0.47546	0.999999	9527	1	-0.41766
CCNE2	6	0.024285	0.085703	0.963026	1785	4	-0.65912	0.72751	0.83623	0.999999	16776	1	-0.65912
REEP4	6	0.0243	0.085745	0.963026	1786	3	-0.04702	0.11042	0.26839	0.999999	5328	2	-0.04702
MEOX1	6	0.024305	0.085765	0.963026	1787	3	-0.18229	0.65646	0.78548	0.999999	15742	1	-0.18229
hsa-mir-6797	4	0.024326	0.070875	0.951971	1788	3	-0.5076	0.077191	0.17475	0.994248	4112	1	-0.5076
ARL2BP	6	0.024348	0.085892	0.963026	1789	4	-0.73891	0.12917	0.30312	0.999999	6040	1	-0.73891
OR2L8	6	0.024365	0.085947	0.963026	1790	5	-0.47513	0.99273	0.99268	0.999999	20541	0	-0.47513
TRIM43B	6	0.024368	0.085958	0.963026	1791	4	-0.48767	0.0396	0.12501	0.961579	2613	1	-0.48767
ASAH2	6	0.024381	0.085997	0.963026	1792	4	-0.46609	0.32733	0.54068	0.999999	10778	2	-0.46609
HIST1H1C	6	0.024403	0.086059	0.963026	1793	1	0.32336	0.065023	0.17904	0.994864	3647	4	0.32336
RUNDC1	6	0.024451	0.086203	0.963026	1794	4	-0.4998	0.69331	0.81235	0.999999	16301	2	-0.4998
SLPI	6	0.024453	0.08621	0.963026	1795	3	-0.1945	0.16819	0.35915	0.999999	7164	2	-0.1945
TCF15	6	0.024461	0.086238	0.963026	1796	4	-0.4435	0.14991	0.33726	0.999999	6747	2	-0.4435
UGT1A10	2	0.024486	0.045202	0.93007	1797	2	-0.19324	0.97551	0.97546	0.999999	20120	0	-0.19324
MAEL	6	0.024491	0.086331	0.963026	1798	4	-0.35741	0.49215	0.67557	0.999999	13520	1	-0.35741
GJB5	6	0.024502	0.086368	0.963026	1799	3	0.17332	0.087721	0.22475	0.999999	4509	3	0.17332
MRGPRX1	6	0.024511	0.0864	0.963026	1800	3	-0.28294	0.64557	0.77779	0.999999	15570	1	-0.28294
EIF5A2	6	0.024538	0.086489	0.963026	1801	4	-0.44251	0.9608	0.9609	0.999999	19727	0	-0.44251
NRG4	6	0.024551	0.086531	0.963026	1802	3	-0.37107	0.78113	0.85295	0.999999	17210	1	-0.37107
FZD1	6	0.024554	0.086539	0.963026	1803	5	-0.26377	0.97605	0.97598	0.999999	20135	0	-0.26377
KIF19	6	0.024568	0.086581	0.963026	1804	5	-0.29785	0.604	0.74896	0.999999	14986	1	-0.29785
TRAFD1	6	0.024571	0.086591	0.963026	1805	3	-0.10059	0.34538	0.56044	0.999999	11148	3	-0.10059
HTRA4	6	0.024597	0.086675	0.963026	1806	4	-0.50965	0.94161	0.94164	0.999999	19318	0	-0.50965
POLR3GL	6	0.024598	0.086676	0.963026	1807	5	-0.32489	0.9917	0.99165	0.999999	20515	0	-0.32489
PRPS1L1	6	0.024601	0.086685	0.963026	1808	3	-0.18538	0.24582	0.44928	0.999999	8937	1	-0.18538
VILL	6	0.024604	0.086696	0.963026	1809	4	-0.55109	0.19374	0.38938	0.999999	7761	2	-0.55109
HIST1H2BE	6	0.024632	0.086779	0.963427	1810	5	-0.28444	0.94819	0.94825	0.999999	19460	0	-0.28444
LOC256021	5	0.024636	0.076811	0.953729	1811	4	-0.7409	0.97701	0.97706	0.999999	20165	0	-0.7409
LCE1E	4	0.024667	0.071584	0.951971	1812	2	-0.27258	0.49166	0.63121	0.999999	13514	1	-0.27258
TOX	6	0.024699	0.086997	0.96456	1813	4	-0.3464	0.060351	0.1694	0.994248	3451	1	-0.3464
FOPNL	6	0.024702	0.087007	0.96456	1814	5	-0.29486	0.95057	0.95061	0.999999	19514	0	-0.29486
HSD17B1	6	0.024734	0.087113	0.96456	1815	2	0.041742	0.56571	0.72302	0.999999	14477	2	0.041742
SNRPB2	6	0.024734	0.087113	0.96456	1816	5	-0.27689	0.25276	0.45724	0.999999	9100	1	-0.27689
hsa-mir-4692	4	0.024766	0.071799	0.951971	1817	2	-0.013672	0.29817	0.44698	0.999999	10094	2	-0.013672
SLC25A36	6	0.024798	0.087321	0.965199	1818	1	0.060932	0.075079	0.19962	0.999999	4030	2	0.060932
SNX31	6	0.024798	0.087321	0.965199	1819	5	-0.29415	0.80993	0.86345	0.999999	17453	1	-0.29415
COG1	6	0.024803	0.087332	0.965199	1820	5	-0.44369	0.43356	0.63977	0.999999	12751	1	-0.44369
OSGIN1	6	0.024812	0.087357	0.965199	1821	3	-0.27078	0.9725	0.97245	0.999999	20028	0	-0.27078
NonTargetingControlGuideForHuman_76	10	0.02486	0.10306	0.971689	1822	4	0.010119	0.28732	0.57092	0.999999	9839	2	0.010119
hsa-mir-4284	4	0.024865	0.071999	0.951971	1823	1	-0.012854	0.90968	0.90935	0.999999	18727	0	-0.012854
SHF	6	0.024873	0.087552	0.966573	1824	3	-0.41511	0.27565	0.48322	0.999999	9594	1	-0.41511
hsa-mir-222	4	0.024873	0.072015	0.951971	1825	2	-0.64872	0.79065	0.7964	0.999999	17277	1	-0.64872
ORC2	6	0.024928	0.087724	0.966573	1826	3	-0.62471	0.21607	0.41529	0.999999	8275	1	-0.62471
GJD3	6	0.024946	0.087783	0.966573	1827	3	-0.045182	0.35589	0.57182	0.999999	11368	3	-0.045182
TM9SF4	6	0.024962	0.08784	0.966573	1828	3	-0.53141	0.89282	0.90329	0.999999	18466	1	-0.53141
CDK18	5	0.024987	0.077729	0.958803	1829	4	-0.28089	0.99218	0.99217	0.999999	20524	0	-0.28089
TSPAN18	6	0.025033	0.088057	0.966573	1830	5	-0.31399	0.83884	0.87546	0.999999	17769	1	-0.31399
NKAIN4	6	0.025037	0.088071	0.966573	1831	4	-0.37685	0.81402	0.86506	0.999999	17497	1	-0.37685
AIM2	6	0.025045	0.088094	0.966573	1832	3	-0.29124	0.41486	0.62857	0.999999	12491	2	-0.29124
GYLTL1B	6	0.025045	0.088098	0.966573	1833	4	-0.29603	0.41309	0.62755	0.999999	12467	1	-0.29603
B3GNTL1	6	0.025046	0.088099	0.966573	1834	5	-0.48796	0.99608	0.99606	0.999999	20647	0	-0.48796
HM13	6	0.025067	0.088157	0.966573	1835	4	-0.66928	0.81289	0.86461	0.999999	17484	1	-0.66928
C10orf35	6	0.025068	0.088158	0.966573	1836	4	-0.33156	0.83311	0.87293	0.999999	17700	1	-0.33156
PCDHGA5	2	0.025084	0.046235	0.93251	1837	2	-0.58015	0.89123	0.89101	0.999999	18439	0	-0.58015
CHTOP	6	0.025094	0.088236	0.966573	1838	2	-0.11771	0.66704	0.79313	0.999999	15901	2	-0.11771
SCRN1	6	0.025108	0.088285	0.966573	1839	3	-0.13052	0.36673	0.58361	0.999999	11584	3	-0.13052
ZNF532	6	0.025143	0.088394	0.966573	1840	3	-0.20212	0.46795	0.66067	0.999999	13241	1	-0.20212
F13A1	6	0.025147	0.088407	0.966573	1841	5	-0.35282	0.75583	0.84467	0.999999	17001	1	-0.35282
GUCA1A	6	0.025158	0.088439	0.966573	1842	4	-0.30678	0.43249	0.63913	0.999999	12728	1	-0.30678
TUSC5	6	0.02523	0.088654	0.966573	1843	3	-0.18393	0.24595	0.44943	0.999999	8943	3	-0.18393
GLB1L3	5	0.02524	0.078365	0.959016	1844	2	0.26705	0.15759	0.31752	0.999999	6920	3	0.26705
ZNF526	6	0.025242	0.088688	0.966573	1845	3	-0.050957	0.054935	0.15798	0.988181	3232	3	-0.050957
CA13	6	0.025272	0.088772	0.966573	1846	5	-0.23267	0.95297	0.95303	0.999999	19567	0	-0.23267
DNTTIP1	6	0.025327	0.08896	0.966573	1847	5	-0.74383	0.97795	0.97786	0.999999	20190	0	-0.74383
GDF10	6	0.025328	0.088964	0.966573	1848	4	-0.57675	0.5209	0.69381	0.999999	13886	2	-0.57675
ST6GALNAC1	6	0.025346	0.089014	0.966573	1849	3	-0.11152	0.044426	0.13555	0.974607	2799	3	-0.11152
NonTargetingControlGuideForHuman_84	10	0.025352	0.10476	0.971689	1850	6	-0.14842	0.29753	0.58375	0.999999	10074	3	-0.14842
AHR	6	0.025353	0.089035	0.966573	1851	4	-0.52978	0.56384	0.7218	0.999999	14450	1	-0.52978
RASAL1	6	0.025357	0.089049	0.966573	1852	5	-0.30824	0.58852	0.73839	0.999999	14770	1	-0.30824
GPR179	6	0.025365	0.089074	0.966573	1853	2	0.029325	0.64707	0.77885	0.999999	15600	2	0.029325
UNC119	6	0.02539	0.08916	0.966573	1854	3	-0.17689	0.81025	0.86358	0.999999	17458	1	-0.17689
RGPD5	3	0.02539	0.064577	0.951971	1855	2	-0.40601	0.90935	0.90943	0.999999	18720	0	-0.40601
DOK6	6	0.025397	0.089183	0.966573	1856	4	-0.44879	0.01098	0.042783	0.822493	1054	2	-0.44879
ATG16L1	6	0.025418	0.089249	0.966573	1857	4	-0.34914	0.92663	0.9278	0.999999	19012	1	-0.34914
METTL2B	6	0.025426	0.089278	0.966573	1858	3	-0.57617	0.31785	0.53029	0.999999	10567	2	-0.57617
RHOB	6	0.025436	0.089311	0.966573	1859	4	-0.54242	0.71086	0.82562	0.999999	16561	2	-0.54242
LOC100129924	6	0.025464	0.089394	0.966573	1860	2	-0.084646	0.9165	0.91957	0.999999	18822	1	-0.084646
SLC25A23	6	0.025464	0.089394	0.966573	1861	2	0.040397	0.36784	0.58481	0.999999	11603	3	0.040397
INPP5D	6	0.02547	0.089408	0.966573	1862	3	-0.19724	0.2429	0.44595	0.999999	8869	1	-0.19724
hsa-mir-103a-2	4	0.025475	0.073268	0.951971	1863	3	-0.40741	0.98176	0.98174	0.999999	20270	0	-0.40741
MKX	6	0.025475	0.089424	0.966573	1864	3	-0.4112	0.49856	0.67959	0.999999	13601	2	-0.4112
UHRF1	6	0.025476	0.089426	0.966573	1865	4	-0.3331	0.27344	0.48076	0.999999	9528	2	-0.3331
TMEM117	6	0.025501	0.089506	0.966573	1866	4	-0.62906	0.68483	0.80608	0.999999	16174	1	-0.62906
hsa-mir-4265	4	0.025518	0.073362	0.951971	1867	3	-0.46653	0.87875	0.87835	0.999999	18260	0	-0.46653
PTPRT	6	0.025538	0.089622	0.966573	1868	2	0.26219	0.1528	0.34076	0.999999	6823	3	0.26219
CARNS1	6	0.025563	0.089705	0.966573	1869	3	-0.31381	0.932	0.93255	0.999999	19123	1	-0.31381
RBM17	6	0.025568	0.089724	0.966573	1870	3	-0.37337	0.63915	0.7733	0.999999	15470	2	-0.37337
DYNLRB2	6	0.025592	0.089795	0.966573	1871	3	-0.19074	0.36986	0.58694	0.999999	11648	3	-0.19074
NR1H4	6	0.025608	0.089848	0.966573	1872	5	-0.34258	0.44358	0.64582	0.999999	12892	1	-0.34258
PCSK5	6	0.025616	0.089875	0.966573	1873	5	-0.26693	0.97677	0.97671	0.999999	20158	0	-0.26693
hsa-mir-6812	4	0.025622	0.073575	0.951971	1874	1	0.18472	0.85199	0.85145	0.999999	17917	0	0.18472
hsa-mir-4450	4	0.025631	0.073596	0.951971	1875	3	-0.49364	0.8991	0.89872	0.999999	18564	0	-0.49364
CACNA2D1	6	0.025636	0.089936	0.966573	1876	2	0.051161	0.41272	0.62734	0.999999	12463	2	0.051161
hsa-mir-6753	4	0.02567	0.073683	0.951971	1877	3	-0.52112	0.96595	0.96581	0.999999	19860	0	-0.52112
CEP57	6	0.02567	0.090046	0.966573	1878	4	-0.32222	0.52715	0.69783	0.999999	13977	2	-0.32222
PCDHB1	6	0.025685	0.090091	0.966573	1879	4	-0.22965	0.69589	0.81429	0.999999	16338	1	-0.22965
GLRB	6	0.025698	0.090127	0.966573	1880	5	-0.38673	0.99409	0.99403	0.999999	20590	0	-0.38673
CCNC	6	0.025735	0.090234	0.966573	1881	3	-0.26026	0.69582	0.81424	0.999999	16336	1	-0.26026
AURKC	6	0.025735	0.090235	0.966573	1882	5	-0.30071	0.86777	0.88919	0.999999	18108	1	-0.30071
GPR139	6	0.025784	0.090394	0.966573	1883	2	0.027919	0.41118	0.62641	0.999999	12437	2	0.027919
MTBP	6	0.025824	0.090535	0.966573	1884	5	-0.47034	0.40438	0.62235	0.999999	12352	1	-0.47034
GLCCI1	6	0.025833	0.09056	0.966573	1885	1	0.081599	0.90038	0.90816	0.999999	18580	1	0.081599
CASP5	6	0.025835	0.090564	0.966573	1886	4	-0.47656	0.78855	0.85553	0.999999	17256	1	-0.47656
DNAH8	6	0.025883	0.090707	0.966573	1887	4	-0.62513	0.6574	0.78616	0.999999	15757	2	-0.62513
FIBIN	6	0.025887	0.090724	0.966573	1888	4	-0.52706	0.32251	0.53546	0.999999	10672	2	-0.52706
CLEC9A	6	0.025901	0.090757	0.966573	1889	4	-0.48161	0.83278	0.87279	0.999999	17697	1	-0.48161
SLC1A4	6	0.025928	0.090837	0.966573	1890	5	-0.62997	0.26691	0.47331	0.999999	9411	1	-0.62997
CDCA5	6	0.025939	0.090866	0.966573	1891	4	-0.47176	0.59008	0.73942	0.999999	14796	2	-0.47176
GTSF1	6	0.025949	0.090892	0.966573	1892	4	-0.31017	0.094586	0.23821	0.999999	4778	1	-0.31017
TNNI3K	6	0.02596	0.090927	0.966573	1893	3	0.38304	0.0065809	0.027506	0.764461	723	3	0.38304
RNF169	6	0.025976	0.090969	0.966573	1894	4	-0.64839	0.9897	0.98967	0.999999	20460	0	-0.64839
ARL5C	6	0.025981	0.090988	0.966573	1895	2	-0.054382	0.64709	0.77886	0.999999	15601	2	-0.054382
KRTAP10-8	6	0.025993	0.091026	0.966573	1896	2	0.20752	0.3586	0.57479	0.999999	11439	3	0.20752
ASCL4	6	0.026002	0.091056	0.966573	1897	2	0.19659	0.11051	0.26856	0.999999	5330	3	0.19659
ZNF775	6	0.026008	0.091076	0.966573	1898	5	-0.48566	0.97284	0.97277	0.999999	20037	0	-0.48566
BRWD1	6	0.02608	0.091301	0.966573	1899	4	-0.41517	0.015591	0.058022	0.845233	1398	2	-0.41517
FBXO22	6	0.026086	0.091321	0.966573	1900	3	-0.40373	0.41567	0.62907	0.999999	12505	2	-0.40373
BRAT1	6	0.026101	0.091362	0.966573	1901	5	-0.4453	0.99575	0.99573	0.999999	20637	0	-0.4453
ZNF207	6	0.026104	0.091373	0.966573	1902	3	0.042231	0.026228	0.091761	0.915696	2027	3	0.042231
MRPS11	6	0.026129	0.091442	0.966573	1903	3	-0.16327	0.88722	0.89991	0.999999	18376	1	-0.16327
KCNA10	6	0.026146	0.0915	0.966573	1904	4	-0.42291	0.95915	0.95926	0.999999	19702	0	-0.42291
hsa-mir-3122	4	0.026151	0.074639	0.951971	1905	2	-0.23712	0.18476	0.33556	0.999999	7574	2	-0.23712
FGF19	6	0.026178	0.0916	0.966573	1906	3	-0.13092	0.67327	0.79766	0.999999	15999	2	-0.13092
HOXB13	6	0.026179	0.091601	0.966573	1907	3	-0.26264	0.94818	0.94825	0.999999	19459	0	-0.26264
PROCA1	6	0.026213	0.091702	0.966573	1908	5	-0.4299	0.85233	0.88156	0.999999	17921	1	-0.4299
IVNS1ABP	6	0.026228	0.091743	0.966573	1909	2	0.20749	0.10786	0.2635	0.999999	5253	3	0.20749
OR51L1	6	0.026229	0.091745	0.966573	1910	4	-0.73133	0.83722	0.87476	0.999999	17756	1	-0.73133
NFYB	6	0.026235	0.091764	0.966573	1911	3	-0.039169	0.4446	0.64641	0.999999	12903	1	-0.039169
KCNK9	6	0.026237	0.091776	0.966573	1912	3	-0.15576	0.92748	0.92853	0.999999	19029	1	-0.15576
MDM2	6	0.02625	0.091812	0.966573	1913	4	-0.61198	0.9465	0.94654	0.999999	19425	0	-0.61198
ST3GAL4	6	0.026253	0.091824	0.966573	1914	2	0.016077	0.84035	0.87612	0.999999	17791	1	0.016077
UEVLD	6	0.026277	0.091888	0.966573	1915	2	-0.025409	0.7202	0.83269	0.999999	16699	2	-0.025409
PSEN2	6	0.026281	0.091904	0.966573	1916	3	-0.23214	0.85163	0.88124	0.999999	17915	1	-0.23214
MRE11A	6	0.026344	0.092094	0.966884	1917	3	-0.11489	0.24659	0.4502	0.999999	8956	2	-0.11489
IRX5	6	0.026351	0.092117	0.966884	1918	4	-0.38169	0.36203	0.5785	0.999999	11500	1	-0.38169
PBX2	6	0.026416	0.092325	0.966884	1919	3	-0.46835	0.95523	0.95536	0.999999	19619	0	-0.46835
EPHX3	6	0.026438	0.092392	0.966884	1920	5	-0.34069	0.96516	0.96523	0.999999	19843	0	-0.34069
GIGYF1	6	0.026459	0.092469	0.966884	1921	5	-0.29687	0.72632	0.8359	0.999999	16768	1	-0.29687
TRPM3	6	0.026471	0.092504	0.966884	1922	4	-0.52604	0.69562	0.81409	0.999999	16334	1	-0.52604
MOB1B	6	0.026474	0.092515	0.966884	1923	2	-0.1356	0.5357	0.70337	0.999999	14078	1	-0.1356
CTSO	6	0.026483	0.092542	0.966884	1924	5	-0.51001	0.35612	0.57207	0.999999	11373	1	-0.51001
TBX21	6	0.026502	0.092605	0.966884	1925	5	-0.37511	0.94962	0.94964	0.999999	19493	0	-0.37511
hsa-mir-518d	4	0.026522	0.075391	0.951971	1926	3	-0.37679	0.87848	0.87808	0.999999	18256	0	-0.37679
RAPGEF2	6	0.026525	0.092681	0.966884	1927	3	-0.11536	0.90181	0.90912	0.999999	18597	1	-0.11536
C8orf86	6	0.026541	0.092713	0.966884	1928	4	-0.38085	0.99439	0.99434	0.999999	20598	0	-0.38085
VARS2	6	0.026541	0.092713	0.966884	1929	3	-0.47066	0.96664	0.96673	0.999999	19878	0	-0.47066
ZNF780A	6	0.026553	0.092742	0.966884	1930	4	-0.41869	0.89229	0.90298	0.999999	18461	1	-0.41869
hsa-mir-378a	4	0.02661	0.075581	0.951971	1931	2	-0.15649	0.55147	0.65664	0.999999	14287	1	-0.15649
GLT8D1	6	0.026625	0.09291	0.966884	1932	3	-0.7699	0.23003	0.43122	0.999999	8577	2	-0.7699
BAG5	6	0.026628	0.092921	0.966884	1933	2	0.3327	0.12456	0.29469	0.999999	5872	3	0.3327
C1QTNF4	6	0.02663	0.092928	0.966884	1934	3	-0.3498	0.9663	0.96639	0.999999	19869	0	-0.3498
ACBD3	6	0.026671	0.093021	0.966884	1935	4	-0.63804	0.78971	0.85593	0.999999	17267	1	-0.63804
SFXN5	6	0.026675	0.093031	0.966884	1936	4	-0.32909	0.9951	0.99507	0.999999	20617	0	-0.32909
BMI1	6	0.026693	0.09307	0.966884	1937	3	-0.34428	0.71472	0.82853	0.999999	16614	2	-0.34428
GATAD2A	6	0.02672	0.093139	0.966884	1938	2	-0.18464	0.98263	0.98255	0.999999	20286	0	-0.18464
SLC7A6	6	0.026731	0.093164	0.966884	1939	3	-0.2181	0.97426	0.97416	0.999999	20080	0	-0.2181
ASRGL1	6	0.026749	0.093203	0.966884	1940	4	-0.78756	0.95558	0.95571	0.999999	19630	0	-0.78756
ARL5A	6	0.026756	0.093216	0.966884	1941	3	-0.34415	0.85693	0.88377	0.999999	17962	1	-0.34415
OR4C46	6	0.026763	0.093235	0.966884	1942	4	-0.3514	0.65625	0.78533	0.999999	15738	2	-0.3514
CAPN13	6	0.026819	0.093369	0.966884	1943	2	0.051758	0.40689	0.62384	0.999999	12382	2	0.051758
CTH	6	0.026825	0.093382	0.966884	1944	2	0.24932	0.09139	0.23199	0.999999	4647	3	0.24932
OR10Z1	6	0.026834	0.093406	0.966884	1945	3	-0.28234	0.066361	0.18181	0.994994	3696	1	-0.28234
MS4A10	6	0.026844	0.093431	0.966884	1946	2	-0.0012821	0.34731	0.5625	0.999999	11174	3	-0.0012821
hsa-mir-6794	4	0.026873	0.076117	0.951971	1947	3	-0.53862	0.74591	0.76343	0.999999	16911	1	-0.53862
CPOX	6	0.026881	0.093537	0.966884	1948	4	-0.57128	0.57367	0.72831	0.999999	14582	2	-0.57128
SLC2A4RG	6	0.026888	0.093554	0.966884	1949	4	-0.43895	0.38478	0.60295	0.999999	11975	1	-0.43895
TRIM3	6	0.026917	0.093623	0.966884	1950	3	-0.14267	0.093937	0.23695	0.999999	4750	1	-0.14267
PSKH2	6	0.026929	0.09365	0.966884	1951	2	0.33022	0.028156	0.097695	0.922255	2142	3	0.33022
HAUS5	6	0.026938	0.093671	0.966884	1952	4	-0.37198	0.046672	0.14036	0.977029	2899	2	-0.37198
PGM2	6	0.026952	0.093703	0.966884	1953	4	-0.6025	0.42067	0.63208	0.999999	12587	1	-0.6025
hsa-mir-4793	4	0.026972	0.076315	0.952725	1954	2	-0.17581	0.64878	0.70455	0.999999	15631	1	-0.17581
EXTL3	6	0.027005	0.093834	0.967052	1955	4	-0.30917	0.99726	0.99724	0.999999	20685	0	-0.30917
HSPB8	6	0.027014	0.093853	0.967052	1956	3	-0.32458	0.94553	0.94555	0.999999	19399	0	-0.32458
PIEZO1	6	0.027015	0.093859	0.967052	1957	3	-0.12435	0.057287	0.16295	0.993162	3332	2	-0.12435
BSDC1	6	0.02708	0.094003	0.967622	1958	4	-0.48671	0.94608	0.94611	0.999999	19413	0	-0.48671
NonTargetingControlGuideForHuman_69	10	0.027107	0.11074	0.971689	1959	7	-0.25143	0.56309	0.79979	0.999999	14443	1	-0.25143
CRCT1	6	0.027113	0.094077	0.967622	1960	4	-0.55392	0.95665	0.95675	0.999999	19657	0	-0.55392
MAP2K6	6	0.027114	0.094081	0.967622	1961	4	-0.37765	0.93446	0.93476	0.999999	19168	1	-0.37765
CYB5R1	6	0.027151	0.094168	0.967724	1962	4	-0.34737	0.30928	0.52083	0.999999	10369	1	-0.34737
PCDHB4	6	0.027174	0.094212	0.967724	1963	3	-0.37167	0.90978	0.91453	0.999999	18728	1	-0.37167
NOSTRIN	5	0.027188	0.083525	0.963026	1964	2	0.36928	0.0123	0.043841	0.822941	1146	2	0.36928
GALNT4	6	0.027189	0.094251	0.967724	1965	3	-0.21164	0.27734	0.48515	0.999999	9632	1	-0.21164
RBM28	6	0.027262	0.094428	0.968183	1966	3	-0.11954	0.50133	0.68133	0.999999	13639	2	-0.11954
USP35	6	0.02727	0.094451	0.968183	1967	3	-0.45721	0.44207	0.64487	0.999999	12872	1	-0.45721
ADC	6	0.027283	0.094482	0.968183	1968	4	-0.37292	0.54048	0.70647	0.999999	14144	2	-0.37292
hsa-mir-4774	4	0.027284	0.076956	0.953844	1969	2	0.15456	0.10761	0.22927	0.999999	5240	2	0.15456
CHCHD6	6	0.027331	0.094588	0.968476	1970	3	-0.29084	0.1221	0.29024	0.999999	5775	2	-0.29084
C19orf40	6	0.02736	0.094662	0.968476	1971	2	0.10399	0.31505	0.52721	0.999999	10502	2	0.10399
GBA	6	0.027377	0.094699	0.968476	1972	3	-0.25116	0.33104	0.54475	0.999999	10851	2	-0.25116
NLRP2	6	0.027383	0.09471	0.968476	1973	3	-0.44247	0.77023	0.84932	0.999999	17106	1	-0.44247
hsa-mir-4313	4	0.027408	0.077212	0.955301	1974	2	-0.6996	0.08532	0.18955	0.994994	4413	1	-0.6996
SIPA1L2	6	0.027411	0.09479	0.968476	1975	2	0.23078	0.086942	0.22322	0.999999	4483	3	0.23078
NUDT15	6	0.027412	0.094793	0.968476	1976	4	-0.35355	0.35341	0.56908	0.999999	11304	2	-0.35355
LMO3	6	0.027508	0.095016	0.968875	1977	2	0.20102	0.054227	0.1565	0.988181	3205	3	0.20102
ZNF350	6	0.027508	0.095016	0.968875	1978	4	-0.56011	0.92225	0.92413	0.999999	18926	1	-0.56011
hsa-mir-4321	4	0.027569	0.077543	0.958254	1979	3	-0.6415	0.8507	0.85014	0.999999	17901	0	-0.6415
LRRC33	5	0.027592	0.084536	0.963026	1980	4	-0.26716	0.87083	0.87463	0.999999	18146	1	-0.26716
ACTN1	6	0.027606	0.095242	0.969193	1981	2	-0.036773	0.029831	0.10279	0.937306	2220	2	-0.036773
CASC3	6	0.027621	0.095282	0.969193	1982	3	-0.3573	0.079789	0.20894	0.999999	4209	1	-0.3573
TSPAN3	6	0.027649	0.095339	0.969193	1983	4	-0.34224	0.63155	0.76795	0.999999	15367	1	-0.34224
RFXAP	6	0.027705	0.095465	0.969193	1984	3	-0.19239	0.80831	0.86283	0.999999	17436	1	-0.19239
TMEM62	6	0.027724	0.095503	0.969193	1985	4	-0.45208	0.28731	0.49629	0.999999	9838	1	-0.45208
KCNA7	6	0.027739	0.095535	0.969193	1986	3	-0.29615	0.104	0.25621	0.999999	5122	2	-0.29615
hsa-mir-659	4	0.027748	0.077911	0.958803	1987	2	-0.21865	0.54532	0.65387	0.999999	14206	1	-0.21865
MED4	6	0.027754	0.095577	0.969193	1988	2	0.42719	0.037925	0.12132	0.959822	2543	4	0.42719
MKL1	6	0.027754	0.095577	0.969193	1989	4	-0.33105	0.95481	0.95494	0.999999	19614	0	-0.33105
C7orf34	6	0.02777	0.095606	0.969193	1990	4	-0.36712	0.43964	0.64338	0.999999	12837	2	-0.36712
TTC17	6	0.027803	0.095676	0.969193	1991	1	-0.043232	0.72525	0.83559	0.999999	16760	1	-0.043232
CXorf27	6	0.027861	0.095801	0.969193	1992	4	-0.54189	0.97624	0.97615	0.999999	20139	0	-0.54189
EIF4A3	5	0.027869	0.085241	0.963026	1993	1	0.17549	0.44687	0.61015	0.999999	12938	2	0.17549
SLCO2A1	6	0.027875	0.095832	0.969193	1994	4	-0.59142	0.48966	0.67407	0.999999	13490	2	-0.59142
ADAM19	6	0.027875	0.095832	0.969193	1995	3	-0.24605	0.080493	0.21038	0.999999	4241	1	-0.24605
ZDHHC5	6	0.027888	0.095858	0.969193	1996	4	-0.65835	0.10983	0.26724	0.999999	5310	1	-0.65835
HRSP12	6	0.027891	0.095863	0.969193	1997	3	-0.12741	0.32046	0.53317	0.999999	10627	2	-0.12741
OR2A7	2	0.027916	0.051227	0.934683	1998	1	-1.2533	0.5767	0.57716	0.999999	14621	1	-1.2533
[truncated: 18,763 more rows]

## Sheet: Tab.3 tissue arrays
Supplementary Table 3. Human multiple organ cancer tissue arrays and the IHC scores of PD-L1 and KAT8.
case	PD-L1 score	KAT8 score	tumor type
1	2.75	2.9	pancreatic ductal adenocarcinoma
2	2.2	5	squamous cell lung cancer
3	2.1	2.7	Colorectal adenocarcinoma
4	2.1	3.9	Colorectal adenocarcinoma
5	2.1	3.5	Colorectal adenocarcinoma
6	2.1	3	squamous cell lung cancer
7	2.03	4.85	lung adenocarcinoma
8	2	4	Colorectal adenocarcinoma
9	2	4	rectal adenocarcinoma
10	2	5	rectal adenocarcinoma
11	2	4.85	rectal adenocarcinoma
12	2	0.8	Hepatocellular carcinoma
13	2	1.05	Hepatocellular carcinoma
14	2	1.7	Hepatocellular carcinoma
15	2	4	lung adenocarcinoma
16	1.9	3	pancreatic ductal adenocarcinoma
17	1.85	5	Clear Cell Renal Cell Carcinoma
18	1.8	4	Hepatocellular carcinoma
19	1.75	1	esophageal squamous cell carcinoma
20	1.75	3.8	gastric adenocarcinoma
21	1.1	2.9	Colorectal adenocarcinoma
22	1.05	3	esophageal squamous cell carcinoma
23	1.05	5	pancreatic ductal adenocarcinoma
24	1.02	4	Papillary thyroid cancer
25	1	2.7	Papillary thyroid cancer
26	1	4	pancreatic ductal adenocarcinoma
27	1	5	squamous cell lung cancer
28	1	4	breast invasive carcinoma of no special type
29	1	2.55	breast invasive carcinoma of no special type
30	0.98	1.8	gastric adenocarcinoma
31	0.97	2.35	rectal adenocarcinoma
32	0.95	3.9	Papillary thyroid cancer
33	0.95	2.75	squamous cell lung cancer
34	0.9	1.9	Hepatocellular carcinoma
35	0.9	1.85	Clear Cell Renal Cell Carcinoma
36	0.85	1.95	gastric adenocarcinoma
37	0.75	1.75	Hepatocellular carcinoma
38	0.75	1.05	Clear Cell Renal Cell Carcinoma
39	0.72	2.2	gastric adenocarcinoma
40	0.65	2.55	breast invasive carcinoma of no special type
41	0.6	0	esophageal squamous cell carcinoma
42	0.5	2.85	Clear Cell Renal Cell Carcinoma
43	0.4	0.4	squamous cell lung cancer

## Sheet: Tab.4 KAT8-TurboID
Supplementary Table 4. KAT8 interacting proteins identified by proximity labeling and mass spectrometry.
Protein	Description	Gene	Abundances (Normalized)
Q9H7Z6	Histone acetyltransferase KAT8	KAT8	1.4771e+10
Q99623	Prohibitin-2	PHB2	4.541e+09
P46013	Proliferation marker protein Ki-67	MKI67	4.033e+09
Q15149	Plectin	PLEC	3.61335e+09
Q00839	Heterogeneous nuclear ribonucleoprotein U	HNRNPU	3.02588e+09
A0A024RAZ7	Heterogeneous nuclear ribonucleoprotein A1, isoform CRA_b	HNRPA1	2.75689e+09
P08670	Vimentin	VIM	2.51678e+09
P06748	Nucleophosmin	NPM1	1.98228e+09
Q96HS1	Serine/threonine-protein phosphatase PGAM5, mitochondrial	PGAM5	1.92496e+09
A0A0B4J1V9	Helicase, lymphoid-specific, isoform CRA_b	HELLS	1.82031e+09
H6VRG1	Keratin 1	KRT1	1.65834e+09
A8MXP9	Matrin-3	MATR3	1.64786e+09
O75533	Splicing factor 3B subunit 1	SF3B1	1.60989e+09
P22087	rRNA 2-O-methyltransferase fibrillarin	FBL	1598800200
Q4LE64	NUMA1 variant protein (Fragment)	NUMA1	1.56905e+09
P15880	40S ribosomal protein S2	RPS2	1.50385e+09
P35527	Keratin, type I cytoskeletal 9	KRT9	1.3992e+09
O94906	Pre-mRNA-processing factor 6	PRPF6	1.37272e+09
P52272	Heterogeneous nuclear ribonucleoprotein M	HNRNPM	1.27514e+09
P35232	Prohibitin	PHB	1.2443e+09
P23396	40S ribosomal protein S3	RPS3	1.22987e+09
A0A384MQX1	Epididymis secretory sperm binding protein		1.21557e+09
P60709	Actin, cytoplasmic 1	ACTB	1.19355e+09
Q9HCS7	Pre-mRNA-splicing factor SYF1	XAB2	1.16142e+09
P13645	Keratin, type I cytoskeletal 10	KRT10	1.14913e+09
A0A0C4DGG9	Chromodomain-helicase-DNA-binding protein 4	CHD4	1.14695e+09
Q01780	Exosome component 10	EXOSC10	1.13624e+09
P36542	ATP synthase subunit gamma, mitochondrial	ATP5F1C	1.11684e+09
O60264	SWI/SNF-related matrix-associated actin-dependent regulator of chromatin subfamily A member 5	SMARCA5	9.96915e+08
B7Z6F7	cDNA FLJ61705, highly similar to Symplekin		957249286
M0R2Z9	SURP and G-patch domain-containing protein 2	SUGP2	9.56851e+08
P25705	ATP synthase subunit alpha, mitochondrial	ATP5F1A	8.88097e+08
J3KTA4	Probable ATP-dependent RNA helicase DDX5	DDX5	8.18296e+08
Q9NR30	Nucleolar RNA helicase 2	DDX21	7.72722e+08
B2R491	40S ribosomal protein S4	RPS4X	747481611
B2R791	cDNA, FLJ93335, highly similar to Homo sapiens PRP3 pre-mRNA processing factor 3 homolog (yeast) (PRPF3), mRNA		7.42211e+08
P21796	Voltage-dependent anion-selective channel protein 1	VDAC1	7.38009e+08
A0A494C1K3	General transcription factor II-I	GTF2I	7.32801e+08
P78527	DNA-dependent protein kinase catalytic subunit	PRKDC	7.29137e+08
A2A3R6	40S ribosomal protein S6	RPS6	7.18653e+08
P50402	Emerin	EMD	7.13469e+08
A0A669KBJ7	Activity-dependent neuroprotector homeobox protein	ADNP	7.10722e+08
Q5EC54	Heterogeneous nuclear ribonucleoprotein K transcript variant	HNRPK	7.06871e+08
Q8IY81	pre-rRNA 2-O-ribose RNA methyltransferase FTSJ3	FTSJ3	7.05868e+08
A0A0S2Z4Z0	RNA binding motif protein 14 isoform 1 (Fragment)	RBM14	6.54709e+08
Q14151	Scaffold attachment factor B2	SAFB2	6.46138e+08
O15042	U2 snRNP-associated SURP motif-containing protein	U2SURP	6.45129e+08
Q1KMD3	Heterogeneous nuclear ribonucleoprotein U-like protein 2	HNRNPUL2	6.40992e+08
P11498	Pyruvate carboxylase, mitochondrial	PC	6.36211e+08
P11388	DNA topoisomerase 2-alpha	TOP2A	6.07494e+08
V9HW22	Epididymis luminal protein 33	HEL-S-72p	5.91201e+08
A0A024QZW7	Nucleoporin 153kDa, isoform CRA_a	NUP153	5.79813e+08
A0A024QZN9	Voltage-dependent anion channel 2, isoform CRA_a	VDAC2	5.77289e+08
O43290	U4/U6.U5 tri-snRNP-associated protein 1	SART1	5.63106e+08
Q9BQG0	Myb-binding protein 1A	MYBBP1A	5.53788e+08
Q9BVP2	Guanine nucleotide-binding protein-like 3	GNL3	5.39438e+08
Q9UIG0	Tyrosine-protein kinase BAZ1B	BAZ1B	5.31501e+08
A0A024R534	Metastasis associated 1 family, member 2, isoform CRA_a	MTA2	5.28479e+08
O76021	Ribosomal L1 domain-containing protein 1	RSL1D1	5.06674e+08
Q15029	116 kDa U5 small nuclear ribonucleoprotein component	EFTUD2	5.00517e+08
P62424	60S ribosomal protein L7a	RPL7A	4.99196e+08
Q02880	DNA topoisomerase 2-beta	TOP2B	4.98899e+08
O75643	U5 small nuclear ribonucleoprotein 200 kDa helicase	SNRNP200	4.88821e+08
P42166	Lamina-associated polypeptide 2, isoform alpha	TMPO	4.77973e+08
P35908	Keratin, type II cytoskeletal 2 epidermal	KRT2	4.69057e+08
A8K4Z4	60S acidic ribosomal protein P0		468198464
Q9Y2W1	Thyroid hormone receptor-associated protein 3	THRAP3	4.67774e+08
Q08211	ATP-dependent RNA helicase A	DHX9	4.64547e+08
Q9NQS7	Inner centromere protein	INCENP	4.58001e+08
Q14669	E3 ubiquitin-protein ligase TRIP12	TRIP12	4.49018e+08
P22626	Heterogeneous nuclear ribonucleoproteins A2/B1	HNRNPA2B1	4.44725e+08
Q9HBB3	60S ribosomal protein L6		4.37247e+08
P55265	Double-stranded RNA-specific adenosine deaminase	ADAR	4.32421e+08
Q59EL4	PRPF4 protein variant (Fragment)		4.2462e+08
Q9H6R4	Nucleolar protein 6	NOL6	4.21153e+08
Q5QJE6	Deoxynucleotidyltransferase terminal-interacting protein 2	DNTTIP2	4.21115e+08
O43143	Pre-mRNA-splicing factor ATP-dependent RNA helicase DHX15	DHX15	4.19747e+08
Q9Y2X3	Nucleolar protein 58	NOP58	3.93657e+08
Q08945	FACT complex subunit SSRP1	SSRP1	389251213
Q53HL2	Borealin	CDCA8	3.82141e+08
Q9NVP1	ATP-dependent RNA helicase DDX18	DDX18	3.78293e+08
Q13823	Nucleolar GTP-binding protein 2	GNL2	3.75104e+08
Q03701	CCAAT/enhancer-binding protein zeta	CEBPZ	3.68203e+08
P62917	60S ribosomal protein L8	RPL8	367384612
Q9H936	Mitochondrial glutamate carrier 1	SLC25A22	3.63116e+08
B3KTJ9	cDNA FLJ38393 fis, clone FEBRA2007212		3.61473e+08
Q5UIP0	Telomere-associated protein RIF1	RIF1	3.55192e+08
P13010	X-ray repair cross-complementing protein 5	XRCC5	3.51307e+08
B2R5W2	Heterogeneous nuclear ribonucleoproteins C1/C2	HNRNPC	3.48448e+08
Q86XP3	ATP-dependent RNA helicase DDX42	DDX42	3.46679e+08
Q9H9B4	Sideroflexin-1	SFXN1	3.46233e+08
Q14966	Zinc finger protein 638	ZNF638	3.42506e+08
P46087	Probable 28S rRNA (cytosine(4447)-C(5))-methyltransferase	NOP2	3.38982e+08
A0A024R3T8	Poly [ADP-ribose] polymerase	PARP1	3.36705e+08
O00567	Nucleolar protein 56	NOP56	326726698
Q13206	Probable ATP-dependent RNA helicase DDX10	DDX10	3.26458e+08
P52948	Nuclear pore complex protein Nup98-Nup96	NUP98	3.24547e+08
Q6P2Q9	Pre-mRNA-processing-splicing factor 8	PRPF8	3.2262e+08
Q5U079	Jun B proto-oncogene	JUNB	3.22484e+08
Q5VT52	Regulation of nuclear pre-mRNA domain-containing protein 2	RPRD2	3.20144e+08
Q96JM3	Chromosome alignment-maintaining phosphoprotein 1	CHAMP1	3.1928e+08
Q53G85	Elongation factor 1-alpha (Fragment)		3.18957e+08
P52597	Heterogeneous nuclear ribonucleoprotein F	HNRNPF	3.04705e+08
A0A024R814	Ribosomal protein L7, isoform CRA_a	RPL7	303360454
B2R8R5	cDNA, FLJ94025, highly similar to Homo sapiens tripartite motif-containing 28 (TRIM28), mRNA		3.00913e+08
F5H5D3	Tubulin alpha chain	TUBA1C	3.00758e+08
C6EMX8	DNA replication licensing factor MCM7	MCM7	2.97956e+08
Q8WYP5	Protein ELYS	AHCTF1	2.96124e+08
Q15365	Poly(rC)-binding protein 1	PCBP1	2.94084e+08
Q13435	Splicing factor 3B subunit 2	SF3B2	2.87587e+08
Q9BVJ6	U3 small nucleolar RNA-associated protein 14 homolog A	UTP14A	2.87289e+08
Q8N1F7	Nuclear pore complex protein Nup93	NUP93	2.85734e+08
P20700	Lamin-B1	LMNB1	2.8431e+08
B7ZLQ5	Probable global transcription activator SNF2L1	SMARCA1	2.83514e+08
Q9UMS4	Pre-mRNA-processing factor 19	PRPF19	2.80507e+08
A0A024R1K8	Splicing factor 3a, subunit 1, 120kDa, isoform CRA_a	SF3A1	2.76388e+08
Q8WUM0	Nuclear pore complex protein Nup133	NUP133	2.72155e+08
P21333	Filamin-A	FLNA	2.70397e+08
D3DVC4	Nestin, isoform CRA_c	NES	2.70335e+08
P19338	Nucleolin	NCL	2.69164e+08
Q6NVC0	SLC25A5 protein (Fragment)	SLC25A5	2.68171e+08
Q12789	General transcription factor 3C polypeptide 1	GTF3C1	2.67802e+08
Q59HG1	Chromosome-associated kinesin KIF4A variant (Fragment)		2.64985e+08
Q14692	Ribosome biogenesis protein BMS1 homolog	BMS1	2.60595e+08
B4DS66	MICOS complex subunit MIC60		256218732
J3QK89	Calcium homeostasis endoplasmic reticulum protein	CHERP	255962833
Q8WXI9	Transcriptional repressor p66-beta	GATAD2B	2.51923e+08
P57740	Nuclear pore complex protein Nup107	NUP107	2.42048e+08
B0AZQ4	Structural maintenance of chromosomes protein		2.36866e+08
P62906	60S ribosomal protein L10a	RPL10A	2.35263e+08
A0A0S2Z4Z9	Non-POU domain containing octamer-binding isoform 1 (Fragment)	NONO	2.32545e+08
P24928	DNA-directed RNA polymerase II subunit RPB1	POLR2A	2.31424e+08
Q643R0	HCTP4	HCTP4	2.30524e+08
A8K905	Nucleolar complex protein 3 homolog		2.2772e+08
Q5SSJ5	Heterochromatin protein 1-binding protein 3	HP1BP3	227160127
P29590	Protein PML	PML	2.26753e+08
A0A024R9Y2	KIAA1267, isoform CRA_a	KIAA1267	2.26335e+08
P49792	E3 SUMO-protein ligase RanBP2	RANBP2	2.25269e+08
P68363	Tubulin alpha-1B chain	TUBA1B	223625018
P52701	DNA mismatch repair protein Msh6	MSH6	2.23227e+08
Q9BTC0	Death-inducer obliterator 1	DIDO1	2.19118e+08
Q09666	Neuroblast differentiation-associated protein AHNAK	AHNAK	2.15868e+08
A0A0S2Z3L2	ATPase Ca++ transporting cardiac muscle slow twitch 2 isoform 1 (Fragment)	ATP2A2	2.14306e+08
O00159	Unconventional myosin-Ic	MYO1C	2.10002e+08
A3F769	NF-kappaB repressing factor	NRF	2.09592e+08
Q86U86	Protein polybromo-1	PBRM1	208290654
Q12830	Nucleosome-remodeling factor subunit BPTF	BPTF	2.06897e+08
Q00325	Phosphate carrier protein, mitochondrial	SLC25A3	2.06725e+08
A0A3B3IUD7	Programmed cell death 11, isoform CRA_a	PDCD11	2.05547e+08
P28290	Protein ITPRID2	ITPRID2	2.03961e+08
A0A669KBL1	Ubiquitin carboxyl-terminal hydrolase 7	USP7	2.02558e+08
Q9Y4W2	Ribosomal biogenesis protein LAS1L	LAS1L	2.01787e+08
O75367	Core histone macro-H2A.1	MACROH2A1	2.0107e+08
B2R5Y4	cDNA, FLJ92684, highly similar to Homo sapiens IK cytokine, down-regulator of HLA II (IK), mRNA		1.99787e+08
Q9NYF8	Bcl-2-associated transcription factor 1	BCLAF1	1.97374e+08
Q7Z5K2	Wings apart-like protein homolog	WAPL	1.93007e+08
A0A024R9L1	RNA helicase aquarius	AQR	1.92825e+08
Q53GS0	G protein-binding protein CRFG variant (Fragment)		1.91359e+08
P49756	RNA-binding protein 25	RBM25	1.89953e+08
B5BUD2	Replication factor C 2 isoform 1 (Fragment)	RFC2	1.88675e+08
Q9UIF9	Bromodomain adjacent to zinc finger domain protein 2A	BAZ2A	187035809
B2RWN5	HEAT repeat containing 1	HEATR1	1.85314e+08
A0A0D9SF53	ATP-dependent RNA helicase DDX3X	DDX3X	1.79236e+08
P63244	Receptor of activated protein C kinase 1	RACK1	1.78782e+08
O95071	E3 ubiquitin-protein ligase UBR5	UBR5	1.77405e+08
Q9NZM1	Myoferlin	MYOF	1.75652e+08
B2RA03	cDNA, FLJ94640, highly similar to Homo sapiens keratin 18 (KRT18), mRNA		1.75607e+08
B2RNR6	Zinc finger RNA binding protein	ZFR	1.74977e+08
Q59GW7	Replication factor C 5 isoform 1 variant (Fragment)		174649773
V9HWB4	Epididymis secretory sperm binding protein Li 89n	HEL-S-89n	1.74119e+08
Q6LAP8	Mitochondrial citrate transport protein (Fragment)		1.73199e+08
Q92945	Far upstream element-binding protein 2	KHSRP	173181584
A8K6X9	cDNA FLJ76427, highly similar to Homo sapiens SH2 domain binding protein 1 (tetratricopeptide repeat containing) (SH2BP1), mRNA		1.72891e+08
B2R6U8	Cleavage and polyadenylation specificity factor subunit 5		1.72139e+08
B4DRS6	Sidoreflexin		1.71499e+08
P18583	Protein SON	SON	1.70187e+08
Q15020	Squamous cell carcinoma antigen recognized by T-cells 3	SART3	1.67088e+08
A8K329	cDNA FLJ76656, highly similar to Homo sapiens scaffold attachment factor B (SAFB), mRNA		1.66066e+08
Q59F66	DEAD box polypeptide 17 isoform p82 variant (Fragment)		1.60003e+08
A0A087WVQ6	Clathrin heavy chain	CLTC	1.58874e+08
Q7Z3K3	Pogo transposable element with ZNF domain	POGZ	1.58196e+08
Q9Y314	Nitric oxide synthase-interacting protein	NOSIP	1.57585e+08
Q9Y3A4	Ribosomal RNA-processing protein 7 homolog A	RRP7A	1.57081e+08
B2RDW1	Epididymis luminal protein 112	HEL112	1.56316e+08
Q9NXF1	Testis-expressed protein 10	TEX10	1.55342e+08
P04083	Annexin A1	ANXA1	1.52221e+08
Q15717	ELAV-like protein 1	ELAVL1	1.51641e+08
B2RAI2	cDNA, FLJ94931, highly similar to Homo sapiens zinc finger protein 148 (pHZ-52) (ZNF148), mRNA		1.50169e+08
A0A0C4DG17	40S ribosomal protein SA	RPSA	1.50033e+08
Q9NVI7	ATPase family AAA domain-containing protein 3A	ATAD3A	1.49469e+08
A4D212	DKFZP586J0619 protein	DKFZP586J0619	1.48556e+08
Q12888	TP53-binding protein 1	TP53BP1	1.47771e+08
Q9HCK8	Chromodomain-helicase-DNA-binding protein 8	CHD8	1.47351e+08
Q58EY4	SWI/SNF related, matrix associated, actin dependent regulator of chromatin, subfamily c, member 1	SMARCC1	1.4653e+08
C9IZQ1	Translocon-associated protein subunit alpha	SSR1	145874578
Q969G5	Caveolae-associated protein 3	CAVIN3	1.45204e+08
O75152	Zinc finger CCCH domain-containing protein 11A	ZC3H11A	1.45203e+08
Q15648	Mediator of RNA polymerase II transcription subunit 1	MED1	1.41295e+08
P43246	DNA mismatch repair protein Msh2	MSH2	1.40477e+08
A0A0S2Z3G9	Actinin alpha 4 isoform 1 (Fragment)	ACTN4	1.40128e+08
A0A384N5Z8	Epididymis secretory sperm binding protein		1.39781e+08
Q8TA92	Similar to AFG3 ATPase family gene 3-like 2 (Yeast) (Fragment)		1.3966e+08
Q15182	Small nuclear ribonucleoprotein-associated protein	SNRPB	1.39332e+08
A8K4Z6	cDNA FLJ76180		1.38951e+08
Q8IX12	Cell division cycle and apoptosis regulator protein 1	CCAR1	1.37845e+08
Q53GR7	Solute carrier family 25, member 13 (Citrin) variant (Fragment)		1.3692e+08
P35251	Replication factor C subunit 1	RFC1	1.36645e+08
E7ESZ7	NADH dehydrogenase [ubiquinone] 1 alpha subcomplex subunit 10, mitochondrial	NDUFA10	136508963
A0A024RA49	Anillin, actin binding protein (Scraps homolog, Drosophila), isoform CRA_e	ANLN	1.35017e+08
O75369	Filamin-B	FLNB	1.34901e+08
P49959	Double-strand break repair protein MRE11	MRE11	1.33758e+08
Q96ST3	Paired amphipathic helix protein Sin3a	SIN3A	1.32621e+08
A0A0S2Q0B1	AT-rich interactive domain-containing protein 1A	ARID1A	1.31935e+08
Q9NRL2	Bromodomain adjacent to zinc finger domain protein 1A	BAZ1A	1.31814e+08
P35249	Replication factor C subunit 4	RFC4	1.31748e+08
B3KMC9	5-3 exoribonuclease		1.31243e+08
Q9UKV3	Apoptotic chromatin condensation inducer in the nucleus	ACIN1	1.30456e+08
Q6P1J9	Parafibromin	CDC73	1.29807e+08
A0A0C4DG89	Probable ATP-dependent RNA helicase DDX46	DDX46	1.28233e+08
A0A384ME17	Elongation factor Tu	TUFM	1.28101e+08
O60287	Nucleolar pre-ribosomal-associated protein 1	URB1	127530262
A0A384MR33	Structural maintenance of chromosomes protein	SMC1L1	1.27398e+08
O95639	Cleavage and polyadenylation specificity factor subunit 4	CPSF4	1.27306e+08
E9PAU2	Ribonucleoprotein PTB-binding 1	RAVER1	1.26039e+08
A4LAA3	Alpha thalassemia/mental retardation syndrome X-linked	ATRX	1.2517e+08
Q92878	DNA repair protein RAD50	RAD50	1.2426e+08
Q59GY2	Ribosomal protein L4 variant (Fragment)		1.24163e+08
P13051	Uracil-DNA glycosylase	UNG	1.23711e+08
P07355	Annexin A2	ANXA2	1.23637e+08
Q9H5Q4	Dimethyladenosine transferase 2, mitochondrial	TFB2M	1.23372e+08
A0A024R4E2	TAR DNA binding protein, isoform CRA_b	TARDBP	1.23277e+08
B3V096	BetaCstF-64 variant 2	CSTF2	1.23275e+08
P26641	Elongation factor 1-gamma	EEF1G	1.23127e+08
Q8TF68	Zinc finger protein 384	ZNF384	1.22415e+08
O14646	Chromodomain-helicase-DNA-binding protein 1	CHD1	1.2186e+08
Q8IWI9	MAX gene-associated protein	MGA	1.21313e+08
Q16666	Gamma-interferon-inducible protein 16	IFI16	1.21082e+08
A0A024R7M6	GATA zinc finger domain containing 2A, isoform CRA_a	GATAD2A	1.20679e+08
A0A384NQ03	Epididymis secretory sperm binding protein		1.19599e+08
Q13428	Treacle protein	TCOF1	1.18073e+08
Q8N9Z2	Coiled-coil domain-containing protein 71L	CCDC71L	1.17846e+08
A0A087X0X3	Heterogeneous nuclear ribonucleoprotein M	HNRNPM	1.17677e+08
Q29RF7	Sister chromatid cohesion protein PDS5 homolog A	PDS5A	1.17293e+08
A0A024R0M6	Mitochondrial import inner membrane translocase subunit TIM50	TIMM50	1.17183e+08
A8K6U7	cDNA FLJ78252, highly similar to Homo sapiens heterogeneous nuclear ribonucleoprotein U-like 1 (HNRPUL1), transcript variant 1, mRNA		1.16799e+08
A0MNP2	CDW11/WDR57	WDR57	1.16186e+08
Q59GK9	Ribosomal protein L21 variant (Fragment)		1.12771e+08
A8K9K6	cDNA FLJ76962, highly similar to Homo sapiens nucleolar protein 5A (56kDa with KKE/D repeat) (NOL5A), mRNA		1.12097e+08
P42285	Exosome RNA helicase MTR4	MTREX	112086169
Q5T9A4	ATPase family AAA domain-containing protein 3B	ATAD3B	1.11814e+08
A0A024R7L8	UPF1 regulator of nonsense transcripts homolog (Yeast), isoform CRA_a	UPF1	1.10908e+08
Q9BQ39	ATP-dependent RNA helicase DDX50	DDX50	1.10403e+08
P38432	Coilin	COIL	1.07757e+08
P08240	Signal recognition particle receptor subunit alpha	SRPRA	1.07395e+08
A0A384MDR8	Pyruvate dehydrogenase E1 component subunit beta		1.06844e+08
A8K4W0	40S ribosomal protein S3a	RPS3A	1.06526e+08
P13647	Keratin, type II cytoskeletal 5	KRT5	1.06432e+08
A0A2R8YH03	Protein TASOR 2	TASOR2	1.05799e+08
O15164	Transcription intermediary factor 1-alpha	TRIM24	1.05404e+08
Q6UN15	Pre-mRNA 3-end-processing factor FIP1	FIP1L1	1.05254e+08
Q9Y5M8	Signal recognition particle receptor subunit beta	SRPRB	104679016
O75691	Small subunit processome component 20 homolog	UTP20	1.04341e+08
Q53GL6	RNA binding protein (Autoantigenic, hnRNP-associated with lethal yellow) long isoform variant (Fragment)	RALY	1.04018e+08
Q14684	Ribosomal RNA processing protein 1 homolog B	RRP1B	1.03945e+08
P07814	Bifunctional glutamate/proline--tRNA ligase	EPRS1	1.02985e+08
Q9Y277	Voltage-dependent anion-selective channel protein 3	VDAC3	101401002
B3KMR5	cDNA FLJ12434 fis, clone NT2RM1000037, highly similar to Homo sapiens KIAA0690 protein		1.01281e+08
Q6KC79	Nipped-B-like protein	NIPBL	1.01111e+08
A8K8Y8	cDNA FLJ77796, highly similar to Homo sapiens evolutionarily conserved G-patch domain containing protein mRNA		9.96509e+07
P05787	Keratin, type II cytoskeletal 8	KRT8	9.90751e+07
D3DUZ3	Interferon, gamma-inducible protein 16, isoform CRA_a	IFI16	9.88837e+07
A0A669KAV7	Protein Wiz	WIZ	9.85293e+07
P12270	Nucleoprotein TPR	TPR	9.84474e+07
A0A024RBE8	Solute carrier family 25 (Mitochondrial carrier phosphate carrier), member 3, isoform CRA_a	SLC25A3	9.84279e+07
Q5T3I0	G patch domain-containing protein 4	GPATCH4	9.82402e+07
Q7KZ85	Transcription elongation factor SPT6	SUPT6H	9.78604e+07
Q9C0J8	pre-mRNA 3 end processing protein WDR33	WDR33	9.78089e+07
Q9GZR7	ATP-dependent RNA helicase DDX24	DDX24	9.66706e+07
D3DUE6	Cytokine-like nuclear factor n-pac, isoform CRA_c	N-PAC	9.63279e+07
Q96QC0	Serine/threonine-protein phosphatase 1 regulatory subunit 10	PPP1R10	9.5615e+07
Q92621	Nuclear pore complex protein Nup205	NUP205	9.55887e+07
Q9Y5J1	U3 small nucleolar RNA-associated protein 18 homolog	UTP18	9.50579e+07
Q96H55	Unconventional myosin-XIX	MYO19	9.38757e+07
Q9Y2X9	Zinc finger protein 281	ZNF281	9.37365e+07
Q9NXV6	CDKN2A-interacting protein	CDKN2AIP	9.2885e+07
A0A024R250	Nucleolar protein 8, isoform CRA_a	NOL8	9.25525e+07
Q96T58	Msx2-interacting protein	SPEN	9.23762e+07
O60216	Double-strand-break repair protein rad21 homolog	RAD21	9.11943e+07
B3KY60	cDNA FLJ16777 fis, clone BRHIP2029567, highly similar to Cell division cycle 5-like protein		9.10232e+07
Q9H9B1	Histone-lysine N-methyltransferase EHMT1	EHMT1	9.04293e+07
B5MBX0	Sororin	CDCA5	8.96949e+07
Q9P0U4	CXXC-type zinc finger protein 1	CXXC1	8.95725e+07
P51991	Heterogeneous nuclear ribonucleoprotein A3	HNRNPA3	8.93769e+07
A0A3F2YNY6	Pre-mRNA-processing factor 40 homolog A	PRPF40A	8.93321e+07
Q14566	DNA replication licensing factor MCM6	MCM6	8.85125e+07
A6NHR9	Structural maintenance of chromosomes flexible hinge domain-containing protein 1	SMCHD1	8.84245e+07
P12004	Proliferating cell nuclear antigen	PCNA	8.8086e+07
J3KPF3	4F2 cell-surface antigen heavy chain	SLC3A2	8.72326e+07
A0A140VK53	Testicular secretory protein Li 53		8.69351e+07
Q13330	Metastasis-associated protein MTA1	MTA1	8.57624e+07
O96028	Histone-lysine N-methyltransferase NSD2	NSD2	8.51799e+07
P05165	Propionyl-CoA carboxylase alpha chain, mitochondrial	PCCA	8.51719e+07
Q9BYW2	Histone-lysine N-methyltransferase SETD2	SETD2	8.45096e+07
Q7Z6E9	E3 ubiquitin-protein ligase RBBP6	RBBP6	8.41734e+07
Q05519	Serine/arginine-rich splicing factor 11	SRSF11	8.41563e+07
Q9UJV9	Probable ATP-dependent RNA helicase DDX41	DDX41	8.3948e+07
A0A5F9ZI21	Rho guanine nucleotide exchange factor 2	ARHGEF2	8.3762e+07
Q93074	Mediator of RNA polymerase II transcription subunit 12	MED12	8.36144e+07
P68371	Tubulin beta-4B chain	TUBB4B	8.36034e+07
Q96GQ7	Probable ATP-dependent RNA helicase DDX27	DDX27	8.32034e+07
A0A024R1N1	Myosin, heavy polypeptide 9, non-muscle, isoform CRA_a	MYH9	8.28605e+07
A8K6G9	cDNA FLJ76871, highly similar to Homo sapiens DEAH (Asp-Glu-Ala-His) box polypeptide 38 (DHX38), mRNA		8.27657e+07
O95243	Methyl-CpG-binding domain protein 4	MBD4	82662821
B3KMV8	cDNA FLJ12766 fis, clone NT2RP2001520, highly similar to Calcium-binding mitochondrial carrier protein Aralar1		8.23475e+07
Q14807	Kinesin-like protein KIF22	KIF22	8.21135e+07
A0A024R8B6	Nucleoporin 214kDa, isoform CRA_b	NUP214	8.19023e+07
Q9Y3A2	Probable U3 small nucleolar RNA-associated protein 11	UTP11	81450114
A0A0S2Z693	Methylcrotonoyl-CoA carboxylase 1 isoform 1 (Fragment)	MCCC1	8.11174e+07
Q7LBC6	Lysine-specific demethylase 3B	KDM3B	7.99739e+07
Q07666	KH domain-containing, RNA-binding, signal transduction-associated protein 1	KHDRBS1	79926768
Q9UHX1	Poly(U)-binding-splicing factor PUF60	PUF60	7.97595e+07
Q9HBD4	SMARCA4 isoform 2	SMARCA4	79735987
[truncated: 2,057 more rows]

## Sheet: Tab.5 IRF1 Acetylation sites
Supplementary Table 5. IRF1 acetylation sites identified by mass spectrometry analysis.
[truncated: 8 more rows]

[truncated: 3 more sheets: Tab.6 RNA-Seq_peptide , Tab.7 RNA-Seq_sgKAT8, Tab.8 oligonucleotides sequence]
