# Supplementary material for: Disrupting the phase separation of KAT8–IRF1 diminishes PD-L1 expression and promotes antitumor immunity
Source: Nat Cancer. 2023 Mar 9;4(3):382–400. doi: 10.1038/s43018-023-00522-1 (PMC10042735; doi:10.1038/s43018-023-00522-1)
Supplement: Supplementary file 8 — Statistical source data. [file 43018_2023_522_MOESM8_ESM.xlsx]

## Sheet: Fig. 1d
	PD-L1 mRNA Fold Change
sgNC1	1	1	1
KAT8 sg1	0.418994	0.455335	0.442372
KAT8 sg2	0.535268	0.70629	0.679871
sgNC1 IFN-γ	18.358	15.4015	13.8326
KAT8 sg1 IFN-γ	7.45565	6.43081	8.67381
KAT8 sg2 IFN-γ	8.99008	7.91725	9.91766
Cp value
	GAPDH	PD-L1	GAPDH	PD-L1	GAPDH	PD-L1
sgNC1	14.01	25.85	13.94	25.59	14.14	25.61
	14.04	25.79	14.01	25.53	14.07	25.68
	14.08	25.86	13.98	25.55	14.04	25.74
KAT8 sg1	13.97	26.92	14.11	26.7	14.04	26.85
	13.92	27.03	14.14	26.86	14.06	26.83
	13.95	27.09	14.12	26.82	14.04	26.77
KAT8 sg2	14.06	26.78	14.14	26.19	14.16	26.25
	14.08	26.83	14.13	26.26	14.25	26.34
	14.08	26.75	14.12	26.19	14.21	26.48
sgNC1 IFN-γ	13.93	21.78	13.94	21.66	14.06	21.97
	14.05	21.6	14	21.64	14.15	22.01
	14.04	21.64	14.06	21.61	14.21	21.97
KAT8 sg1 IFN-γ	14.03	22.99	14.05	22.91	14.01	22.55
	14.06	23.03	14.07	23.01	14.01	22.53
	14.14	22.95	14.24	22.95	14.11	22.48
KAT8 sg2 IFN-γ	14.12	22.76	14.1	22.74	13.97	22.3
	14.18	22.82	14.11	22.74	14.03	22.32
	14.24	22.8	14.16	22.68	14.08	22.22

## Sheet: Fig. 1f
	PDL1 mRNA Fold Change
sgNC	1	1	1
sgKAT8	0.464902	0.61132	0.512278
sgKAT8+KAT8	0.849685	1.14472	0.82645
sgKAT8+KAT8 C316S	0.427797	0.574349	0.460094
Cp value
	GAPDH	PD-L1	GAPDH	PD-L1	GAPDH	PD-L1
sgNC	15.54	28.58	15.62	28.87	15.63	28.55
	15.64	28.54	15.62	28.84	15.58	28.52
sgKAT8	16.02	30.19	15.98	29.79	16.06	29.86
	16.07	30.05	16.07	30.15	16.03	30.02
sgKAT8+KAT8	15.8	28.87	15.79	28.89	15.9	29.27
	15.86	29.2	15.82	28.8	15.95	28.99
sgKAT8+KAT8 C316S	16.07	30.43	16.13	30.24	16.21	30.45
	16.29	30.32	16.16	30.12	16.26	30.12

## Sheet: Fig. 1g
sgNC	KAT8 sg1	KAT8 sg2	sgNC+T cells	KAT8 sg1+T cells	KAT8 sg2+T cells
27.6261	20.9431	23.9951	23.1661	5.32912	1.80612
32.2411	23.7381	24.9431	24.6801	6.29712	8.48313
28.6211	23.6271	23.5431	20.7411	8.80512	9.36612

## Sheet: Fig. 1h
days	sgNC						KAT8 sg1						KAT8 sg2
6	122.853	30.191	56.6871	39.8681	0	44.452	20.6254	20.861	21.5016	15.7	15.1838	0	29.1899	46.5421	16.04	0	0	10.5794
8	85.1678	44.0305	46.2749	63.6628	37.4823	55.1765	35.7574	22.5061	28.1651	25.7866	23.9626	15.4791	34.6788	21.9648	28.3538	27.6612	0	11.7567
10	155.634	112.681	98.1116	114.971	114.12	120.934	97.6433	96.0647	50.5218	76.7249	52.7292	35.9999	79.9813	53.9316	34.4469	26.705	20.1216	11.9097
12	714.714	404.669	259.779	364.327	407.932	178.074	307.003	246.006	118.867	109.381	90.7134	52.847	232.535	197.325	206.17	126.549	60.6819	24.276
14	646.466	488.212	477.842	368.847	370.67	325.352	298.156	334.049	362.404	200.158	181.692	234.643	305.654	165.811	32.2824	171.976	68.883	67.517
16	1041.32	826.878	589.534	625.078	796.452	544.233	321.454	412.831	370.073	151.055	209.79	162.92	478.56	277.21	257.061	200.195	115.255	44.6222
18	1558.59	1337.45	893.153	767.558	800.186	760.832	435.293	449.363	542.819	323.637	268.562	206.556	532.654	506.807	416.226	217.335	119.189	97.2486

## Sheet: Fig. 1i
sgNC	sg1	sg2
1.542	0.827	0.798
1.233	0.745	0.658
1.059	0.683	0.561
0.93	0.347	0.428
0.865	0.346	0.165
0.85	0.247	0.135

## Sheet: Fig. 1j
sgNC	sg1	sg2
102.608	189.237	153.395
92.2166	187.213	156.337
95.1966	123.516	151.054
111.77	195.144	132.775
170.794	166.31	152.81
116.44	199.876	164.66

## Sheet: Fig. 1l
sgNC	KAT8 sg1	KAT8 sg2
102.75	146.25	155.25
100.75	192.75	120
108.5	120	97.75
82	154	135.75
63.75	160.5	102.75
104.25	155	121

## Sheet: Fig. 1m
sgNC	KAT8 sg1	KAT8 sg2
3.77493	1.02471	0.770665
2.86925	1.4086	0.454056
3.20598	0.360013	0.564613
3.53782	0.69167	0.524414
3.12618	0.824521	0.548072
6.60787	0.557957	0.604876

## Sheet: Fig. 1n
days	IgG+sgNC						IgG+sgKAT8						Anti-PD1+sgNC						Anti-PD1+sgKAT8
6	43.8056	40.4273	46.5222	43.5767	49.4888	39.9301	31.8937	48.9387	29.8828	28.9437	43.6603	27.8709	33.2211	32.9123	29.2107	51.9816	37.3359	50.6468	32.7548	36.3519	28.5846	38.0107	29.4464	25.4881
8	86.844	71.8796	71.7396	101.456	102.692	70.1603	37.0292	33.8618	47.9009	67.6799	65.125	42.3986	32.9555	53.0361	44.7822	38.4633	36.6054	31.4779	33.6731	26.5041	38.2075	52.9983	29.0616	16.1728
10	157.452	114.109	99.8475	91.3895	97.8544	170.744	32.2192	142.441	49.1684	58.174	45.0833	50.6459	61.0883	31.3637	30.629	42.3846	41.4403	39.7201	81.5116	31.7519	34.6743	32.5644	19.9799	24.2352
12	240.009	188.209	222.615	209.534	262.351	239.298	86.2454	148.438	137.96	75.9938	94.0894	150.487	34.8795	25.102	134.832	46.3671	65.1371	47.5545	148.739	36.6839	45.4914	35.28	69.9161	58.4186
14	316.959	356.579	394.196	381.119	366.647	417.831	171.454	182.081	124.636	219.808	186.498	192.861	81.6423	79.075	97.5402	54.9153	80.1736	124.493	86.0852	154.066	58.0352	67.6272	64.8603	56.0968
16	492.209	634.067	502.059	540.327	447.157	637.639	313.449	177.46	331.985	316.99	321.391	220.193	64.0053	189.073	138.831	161.412	102.524	131.353	251.093	119.16	59.308	74.4192	60.8205	107.699
18	1032.91	675.439	798.106	851.847	670.915	974.056	499.317	358.058	560.36	413.167	503.749	206.961	158.266	169.498	180.965	279.875	188.98	235.924	160.179	319.193	83.824	174.518	130.779	158.357

## Sheet: Fig. 1o
sgNC+IgG	sgKAT8+IgG	sgNC+anti-PD1	sgKAT8+anti-PD1
1.252	0.523	0.345	0.389
0.925	0.614	0.178	0.156
0.809	0.66	0.145	0.14
0.919	0.384	0.173	0.066
0.771	0.33	0.137	0.074
0.758	0.186	0.064	0.044

[truncated: 1 more sheets: Fig. 1p]
