# Supplementary material for: Disrupting the phase separation of KAT8–IRF1 diminishes PD-L1 expression and promotes antitumor immunity
Source: Nat Cancer. 2023 Mar 9;4(3):382–400. doi: 10.1038/s43018-023-00522-1 (PMC10042735; doi:10.1038/s43018-023-00522-1)
Supplement: Supplementary file 10 — Statistical source data. [file 43018_2023_522_MOESM10_ESM.xlsx]

## Sheet: Fig. 2g
in vitro
Time [s]	mEGFP-KAT8						IRF1-mCherry
0	1	1	1	1	1	1	1	1	1	1	1	1
7.216	0.0861993	0.190152	0.292238	0.259718	0.212541	0.138366	0.178483	0.211654	0.257862	0.218634	0.214684	0.160372
12.218	0.164745	0.297748	0.428129	0.376813	0.298555	0.279471	0.213024	0.226586	0.323259	0.239997	0.245328	0.192395
17.218	0.235859	0.379727	0.529608	0.446726	0.361377	0.351956	0.232777	0.255625	0.336671	0.266655	0.241124	0.231454
22.218	0.291219	0.445738	0.598807	0.500677	0.404725	0.420064	0.248045	0.291109	0.396935	0.262533	0.255531	0.260683
27.218	0.349538	0.510803	0.639607	0.538667	0.446196	0.467956	0.270839	0.311948	0.422798	0.29775	0.264426	0.251419
32.218	0.408166	0.548821	0.670417	0.574838	0.486415	0.490149	0.310667	0.331325	0.446475	0.326952	0.296093	0.27394
37.217	0.456032	0.584972	0.682864	0.604361	0.507773	0.529047	0.321251	0.355744	0.460659	0.327652	0.301395	0.295744
42.217	0.489853	0.602958	0.710533	0.620884	0.535777	0.538469	0.336267	0.378226	0.466499	0.348866	0.3147	0.282325
47.217	0.528231	0.62783	0.724083	0.637631	0.558177	0.552005	0.353429	0.403207	0.496727	0.362168	0.337671	0.301975
52.218	0.557991	0.6315	0.737947	0.651356	0.577095	0.588503	0.382758	0.412453	0.532022	0.38608	0.352365	0.319304
57.218	0.595398	0.673658	0.756147	0.663854	0.586828	0.6011	0.371918	0.450317	0.563471	0.384283	0.3593	0.323695
62.218	0.616104	0.705317	0.7698	0.683557	0.604362	0.60187	0.40296	0.481439	0.578041	0.400705	0.358363	0.347259
67.218	0.653061	0.692695	0.764411	0.691051	0.616278	0.640511	0.426613	0.497897	0.599279	0.42202	0.381335	0.351572
72.218	0.670579	0.714498	0.78549	0.705211	0.618906	0.633057	0.428976	0.509823	0.605251	0.427684	0.378153	0.369698
77.217	0.682095	0.73633	0.787114	0.704897	0.646521	0.642309	0.452277	0.534124	0.608778	0.448501	0.393212	0.343665
82.217	0.705577	0.71834	0.798148	0.707229	0.642843	0.624917	0.444244	0.532545	0.629574	0.467017	0.411208	0.379365
87.218	0.722804	0.738199	0.782458	0.716543	0.641209	0.668611	0.478801	0.539253	0.621935	0.464573	0.435362	0.372653
92.218	0.739374	0.765665	0.816196	0.725233	0.657297	0.687201	0.475344	0.574253	0.624309	0.468042	0.4412	0.397732
97.218	0.756579	0.771278	0.806781	0.732347	0.655114	0.670236	0.500496	0.582932	0.625655	0.481144	0.443771	0.375053
102.218	0.759149	0.785999	0.823047	0.735368	0.67294	0.669809	0.500811	0.615457	0.673981	0.488883	0.449278	0.369781
107.218	0.782785	0.795778	0.829898	0.735652	0.671598	0.699196	0.523733	0.631558	0.67886	0.513715	0.447604	0.385591
112.217	0.789086	0.803114	0.829169	0.748211	0.68332	0.689343	0.524091	0.644408	0.68098	0.513192	0.449969	0.385674
117.217	0.804234	0.813289	0.846061	0.756805	0.682868	0.723784	0.528454	0.648579	0.714095	0.516662	0.457722	0.405959
122.217	0.818211	0.814463	0.842975	0.752272	0.691711	0.753172	0.55222	0.672224	0.710883	0.515837	0.479271	0.425127
127.218	0.81708	0.819029	0.853542	0.771098	0.697023	0.742975	0.551457	0.711282	0.719741	0.519657	0.4787	0.439584
132.218	0.835078	0.816059	0.839732	0.772984	0.700249	0.764397	0.565588	0.692017	0.729306	0.524995	0.480859	0.451244
137.218	0.842887	0.825866	0.830213	0.782364	0.706214	0.772362	0.596054	0.688683	0.697731	0.534953	0.47482	0.454519
142.218	0.843384	0.819704	0.831522	0.786364	0.711178	0.759169	0.606787	0.6724	0.722887	0.550052	0.497672	0.466817
147.218	0.855442	0.816259	0.83508	0.792849	0.712221	0.779046	0.604866	0.698696	0.735079	0.533534	0.517381	0.462264
152.217	0.865443	0.821148	0.863218	0.790643	0.732383	0.796438	0.619627	0.690409	0.689192	0.558692	0.502774	0.473047
157.217	0.864809	0.821697	0.842925	0.796747	0.734614	0.789928	0.614607	0.691426	0.715762	0.562732	0.500368	0.482391
162.217	0.871292	0.816357	0.845642	0.794481	0.742366	0.838333	0.639429	0.723594	0.754716	0.5538	0.531218	0.494448
167.218	0.882848	0.81923	0.845908	0.799364	0.751752	0.821453	0.648577	0.722342	0.714669	0.574515	0.522323	0.49437
172.218	0.884047	0.81898	0.850195	0.803988	0.747428	0.825826	0.65636	0.713248	0.734886	0.584995	0.522363	0.505793
177.218	0.886372	0.820228	0.838112	0.801093	0.747928	0.830278	0.646977	0.701738	0.741625	0.576662	0.543746	0.497487
182.218	0.896145	0.802488	0.843812	0.808115	0.742658	0.831908	0.689925	0.697058	0.725967	0.577759	0.551499	0.519208
187.218	0.89021	0.808923	0.848049	0.801123	0.751947	0.845186	0.686655	0.733104	0.721154	0.563805	0.526728	0.538774
192.217	0.9024	0.819103	0.84392	0.810255	0.758551	0.847501	0.68307	0.72598	0.756642	0.574515	0.550802	0.535179
197.217	0.898156	0.837465	0.872111	0.808333	0.757015	0.856754	0.697474	0.748516	0.742524	0.593055	0.550071	0.52352
202.218	0.903753	0.841307	0.853384	0.807922	0.770572	0.875945	0.708964	0.774577	0.786932	0.608706	0.564353	0.555946
207.218	0.91949	0.836814	0.868503	0.812582	0.755972	0.86138	0.707406	0.762173	0.778979	0.592159	0.566884	0.54852
212.218	0.920507	0.842706	0.857203	0.810128	0.753142	0.865833	0.723639	0.771145	0.787831	0.610029	0.576024	0.563932
217.218	0.916377	0.848168	0.865782	0.81825	0.774347	0.860779	0.723725	0.788468	0.735338	0.620264	0.588832	0.51817
222.218	0.916622	0.838116	0.866618	0.828446	0.764906	0.840132	0.719404	0.791065	0.766395	0.630519	0.571368	0.506909
227.217	0.932656	0.851834	0.872687	0.820045	0.73839	0.865405	0.727539	0.790972	0.762868	0.635637	0.550842	0.552671
232.217	0.9227	0.858544	0.862853	0.81683	0.766644	0.873286	0.744199	0.80612	0.810874	0.60551	0.57647	0.526638
237.217	0.928475	0.852485	0.859821	0.821272	0.759643	0.87106	0.73393	0.778362	0.765501	0.625152	0.613444	0.528954
242.218	0.920392	0.850611	0.870491	0.825769	0.765455	0.883826	0.73378	0.785515	0.776086	0.635239	0.570837	0.509702
247.218	0.931708	0.846671	0.863901	0.823786	0.766296	0.885968	0.775656	0.800096	0.783278	0.640103	0.59683	0.534702
252.218	0.936717	0.853106	0.85459	0.829612	0.758753	0.877142	0.763974	0.801348	0.809654	0.636658	0.621727	0.539094
257.218	0.929017	0.855078	0.870698	0.819447	0.772157	0.89762	0.771714	0.822964	0.777626	0.646917	0.614992	0.525836
262.218	0.941052	0.860741	0.855058	0.833958	0.783086	0.864123	0.77587	0.79637	0.787577	0.644723	0.602709	0.557224
267.217	0.938796	0.871395	0.859403	0.831752	0.767395	0.883741	0.747005	0.817566	0.811707	0.651412	0.620253	0.553231
272.217	0.938322	0.872692	0.87907	0.835028	0.77514	0.887851	0.780255	0.819385	0.777626	0.659669	0.618871	0.540451
277.218	0.942812	0.8693	0.88001	0.83698	0.769279	0.875945	0.786683	0.834024	0.790784	0.653209	0.615357	0.547399
282.218	0.937123	0.860966	0.877028	0.840473	0.765504	0.869947	0.805743	0.834323	0.783145	0.676469	0.609485	0.570801
287.218	0.943154	0.862214	0.877185	0.830054	0.770669	0.902247	0.790545	0.817361	0.797909	0.665362	0.624378	0.563376
292.218	0.937374	0.874689	0.872687	0.833764	0.778866	0.904304	0.804436	0.819478	0.834297	0.68061	0.645801	0.541011
297.218	0.945051	0.868351	0.869182	0.839149	0.789441	0.9049	0.818146	0.816285	0.776732	0.676316	0.633193	0.55986
302.218	0.948798	0.870172	0.865993	0.835088	0.785415	0.897789	0.81669	0.815928	0.786998	0.683379	0.631108	0.595639
307.217	0.942498	0.874689	0.858094	0.846861	0.799619	0.921269	0.834107	0.826186	0.825378	0.69027	0.647721	0.5831
312.217	0.949249	0.869771	0.858197	0.839494	0.79957	0.914242	0.817362	0.839242	0.796237	0.675118	0.62756	0.577189
317.218	0.945205	0.877606	0.864738	0.841416	0.795552	0.908503	0.836593	0.865151	0.812607	0.673225	0.658815	0.604982
322.218	0.948455	0.876955	0.879538	0.842141	0.778067	0.912955	0.850425	0.842136	0.832178	0.694214	0.61638	0.589891
327.218	0.943354	0.886713	0.870019	0.847175	0.787849	0.921269	0.853653	0.880001	0.800796	0.66988	0.617603	0.603787
332.218	0.944777	0.880224	0.879592	0.841857	0.783928	0.927604	0.833072	0.845446	0.800089	0.695863	0.620745	0.583739
337.218	0.949363	0.881521	0.870491	0.835402	0.783184	0.92915	0.839863	0.870696	0.816393	0.687477	0.641271	0.597955
342.217	0.955435	0.884492	0.881162	0.840878	0.794453	0.932916	0.848803	0.856355	0.795536	0.684827	0.662369	0.579426
347.217	0.954167	0.8804	0.87279	0.843996	0.781049	0.91861	0.874484	0.877165	0.813821	0.675818	0.675508	0.630061
352.217	0.958348	0.890751	0.884454	0.855515	0.800015	0.923579	0.862951	0.879937	0.823259	0.709112	0.658084	0.603709
357.218	0.955412	0.89704	0.866722	0.849284	0.786215	0.937801	0.872249	0.888377	0.817613	0.693538	0.675714	0.644676
362.218	0.960085	0.89749	0.869128	0.841476	0.794509	0.940887	0.859638	0.907338	0.810488	0.693117	0.638249	0.591966
367.218	0.95074	0.903377	0.876137	0.839748	0.784525	0.94037	0.864386	0.917983	0.784558	0.69454	0.656616	0.623595
372.218	0.94954	0.901479	0.858458	0.842232	0.7951	0.939257	0.875391	0.900928	0.802209	0.687649	0.649229	0.605302
377.218	0.94837	0.903901	0.870802	0.847677	0.800961	0.934631	0.889453	0.923498	0.808434	0.708413	0.646127	0.57743
382.217	0.943354	0.907567	0.883568	0.852336	0.804687	0.930864	0.895379	0.896009	0.814274	0.72184	0.671835	0.59053
387.217	0.941641	0.898836	0.87907	0.844057	0.788196	0.918695	0.896622	0.924212	0.810548	0.733997	0.653634	0.605066
392.218	0.93674	0.894397	0.882939	0.841385	0.793411	0.943371	0.889052	0.897618	0.800603	0.71942	0.664163	0.638131
397.218	0.946062	0.904998	0.888485	0.845664	0.793216	0.935232	0.8977	0.907338	0.811255	0.725338	0.676325	0.625508
402.218	0.942092	0.908316	0.866461	0.852651	0.783434	0.944142	0.902672	0.894757	0.806508	0.736216	0.670572	0.600832
407.218	0.951774	0.893996	0.878858	0.845537	0.791478	0.96462	0.910348	0.922007	0.801889	0.724538	0.650943	0.603709

## Sheet: Fig. 2k
KAT8 droplet area (μm2)	IRF1 droplet area (μm2)
0.02	0.044
0.009	0.023
0.015	0.023
0.026	0.025
0.032	0.094
0.021	0.017
0.016	0.026
0.019	0.015
0.016	0.013
0.009	0.012
0.013	0.057
0.05	0.026
0.024	0.032
0.011	0.033
0.024	0.013
0.041	0.027
0.024	0.019
0.021	0.011
0.014	0.043
0.014	0.011
0.029	0.036
0.024	0.063
0.014	0.012
0.021	0.037
0.016	0.045
0.037	0.035
0.029	0.023
0.011	0.023
0.026	0.021
0.021	0.022
0.01	0.017
0.037	0.019
0.013	0.127
0.011	0.024
0.047	0.034
0.01	0.015
0.047	0.014
0.013	0.031
0.022	0.033
0.021	0.027
0.017	0.02
0.013	0.014
0.01	0.028
0.011	0.048
0.037	0.022
0.013	0.025
0.024	0.019
0.021	0.023
0.02	0.019
0.019	0.017
0.024	0.02
0.02	0.026
0.022	0.011
0.016	0.021
0.012	0.025
0.011	0.024
0.013	0.016
0.019	0.015
0.021	0.017
0.015	0.023
0.036	0.026
0.017	0.017
0.01	0.011
0.045	0.017
0.035	0.044
0.016	0.02
0.012	0.019
0.019	0.099
0.016	0.022
0.01	0.024
0.011	0.017
0.094	0.016
0.055	0.029
0.032	0.016
0.026	0.021
0.044	0.012
0.017	0.056
0.011	0.013
0.012	0.029
0.061	0.033
0.025	0.039
0.04	0.025
0.021	0.016
0.013	0.024
0.023	0.017
0.04	0.011
0.009	0.023
0.01	0.024
0.028	0.032
0.062	0.011
0.02	0.023
0.019	0.019
0.015	0.013
0.013	0.072
0.031	0.028
0.013	0.011
0.034	0.056
0.025	0.013
0.026	0.021
0.022	0.015
0.027	0.016
0.017	0.034
0.015	0.026
0.01	0.026
0.012	0.021
0.052	0.012
0.012	0.012
0.021	0.02
0.023	0.014
0.031	0.011
0.011	0.035
0.015	0.011
0.009	0.015
0.011	0.041
0.014	0.013
0.024	0.021
0.023	0.023
0.009	0.019
0.017	0.035
0.024	0.041
0.021	0.021
0.022	0.017
0.046	0.025
0.028	0.02
0.032	0.05
0.011	0.032
0.028	0.019
0.035	0.021
0.009	0.014
0.045	0.023
0.026	0.022
0.052	0.048
0.017	0.012
0.01	0.015
0.011	0.022
0.021	0.017
0.021	0.034
0.015	0.021
0.086	0.036
0.046	0.02
0.034	0.022
0.025	0.024
0.009	0.013
0.016	0.02
0.012	0.012
0.026	0.013
0.013	0.023
0.032	0.012
0.011	0.014
0.02	0.017
0.021	0.011
0.049	0.032
0.058	0.013
0.009	0.014
0.017	0.021
0.017	0.011
0.027	0.011
0.009	0.015
0.028	0.021
0.124	0.011
0.039	0.073
0.024	0.012
0.025	0.015
0.017	0.016
0.036	0.039
0.02	0.017
0.012	0.014
0.021	0.04
0.029	0.024
0.017	0.012
0.009	0.019
0.033	0.012
0.009	0.014
0.027	0.013
0.015	0.028
0.019	0.082
0.031	0.051
0.011	0.015
0.017	0.013
0.015	0.016
0.011	0.014
0.051	0.019
0.04	0.026
0.023	0.011
0.014	0.013
0.014	0.017
0.017	0.017
0.021	0.013
0.016	0.016
0.01	0.026
0.01	0.017
0.033	0.019
0.015	0.037
0.022	0.015
0.011	0.012
0.009	0.016
0.014	0.012
0.01	0.014
0.067	0.034
0.009	0.015
0.016	0.016
0.009	0.024
0.038	0.019
0.023	0.043
0.015	0.031
0.024	0.021
0.025	0.011
0.015	0.014
0.052	0.059
0.025	0.033
0.021	0.016
0.009	0.027
0.013	0.014
0.017	0.016
0.011	0.032
0.013	0.014
0.027	0.032
0.014	0.027
0.02	0.02
0.009	0.013
0.026	0.016
0.01	0.025
0.009	0.019
0.014	0.074
0.011	0.011
0.021	0.037
0.023	0.013
0.014	0.035
0.026	0.028
0.009	0.014
0.014	0.011
0.032	0.04
0.016	0.016
0.011	0.033
0.011	0.019
0.028	0.014
0.014
0.027
0.036
0.032
0.019
0.088
0.032
0.02
0.014
0.012
0.022
0.024
0.025
0.025
0.013
0.034
0.029
0.01
0.024
0.01
0.017
0.019
0.021
0.012
0.028
0.016
0.009
0.01
0.009
0.021
0.026
0.009
0.023
0.017
0.017
0.019
0.037
0.009
0.009
0.021
0.033
0.02
0.02
0.016
0.019
0.013
0.058
0.024
0.01
0.011
0.013

## Sheet: Fig. 2l
KAT8	IRF1
1	0.953
0.914	1
0.993	0.943
1	1
1	0.598
1	1
0.976	1
1	1
1	1
0.914	1
1	0.623
0.795	0.635
1	0.721
1	0.714
1	1
1	1
1	0.911
1	1
1	0.883
1	1
0.79	0.892
1	0.748
1	1
0.944	0.972
1	0.529
0.853	0.914
0.836	1
1	1
1	1
1	0.994
1	1
0.685	0.911
1	0.257
1	1
0.609	0.96
0.884	1
0.867	1
1	0.8
1	1
1	1
1	1
0.967	1
1	1
1	0.831
0.994	0.994
0.781	0.964
1	0.985
1	1
0.895	0.985
1	1
0.988	0.558
1	0.941
0.994	1
0.976	1
0.976	1
1	1
1	0.976
1	1
0.944	1
1	1
0.786	1
1	1
1	1
0.866	1
0.936	0.679
0.746	1
0.976	1
1	0.355
1	1
1	0.922
1	1
0.706	0.976
0.655	1
1	1
0.686	1
0.704	1
1	0.921
1	1
1	0.772
0.911	1
1	0.776
0.628	1
1	0.976
0.851	0.988
1	1
0.532	1
1	0.943
1	0.922
0.993	0.898
0.807	1
0.965	1
0.985	0.911
1	1
1	0.428
1	1
1	1
0.96	0.683
1	1
1	1
0.994	1
1	1
0.958	0.738
1	0.664
1	1
1	1
0.851	0.976
1	0.976
1	1
0.568	1
0.702	1
1	0.82
0.993	1
1	0.993
1	0.56
1	0.967
1	1
1	1
1	1
0.958	0.991
1	0.731
0.916	1
0.965	1
0.932	1
1	1
0.898	0.795
1	0.848
1	1
0.914	0.853
1	1
1	1
0.664	1
0.866	0.996
0.927	1
1	0.993
1	0.674
1	0.958
1	0.795
0.911	1
0.764	0.965
0.514	1
0.858	0.674
1	1
1	1
1	1
0.976	1
1	1
1	1
1	1
0.982	1
0.868	1
0.916	0.982
0.812	0.898
0.383	0.489
1	1
1	0.916
1	0.982
0.896	1
0.914	1
1	0.879
0.492	1
0.464	0.628
0.681	1
0.964	1
1	1
0.732	0.832
1	0.927
1	1
1	0.9
0.993	0.988
0.958	0.976
1	0.733
0.986	0.691
1	1
1	1
1	0.993
1	0.391
1	0.584
1	0.911
1	1
1	1
1	1
0.63	1
1	0.916
1	1
1	0.967
0.846	1
0.795	1
1	1
1	1
1	0.916
0.799	1
0.73	1
0.993	0.786
0.994	1
1	0.976
1	1
1	1
1	0.922
0.695	0.738
1	1
1	1
1	1
0.793	1
0.538	0.691
0.993	0.943
0.84	1
0.878	1
1	1
0.781	0.615
0.964	1
1	1
0.914	0.981
1	1
1	0.976
1	0.953
1	1
0.981	1
1	1
0.476	1
1	1
0.762	1
0.832	0.59
1	0.911
0.956	0.832
1	1
0.681	0.994
0.88	0.931
1	0.991
0.789	0.993
1	0.922
1	1
0.92	0.969
1	0.976
1	0.769
1	1
0.854	0.922
0.922
1
0.846
1
1
0.366
0.848
1
1
1
0.994
1
0.878
1
1
1
0.611
0.884
0.629
1
1
1
0.487
1
0.993
0.976
1
1
1
0.681
0.726
1
1
1
1
1
0.871
0.914
1
0.681
0.929
0.808
1
0.976
0.911
0.967
0.916
1
1
1
0.967

## Sheet: Fig. 2m
Distance (μm)	KAT8	IRF1
0	0.049341	0.114503
0.033	0.023762	0.030039
0.065	0	0
0.098	0	0
0.131	0	0
0.163	0	0
0.196	0.045251	0
0.228	0.118354	0.012699
0.261	0.141855	0.07958
0.294	0.187041	0.168929
0.326	0.25982	0.300038
0.359	0.559047	0.613788
0.392	0.719275	0.761644
0.424	0.996559	0.965042
0.457	1	1
0.489	0.886451	0.907756
0.522	0.47679	0.651955
0.555	0.231059	0.439905
0.587	0.117964	0.401772
0.62	0	0.281792
0.653	0	0.194257
0.685	0	0.17643
0.718	0.002922	0.134913
0.751	0	0.141053
0.783	0.005259	0.117852
0.816	0.009609	0.108258
0.848	0.004674	0.10756
0.881	0.004674	0.10756
0.914	0	0.083522
0.946	0	0.074661
0.979	0.013244	0.018735

## Sheet: Fig. 2n
endogenous colocalization ratio
0.142592
0.199656
0.266145
0.179674
0.087248
0.088341
0.341914
0.261623
0.110799
0.208673
0.244908
0.229163
0.17943
0.285017
0.215125
0.312985
0.242833
0.222452
0.400115
0.169348
0.250272
0.441048
0.066667
0.197596
0.426752
0.327074
0.278382
0.256072
0.329502
0.391881
0.344579
0.235737
0.408263
0.358355
0.148123
0.355876
0.221251
0.418301
0.340875
0.269649
0.293503
0.357479
0.580044
0.281513
0.277953
0.251468
0.187146
0.32272
0.295282
0.200063
0.418767
0.283966
0.258989
0.298727
0.248661
0.34396
0.457621
0.424784
0.351004
0.13693
0.373427
0.416031
0.5818
0.393721
0.181665
0.294488
0.263343
0.130299
0.613527
0.359525
0.187752
0.409828
0.32794
0.191382
0.287472
0.360914
0.186929
0.393
0.223826
0.267996
0.191838
0.431764
0.360146
0.239827
0.304915
0.344288
0.552225
0.300839
0.333233
0.174876
0.317003
0.449683
0.272085
0.308868
0.249284
0.358834
0.181977
0.16355
0.468647
0.308269
0.208342
0.403419
0.382123
0.202899
0.216174
0.321101
0.357259
0.585542
0.242263
0.450044
0.333333
0.572947
0.330033
0.423543
0.688363
0.744186
0.149258
0.178001
0.484168
0.302578
0.192015
0.448758
0.22736
0.451613
0.551188
0.556065
0.32828
0.703081
0.627842
0.4134
0.485015
0.598119
0.562366
0.315551
0.642831
0.5
0.539092
0.717608
0.170626
0.254294
0.369508
0.13857
0.03271
0.289608
0.242038
0.285534
0.14614
0.368785
0.421002
0.254998
0
0.391374
0.3378
0.114619
0.379293
0.173877
0.174304
0.294069
0.232642
0.21856
0.300014
0.207677
0.238338
0.416314
0.494264
0.205724
0.16076
0.300255
0.260988
0.256583
0.553341
0.301701
0.229798
0.328762
0.488287
0.272758
0.693836
0.247445
0.563799
0.531703
0.321108
0.479934
0.568567
0.365994
0.543242
0.292982
0.431405
0.669516
0.741775
0.535922
0.42851
0.349928
0.473007
0.230124
0.30088
0.337206
0.599391
0.466776
0.557788
0.396616
0.299002
0.392986
0.460247
0.279082
0.463331
0.449071
0.781814
0.463436
0.583661
0.603832
0.666255
0.326249
0
0.472089
0.42503
0.247364
0.473733
0.331724
0.231293
0.364848
0.422165
0.303073
0.229751
0.180936
0.290557
0.252577
0.186382
0.313164
0.328358
0.321513
0.2657
0.257384

## Sheet: Fig. 2p
75 nM	150 nM	300 nM	600 nM	1.25 μM	2.5 μM	5 μM	10 μM
0.017	0.07	0.087	0.139	0.679	0.348	0.748	1.845
0.017	0.104	0.209	0.244	0.835	0.017	0.592	2.767
0.017	0.052	0.191	0.052	0.017	0.017	0.087	0.261
0.017	0.087	0.174	0.383	0.157	0.174	1.114	0.157
0.017	0.139	0.017	0.226	0.157	0.122	0.226	1.288
0.052	0.052	0.017	0.157	0.035	1.044	0.627	0.435
0.07	0.035	0.278	0.07	0.017	0.052	0.244	1.027
0.017	0.07	0.313	0.087	0.017	0.017	0.104	0.331
0.017	0.017	0.174	0.035	0.209	0.592	0.278	0.017
0.017	0.174	0.017	0.052	0.505	0.679	2.471	0.313
0.017	0.017	0.017	0.07	0.07	0.035	0.017	4.264
0.087	0.313	0.574	0.487	0.226	0.661	0.296	4.334
0.017	0.035	0.035	0.017	0.017	0.139	0.261	0.017
0.017	0.07	0.017	0.017	0.104	0.174	0.226	0.139
0.035	0.017	0.035	0.209	0.174	0.052	2.106	5.552
0.017	0.052	0.052	0.07	0.348	0.017	1.827	1.723
0.017	0.087	0.087	0.017	0.487	0.209	0.104	1.218
0.017	0.035	0.087	0.104	0.261	0.017	0.905	3.812
0.017	0.226	0.052	0.087	0.365	0.157	0.383	0.017
0.017	0.017	0.052	0.017	0.017	0.853	2.767	0.07
0.087	0.052	0.278	0.226	0.104	0.888	0.07	6.997
0.017	0.244	0.174	1.184	0.174	0.087	0.661	3.063
0.017	0.017	0.278	0.052	0.383	0.104	1.027	3.272
0.017	0.052	0.104	0.035	0.017	1.131	0.226	0.017
0.122	0.017	0.017	0.226	0.104	0.157	0.261	3.342
0.087	0.017	0.278	0.122	0.661	0.157	0.383	0.244
0.017	0.017	0.174	0.017	0.035	0.07	0.348	0.453
0.017	0.017	0.104	0.191	0.07	0.627	0.017	5.256
0.087	0.052	0.157	0.244	0.07	0.835	0.609	0.104
0.017	0.087	0.139	0.087	0.696	0.017	0.835	0.783
0.017	0.191	0.07	0.139	0.017	0.104	1.323	8.25
0.052	0.07	0.017	0.035	0.244	0.54	0.313	1.375
0.017	0.017	0.104	0.07	0.104	0.017	1.079	0.261
0.017	0.052	0.714	0.017	0.035	0.017	0.801	2.245
0.017	0.017	0.017	0.017	0.261	0.139	1.323	0.348
0.017	0.035	0.365	0.174	0.278	2.158	0.087	1.479
0.017	0.017	0.035	0.052	0.313	0.035	2.994	4.334
0.017	0.139	0.139	0.209	0.191	0.905	0.139	5.1
0.087	0.017	0.122	0.07	0.4	1.218	0.888	7.989
0.017	0.07	0.017	0.157	1.096	2.941	0.035	7.519
0.035	0.017	0.035	0.209	0.139	0.209	0.244	0.853
0.087	0.191	0.157	0.383	0.07	1.706	0.888	1.445
0.07	0.122	0.209	0.035	0.487	0.644	0.017	4.212
0.017	0.157	0.017	0.104	0.035	0.174	1.358	0.052
0.017	0.017	0.017	0.244	0.017	0.087	0.835	4.264
0.122	0.035	0.017	0.139	0.122	0.226	0.574	4.003
0.017	0.017	0.122	0.07	0.348	0.191	0.418	1.636
0.017	0.104	0.104	0.017	0.087	0.017	0.714	1.671
0.017	0.191	0.035	0.035	0.122	0.104	0.957	1.445
0.017	0.052	0.122	0.035	0.104	0.07	0.627	3.133
0.07	0.191	0.017	0.122	0.035	0.122	2.002	0.348
0.017	0.261	0.104	0.017	0.296	1.323	0.191	0.052
0.035	0.087	0.017	0.209	0.139	0.07	1.009	0.017
0.017	0.087	0.157	0.104	0.505	0.052	0.035	4.334
0.052	0.052	0.139	0.4	0.087	0.017	0.139	5.535
0.052	0.017	0.017	0.174	0.313	0.052	0.47	4.821
0.104	0.087	0.087	0.157	0.557	0.017	0.017	4.786
0.017	0.209	0.017	0.122	0.783	0.017	1.723	0.435
0.017	0.035	0.017	0.052	0.139	0.07	0.418	1.096
0.017	0.035	0.035	0.035	0.191	0.313	0.609	2.994
0.017	0.226	0.244	0.157	0.104	0.435	1.34	2.872
0.017	0.052	0.087	0.087	0.174	0.505	1.114	0.383
0.017	0.017	0.574	0.122	0.174	0.487	0.522	8.076
0.017	0.052	0.296	0.07	0.244	0.296	0.174	3.272
0.035	0.07	0.017	0.661	0.087	0.017	0.139	0.017
0.017	0.261	0.017	0.017	0.418	0.017	1.166	0.209
0.035	0.052	0.017	0.191	1.392	0.139	0.348	5.169
0.017	0.017	0.017	0.209	0.017	0.313	0.679	1.549
0.017	0.017	0.017	0.052	0.052	0.017	0.052	0.07
0.104	0.174	0.035	0.052	0.017	0.052	3.516	0.244
0.122	0.139	0.104	0.104	0.087	0.209	0.157	0.017
0.139	0.035	0.035	0.174	0.07	0.017	0.522	8.633
0.035	0.174	0.209	0.209	0.191	0.087	0.104	0.017
0.017	0.07	0.487	1.009	0.139	1.862	0.087	0.017
0.017	0.017	0.017	0.07	0.348	0.104	0.052	2.263
0.017	0.035	0.087	0.087	0.052	0.296	0.278	0.017
0.017	0.104	0.087	0.087	2.036	0.191	0.853	0.017
0.017	0.087	0.174	0.07	0.052	1.775	0.47	0.017
0.017	0.174	0.017	0.191	0.209	0.122	0.104	0.278
0.017	0.191	0.278	0.122	0.087	0.157	0.696	3.028
0.017	0.122	0.087	0.191	0.087	0.017	1.131	1.827
0.035	0.087	0.365	0.017	1.601	0.801	0.505	2.854
0.07	0.035	0.313	0.122	0.226	0.365	0.957	0.017
0.104	0.209	0.174	0.052	0.522	0.748	0.191	0.383
0.035	0.087	0.07	0.035	0.261	1.636	1.636	1.009
0.017	0.017	0.017	0.017	0.226	0.209	0.104	5.831
0.017	0.052	0.226	0.052	0.296	0.644	1.096	10.547
0.035	0.122	0.035	0.087	0.035	0.191	0.714	0.174
0.017	0.07	0.104	0.296	0.017	1.81	0.975	1.096
0.174	0.052	0.104	0.104	0.278	2.176	0.365	0.191
0.035	0.122	0.052	0.07	0.035	0.748	0.365	0.017
0.104	0.139	0.174	0.017	0.052	0.244	1.184	0.453
0.017	0.017	0.087	0.052	0.157	0.07	2.002	7.014
0.035	0.157	0.122	1.079	0.313	0.122	1.096	0.975
0.104	0.104	0.122	0.017	0.191	0.244	1.827	1.793
0.122	0.035	0.035	0.261	1.253	0.418	0.296	0.157
0.052	0.191	0.035	0.017	0.418	0.122	0.174	1.184
0.017	0.122	0.139	0.748	0.296	0.052	0.313	1.201
0.104	0.296	0.07	0.104	0.017	1.845	0.609	1.218
0.017	0.052	0.313	0.104	0.261	0.54	1.184	3.463
0.035	0.139	0.035	0.139	1.253	0.226	2.733	6.718
0.017	0.035	0.017	0.035	0.104	0.209	0.331	2.82
0.017	0.104	0.017	0.052	0.191	0.017	2.089	1.793
0.017	0.035	0.017	0.627	0.331	0.191	0.017	1.653
0.017	0.209	0.017	0.017	0.748	3.899	1.062	0.052
0.017	0.139	0.418	0.296	0.104	0.783	0.174	2.054
0.017	0.052	0.035	0.592	0.052	0.07	1.009	2.576
0.017	0.104	0.035	0.035	0.052	0.835	2.176	0.191
0.017	0.104	0.087	0.191	0.87	0.052	1.497	3.185
0.017	0.07	0.017	0.017	0.905	0.122	0.661	3.69
0.017	0.157	0.017	0.052	0.296	0.017	2.802	0.035
0.017	0.07	0.035	0.226	0.035	0.54	0.644	0.017
0.017	0.104	0.139	0.017	1.149	0.139	1.305	3.463
0.017	0.07	0.087	0.052	0.244	0.017	1.253	6.196
0.122	0.017	0.505	0.07	0.017	1.184	0.609	0.122
0.017	0.104	0.052	0.47	0.331	0.017	1.532	0.47
0.035	0.139	0.435	0.122	0.418	2.089	0.052	4.229
0.052	0.331	0.104	0.017	0.052	0.07	0.035	5.5
0.017	0.07	0.139	0.592	0.261	0.226	1.201	0.783
0.017	0.017	0.174	0.07	0.766	0.052	4.63	2.384
0.017	0.313	0.017	0.4	0.244	0.818	0.331	0.714
0.017	0.278	0.122	0.365	0.017	0.975	0.313	1.636
0.087	0.035	0.052	0.209	0.087	0.261	0.957	4.473
0.017	0.157	0.07	0.122	0.226	0.505	0.313	6.074
0.017	0.017	0.017	0.122	0.07	0.418	0.226	0.348
0.017	0.017	0.017	0.261	0.035	2.541	0.365	0.54
0.07	0.035	0.104	0.017	1.305	0.348	1.445	1.062
0.017	0.017	0.017	0.122	0.035	0.244	0.07	0.122
0.017	0.174	0.104	0.052	0.104	0.017	0.661	1.549
0.035	0.104	0.209	0.226	0.296	0.783	0.348	6.248
0.017	0.017	0.017	0.035	0.052	0.574	0.592	4.421
0.017	0.035	0.174	0.052	0.035	0.94	1.184	7.449
0.017	0.209	0.4	0.087	0.035	0.087	0.052	0.244
0.017	0.052	0.54	0.714	1.497	1.096	2.106	0.157
0.017	0.07	0.122	0.035	0.278	0.087	0.313	1.253
0.052	0.104	0.017	0.975	0.07	0.035	0.888	0.296
0.017	0.017	0.679	0.07	0.157	0.383	0.191	0.522
0.017	0.087	0.104	0.035	0.139	0.017	1.479	5.047
0.017	0.07	0.035	0.557	0.313	0.157	0.748	2.21
0.035	0.035	0.017	0.139	0.505	0.191	0.261	3.411
0.017	0.052	0.139	0.139	0.07	0.505	0.122	1.323
0.017	0.07	0.122	0.157	0.54	0.348	0.017	6.474
0.017	0.226	0.035	0.017	0.244	0.035	1.758	0.418
0.035	0.052	0.104	0.157	0.714	0.209	0.922	0.017
0.017	0.035	0.07	0.087	1.218	0.853	0.505	0.383
0.017	0.174	0.017	0.017	0.435	0.087	1.392	3.551
0.104	0.052	0.191	0.052	0.052	2.733	0.383	2.471
0.017	0.174	0.052	0.209	0.07	0.4	0.174	1.392
0.035	0.122	0.052	0.748	0.07	0.052	0.47	0.679
0.017	0.017	0.07	0.505	0.07	0.191	1.445	0.696
0.017	0.07	0.139	0.017	0.365	2.524	0.766	2.941
0.139	0.07	0.104	0.104	0.052	0.365	0.905	0.644
0.209	0.087	0.07	0.278	0.087	0.139	0.696	3.655
0.017	0.174	0.017	0.157	0.07	0.835	0.07	0.017
0.017	0.017	0.035	0.139	0.07	0.087	0.017	2.471
0.035	0.017	0.278	0.035	0.017	0.922	0.017	0.017
0.017	0.278	0.017	0.226	0.348	0.801	0.017	5.569
0.104	0.087	0.348	0.07	0.365	0.47	1.009	0.017
0.017	0.07	0.139	0.035	0.07	0.661	0.922	0.47
0.07	0.122	0.035	0.087	0.365	0.035	2.506	2.019
0.017	0.035	0.07	0.017	0.209	0.365	0.122	2.402
0.07	0.017	0.07	0.07	0.017	0.174	0.017	13.645
0.017	0.104	0.139	0.017	0.157	0.922	0.017	2.141
0.017	0.052	0.174	0.07	0.035	0.609	0.174	0.017
0.017	0.139	0.017	0.035	0.035	0.052	0.748	3.551
0.017	0.035	0.07	0.052	0.07	0.644	0.888	6.631
0.087	0.035	0.087	0.505	0.174	0.157	0.957	6.266
0.017	0.017	0.191	0.07	0.104	0.487	0.174	5.569
0.139	0.052	0.157	0.174	0.017	0.505	0.244	2.524
0.017	0.052	0.209	0.087	0.087	0.592	1.514	16.012
0.017	0.052	0.47	0.226	0.017	2.071	0.505	1.862
0.017	0.157	0.244	0.035	0.174	1.027	2.263	2.141
0.017	0.383	0.017	0.104	0.4	0.087	0.278	1.305
0.017	0.035	0.122	0.453	0.035	0.035	1.914	0.017
0.052	0.139	0.035	0.54	0.035	0.487	0.453	0.54
0.017	0.07	0.157	0.574	0.313	0.348	0.801	0.592
0.035	0.035	0.157	0.017	0.157	0.627	0.574	6.057
0.07	0.052	0.035	0.017	0.383	2.576	0.174	0.818
0.017	0.244	0.365	0.261	0.07	0.191	1.41	0.035
0.017	0.035	0.017	0.157	0.679	4.02	0.418	0.017
0.017	0.139	0.017	0.035	0.139	0.748	0.017	8.598
0.07	0.157	0.017	0.261	0.453	1.114	1.096	0.017
0.017	0.035	0.052	0.017	0.191	0.174	0.748	0.035
0.017	0.174	0.139	0.435	0.226	0.157	0.052	2.907
0.017	0.07	0.278	0.209	0.505	0.035	0.191	6.979
0.052	0.035	0.122	0.435	0.191	0.017	0.4	0.679
0.017	0.017	0.365	0.104	0.035	0.418	0.418	8.702
0.087	0.47	0.087	0.139	0.017	1.149	0.052	3.028
0.017	0.383	0.052	0.017	0.122	0.714	1.201	2.35
0.017	0.087	0.07	0.017	0.191	0.035	1.897	2.854
0.017	0.191	0.017	0.07	0.209	0.696	1.653	1.497
0.017	0.017	0.052	0.052	0.557	0.139	1.166	2.176
0.017	0.017	0.278	0.052	0.035	0.278	0.661	5.935
0.017	0.052	0.226	0.017	0.54	0.331	0.557	0.278
0.052	0.104	0.052	0.035	0.522	0.592	0.835	0.209
0.017	0.017	0.017	0.017	0.296	0.418	1.009	4.995
0.017	0.104	0.017	0.365	0.052	0.261	2.785	0.017
0.017	0.07	0.07	0.191	0.766	0.783	0.644	1.897
0.017	0.017	0.035	0.017	0.104	0.017	1.149	4.751
0.017	0.017	0.209	0.017	0.174	0.331	0.853	4.09
0.017	0.331	0.122	0.017	0.435	0.714	0.957	3.046
0.017	0.226	0.035	0.278	0.017	0.313	0.139	3.429
0.017	0.052	0.035	0.139	0.052	1.079	0.07	0.157
0.017	0.174	0.087	0.087	0.104	0.453	2.193	0.104
0.052	0.035	0.139	0.244	0.035	3.672	0.087	0.54
0.017	0.07	0.087	0.017	0.017	0.54	0.226	8.145
0.052	0.035	0.052	0.07	0.017	1.271	0.957	5.987
0.017	0.191	0.174	1.445	0.261	0.174	0.783	0.296
0.017	0.052	0.296	0.157	1.514	0.261	0.139	0.278
0.017	0.209	0.104	0.679	0.94	0.191	0.191	2.82
0.035	0.122	0.035	0.104	0.731	0.209	1.149	3.585
0.017	0.017	0.035	0.017	0.035	0.209	4.003	10.895
0.017	0.07	0.052	0.157	0.122	1.984	0.331	1.009
0.017	0.104	0.052	0.139	0.035	0.035	0.052	3.62
0.052	0.122	0.157	0.087	0.574	0.087	0.278	0.592
0.017	0.035	0.035	0.139	0.244	0.574	0.731	0.174
0.017	0.035	0.017	0.139	0.261	0.157	0.209	3.498
0.017	0.017	0.017	0.191	0.052	0.035	0.104	1.845
0.035	0.052	0.035	0.157	0.226	0.453	0.017	0.592
0.122	0.087	0.017	0.244	0.052	0.522	0.853	3.551
0.07	0.07	0.017	0.052	0.017	0.348	2.489	10.512
0.017	0.4	0.296	0.07	0.157	0.035	0.957	5.117
0.017	0.087	0.104	0.104	0.017	0.017	0.104	5.587
0.017	0.122	0.052	0.035	0.017	0.035	0.505	5.413
0.017	0.087	0.435	0.052	0.035	0.07	0.017	2.733
0.035	0.209	0.035	0.052	0.174	0.017	0.661	3.481
0.017	0.035	0.087	0.139	0.627	2.123	0.522	2.506
0.035	0.313	0.087	0.104	1.253	0.226	0.104	6.997
0.017	0.017	0.191	0.052	0.139	0.487	0.07	3.307
0.017	0.104	0.017	0.017	0.122	0.052	0.035	3.638
0.017	0.104	0.017	0.017	0.4	1.131	0.748	2.193
0.104	0.122	0.07	0.052	0.052	0.278	0.714	1.758
0.017	0.035	0.174	0.122	0.174	0.139	0.017	4.194
0.017	0.017	0.365	0.017	0.244	0.226	0.139	1.392
0.017	0.122	0.087	0.035	0.052	0.174	1.793	6.753
0.052	0.087	0.017	0.4	0.4	0.226	0.661	5.413
0.052	0.017	0.54	0.139	0.104	0.035	0.017	6.353
0.017	0.122	0.122	0.035	0.017	0.348	0.174	0.522
0.017	0.104	0.226	0.017	0.313	0.07	3.22	0.087
0.017	0.017	0.139	0.191	0.035	0.209	0.487	14.289
0.017	0.348	0.087	0.47	0.07	0.348	0.017	9.903
0.017	0.07	0.035	0.017	0.191	0.4	7.971	7.884
0.017	0.104	0.087	0.017	0.209	0.209	0.47	2.106
0.017	0.035	0.122	0.766	0.696	5.587	0.226	0.104
0.017	0.052	0.139	0.191	0.226	0.505	0.54	1.062
0.017	0.017	0.017	0.714	0.035	0.104	1.131	1.914
0.017	0.122	0.157	0.139	0.244	0.261	1.775	1.149
0.017	0.087	0.139	0.017	0.035	0.122	0.94	0.07
0.017	0.365	0.226	0.261	0.209	0.122	0.522	5.187
0.017	0.122	0.122	0.035	2.071	1.201	0.313	2.419

## Sheet: Fig. 2q
mEGFP-KAT8 (μM)	IRF1-mCherry (μM)	OD600
0.075	0.075	0.0355
0.075	0.15	0.0337
0.075	0.3	0.0361
0.075	0.6	0.0449
0.075	1.25	0.0445
0.075	2.5	0.0606
0.075	5	0.0826
0.075	10	0.1884
0.15	0.075	0.0414
0.15	0.15	0.0306
0.15	0.3	0.0438
0.15	0.6	0.0436
0.15	1.25	0.0428
0.15	2.5	0.0612
0.15	5	0.0851
0.15	10	0.1856
0.3	0.075	0.0398
0.3	0.15	0.0339
0.3	0.3	0.0384
0.3	0.6	0.0496
0.3	1.25	0.0488
0.3	2.5	0.066
0.3	5	0.0937
0.3	10	0.1939
0.6	0.075	0.0429
0.6	0.15	0.0334
0.6	0.3	0.0402
0.6	0.6	0.0545
0.6	1.25	0.0547
0.6	2.5	0.0726
0.6	5	0.1043
0.6	10	0.2091
1.25	0.075	0.0594
1.25	0.15	0.0501
1.25	0.3	0.0628
1.25	0.6	0.068
1.25	1.25	0.0707
1.25	2.5	0.0925
1.25	5	0.131
1.25	10	0.2406
2.5	0.075	0.1034
2.5	0.15	0.1039
2.5	0.3	0.1077
2.5	0.6	0.1129
2.5	1.25	0.1184
2.5	2.5	0.1443
2.5	5	0.1997
2.5	10	0.2964
5	0.075	0.2153
5	0.15	0.2042
5	0.3	0.212
5	0.6	0.2655
5	1.25	0.2977
5	2.5	0.2466
5	5	0.3431
5	10	0.4045
10	0.075	0.3805
10	0.15	0.3869
10	0.3	0.3796
10	0.6	0.392
10	1.25	0.4125
10	2.5	0.4412
10	5	0.5147
10	10	0.612
