# Supplementary material for: Disrupting the phase separation of KAT8–IRF1 diminishes PD-L1 expression and promotes antitumor immunity
Source: Nat Cancer. 2023 Mar 9;4(3):382–400. doi: 10.1038/s43018-023-00522-1 (PMC10042735; doi:10.1038/s43018-023-00522-1)
Supplement: Supplementary file 12 — Statistical source data. [file 43018_2023_522_MOESM12_ESM.xlsx]

## Sheet: Fig. 3a
KAT8 amino acid	IUPred2 score
1	0.4831
2	0.4766
3	0.5098
4	0.5533
5	0.5758
6	0.5992
7	0.5419
8	0.5382
9	0.5577
10	0.5951
11	0.6136
12	0.6661
13	0.725
14	0.7505
15	0.7672
16	0.7629
17	0.7982
18	0.8279
19	0.8235
20	0.8235
21	0.853
22	0.8792
23	0.8942
24	0.8966
25	0.8765
26	0.8966
27	0.8966
28	0.9396
29	0.9503
30	0.9473
31	0.9106
32	0.9106
33	0.919
34	0.919
35	0.923
36	0.923
37	0.9126
38	0.8991
39	0.8942
40	0.9151
41	0.9396
42	0.9547
43	0.923
44	0.9249
45	0.8894
46	0.9081
47	0.8343
48	0.8375
49	0.8198
50	0.8235
51	0.7505
52	0.7459
53	0.6576
54	0.6136
55	0.5665
56	0.5951
57	0.5758
58	0.5992
59	0.6136
60	0.5139
61	0.5176
62	0.4864
63	0.4619
64	0.5254
65	0.4685
66	0.4541
67	0.4541
68	0.5211
69	0.5176
70	0.4541
71	0.4582
72	0.5493
73	0.6322
74	0.7369
75	0.7415
76	0.7459
77	0.725
78	0.725
79	0.6136
80	0.5176
81	0.5493
82	0.5493
83	0.4652
84	0.4292
85	0.4186
86	0.3774
87	0.4507
88	0.4369
89	0.433
90	0.374
91	0.433
92	0.4369
93	0.3392
94	0.2817
95	0.2817
96	0.2715
97	0.2849
98	0.2645
99	0.1942
100	0.2541
101	0.2645
102	0.3149
103	0.2951
104	0.3704
105	0.3704
106	0.3566
107	0.4541
108	0.422
109	0.3774
110	0.391
111	0.4441
112	0.4409
113	0.4256
114	0.5211
115	0.5707
116	0.4685
117	0.4119
118	0.3983
119	0.4119
120	0.4087
121	0.4017
122	0.4725
123	0.4725
124	0.5055
125	0.5098
126	0.5577
127	0.562
128	0.4725
129	0.494
130	0.5419
131	0.5456
132	0.562
133	0.5419
134	0.5342
135	0.5139
136	0.5211
137	0.6227
138	0.7163
139	0.6269
140	0.6322
141	0.7163
142	0.6712
143	0.6661
144	0.6482
145	0.6183
146	0.5139
147	0.494
148	0.5098
149	0.5456
150	0.5456
151	0.5807
152	0.562
153	0.5533
154	0.5382
155	0.5176
156	0.4507
157	0.4541
158	0.4441
159	0.4441
160	0.5176
161	0.5098
162	0.4801
163	0.4582
164	0.4541
165	0.4541
166	0.3948
167	0.4652
168	0.4051
169	0.3426
170	0.3807
171	0.3704
172	0.2752
173	0.2715
174	0.1969
175	0.2129
176	0.2503
177	0.2364
178	0.2364
179	0.1643
180	0.1643
181	0.1399
182	0.0704
183	0.0506
184	0.0405
185	0.0398
186	0.0473
187	0.0341
188	0.0405
189	0.0704
190	0.1028
191	0.0605
192	0.0618
193	0.0948
194	0.0985
195	0.1702
196	0.1671
197	0.1028
198	0.0888
199	0.0531
200	0.0494
201	0.0518
202	0.0372
203	0.0414
204	0.0424
205	0.0799
206	0.0494
207	0.0334
208	0.0646
209	0.0327
210	0.0334
211	0.0306
212	0.0506
213	0.03
214	0.0313
215	0.0163
216	0.0143
217	0.0102
218	0.0146
219	0.0269
220	0.0235
221	0.0443
222	0.0214
223	0.0349
224	0.0662
225	0.1162
226	0.1349
227	0.1969
228	0.2258
229	0.247
230	0.247
231	0.1554
232	0.1611
233	0.1583
234	0.2292
235	0.2399
236	0.2645
237	0.2645
238	0.2752
239	0.1881
240	0.1942
241	0.2224
242	0.2224
243	0.3286
244	0.3215
245	0.3215
246	0.2951
247	0.2645
248	0.1881
249	0.1229
250	0.0631
251	0.1115
252	0.1852
253	0.1206
254	0.069
255	0.0414
256	0.0227
257	0.0306
258	0.0306
259	0.0263
260	0.0223
261	0.013
262	0.0191
263	0.0168
264	0.0165
265	0.0174
266	0.0105
267	0.008
268	0.0056
269	0.0073
270	0.0078
271	0.0117
272	0.0123
273	0.0074
274	0.0079
275	0.0073
276	0.0072
277	0.0071
278	0.006
279	0.0062
280	0.0085
281	0.0102
282	0.0163
283	0.0151
284	0.0168
285	0.0174
286	0.0143
287	0.0218
288	0.0223
289	0.0313
290	0.0294
291	0.0258
292	0.0133
293	0.0115
294	0.0209
295	0.0341
296	0.0719
297	0.1323
298	0.1969
299	0.3053
300	0.3117
301	0.2951
302	0.3774
303	0.3807
304	0.3117
305	0.2752
306	0.1881
307	0.1424
308	0.0909
309	0.1501
310	0.1349
311	0.1554
312	0.2575
313	0.2884
314	0.2988
315	0.3019
316	0.2884
317	0.2918
318	0.1942
319	0.2002
320	0.1759
321	0.0888
322	0.0531
323	0.0281
324	0.0218
325	0.0165
326	0.0194
327	0.0198
328	0.0356
329	0.0356
330	0.0341
331	0.0581
332	0.0281
333	0.0263
334	0.0443
335	0.0443
336	0.0281
337	0.0281
338	0.0269
339	0.0555
340	0.0605
341	0.0605
342	0.1424
343	0.1399
344	0.2094
345	0.2503
346	0.2783
347	0.2817
348	0.3667
349	0.268
350	0.3494
351	0.2645
352	0.2715
353	0.3529
354	0.2503
355	0.1554
356	0.1501
357	0.1206
358	0.0817
359	0.0506
360	0.0253
361	0.0253
362	0.016
363	0.0097
364	0.0148
365	0.016
366	0.0092
367	0.0134
368	0.0136
369	0.0138
370	0.0141
371	0.0143
372	0.0143
373	0.0141
374	0.0153
375	0.016
376	0.0287
377	0.0306
378	0.0494
379	0.0765
380	0.1229
381	0.1229
382	0.1162
383	0.1881
384	0.2817
385	0.2884
386	0.1942
387	0.2224
388	0.2164
389	0.2164
390	0.1476
391	0.2258
392	0.2258
393	0.2364
394	0.2503
395	0.2094
396	0.2292
397	0.2364
398	0.1528
399	0.1028
400	0.1028
401	0.1048
402	0.1702
403	0.1671
404	0.1137
405	0.0618
406	0.0349
407	0.0398
408	0.069
409	0.0817
410	0.0817
411	0.0817
412	0.0531
413	0.0568
414	0.0967
415	0.0888
416	0.0646
417	0.0948
418	0.0909
419	0.1275
420	0.2164
421	0.1373
422	0.1373
423	0.1349
424	0.1554
425	0.2328
426	0.2364
427	0.3149
428	0.3182
429	0.3249
430	0.2988
431	0.2364
432	0.2503
433	0.2328
434	0.2292
435	0.1323
436	0.1137
437	0.2002
438	0.2224
439	0.2292
440	0.2575
441	0.2541
442	0.3529
443	0.2918
444	0.2918
445	0.1852
446	0.1583
447	0.2399
448	0.2436
449	0.2817
450	0.2503
451	0.2292
452	0.2752
453	0.3321
454	0.4149
455	0.391
456	0.5456
457	0.5854
458	0.5098

## Sheet: Fig. 3b
IRF1 amino acid	IUPred2 score
1	0.3117
2	0.2129
3	0.2645
4	0.2399
5	0.2988
6	0.2328
7	0.2752
8	0.2988
9	0.3356
10	0.374
11	0.3215
12	0.3807
13	0.3631
14	0.3599
15	0.2951
16	0.2064
17	0.1823
18	0.1942
19	0.2328
20	0.2399
21	0.2224
22	0.2849
23	0.2988
24	0.2064
25	0.2645
26	0.1881
27	0.2783
28	0.1823
29	0.1881
30	0.1852
31	0.1554
32	0.2034
33	0.1881
34	0.1881
35	0.2609
36	0.2364
37	0.3286
38	0.3356
39	0.3356
40	0.3321
41	0.3321
42	0.3117
43	0.2752
44	0.2715
45	0.2752
46	0.2609
47	0.3215
48	0.2094
49	0.2849
50	0.2193
51	0.2193
52	0.2364
53	0.2609
54	0.2575
55	0.1702
56	0.1702
57	0.2364
58	0.2364
59	0.3053
60	0.2988
61	0.3019
62	0.3215
63	0.3426
64	0.4369
65	0.5055
66	0.6136
67	0.494
68	0.4979
69	0.5854
70	0.6183
71	0.5807
72	0.5758
73	0.494
74	0.4685
75	0.4409
76	0.5493
77	0.5419
78	0.4864
79	0.5098
80	0.5098
81	0.4409
82	0.4441
83	0.4256
84	0.374
85	0.3494
86	0.3566
87	0.374
88	0.4652
89	0.4652
90	0.494
91	0.4831
92	0.5951
93	0.5854
94	0.6806
95	0.6806
96	0.6531
97	0.6375
98	0.5807
99	0.5533
100	0.5211
101	0.4864
102	0.4831
103	0.5017
104	0.5211
105	0.5017
106	0.5017
107	0.4901
108	0.4831
109	0.5055
110	0.5055
111	0.4901
112	0.5055
113	0.4979
114	0.4979
115	0.4979
116	0.5139
117	0.562
118	0.5577
119	0.6227
120	0.7505
121	0.7289
122	0.7547
123	0.8235
124	0.7951
125	0.7459
126	0.8125
127	0.8125
128	0.8085
129	0.7951
130	0.6755
131	0.6851
132	0.6991
133	0.6806
134	0.6755
135	0.7209
136	0.7369
137	0.7415
138	0.6322
139	0.6375
140	0.6531
141	0.6482
142	0.5951
143	0.5992
144	0.6043
145	0.6089
146	0.6269
147	0.5665
148	0.6043
149	0.6322
150	0.6531
151	0.7629
152	0.7547
153	0.7415
154	0.6576
155	0.662
156	0.5665
157	0.5951
158	0.5992
159	0.6269
160	0.6089
161	0.6136
162	0.6227
163	0.6269
164	0.6482
165	0.5901
166	0.6136
167	0.6322
168	0.6851
169	0.5758
170	0.562
171	0.5807
172	0.5577
173	0.4979
174	0.4979
175	0.6269
176	0.5254
177	0.5577
178	0.4766
179	0.4685
180	0.5419
181	0.5665
182	0.4901
183	0.5055
184	0.5901
185	0.4685
186	0.5176
187	0.4409
188	0.4582
189	0.4256
190	0.4979
191	0.4507
192	0.3774
193	0.422
194	0.4901
195	0.4901
196	0.4582
197	0.5419
198	0.5807
199	0.562
200	0.4801
201	0.4901
202	0.3948
203	0.4652
204	0.3872
205	0.3704
206	0.494
207	0.4725
208	0.5758
209	0.5382
210	0.5951
211	0.5707
212	0.662
213	0.6948
214	0.6531
215	0.6375
216	0.662
217	0.6906
218	0.7163
219	0.725
220	0.8125
221	0.8872
222	0.8681
223	0.8894
224	0.8991
225	0.9396
226	0.9503
227	0.892
228	0.8872
229	0.8493
230	0.7881
231	0.708
232	0.7415
233	0.7331
234	0.7547
235	0.7843
236	0.662
237	0.6576
238	0.6661
239	0.6482
240	0.6269
241	0.5296
242	0.5493
243	0.5758
244	0.6375
245	0.6089
246	0.4831
247	0.3983
248	0.4051
249	0.4409
250	0.4801
251	0.5854
252	0.6806
253	0.5707
254	0.5665
255	0.6089
256	0.5807
257	0.708
258	0.6183
259	0.4801
260	0.4831
261	0.4979
262	0.4541
263	0.433
264	0.346
265	0.3494
266	0.3667
267	0.4685
268	0.5758
269	0.6948
270	0.5807
271	0.5758
272	0.5382
273	0.5665
274	0.6531
275	0.6427
276	0.6322
277	0.5296
278	0.5419
279	0.5296
280	0.6322
281	0.5382
282	0.5254
283	0.6322
284	0.5665
285	0.5456
286	0.5707
287	0.5665
288	0.4685
289	0.422
290	0.4087
291	0.4582
292	0.4582
293	0.4409
294	0.4149
295	0.3182
296	0.2541
297	0.2541
298	0.3249
299	0.2541
300	0.2575
301	0.2645
302	0.3599
303	0.2951
304	0.2951
305	0.2884
306	0.4087
307	0.4017
308	0.3117
309	0.384
310	0.384
311	0.3053
312	0.3631
313	0.2715
314	0.2715
315	0.2988
316	0.3704
317	0.4149
318	0.3704
319	0.346
320	0.4051
321	0.4652
322	0.4369
323	0.3566
324	0.4119
325	0.3983

## Sheet: Fig. 3d
Distance	mEGFP-KAT8	IRF1-mCherry		Distance	mEGFP-KAT8 Δ1-68	IRF1-mCherry		Distance	mEGFP-KAT8	IRF1-mCherry1-140		Distance	mEGFP-KAT8	IRF1-mCherry115-325
0	53.429	29		0	101.429	79.286		0	52.429	35.714		0	187.429	131.143
0.032957	58.286	26.571		0.032982	102.857	83.571		0.032976	54.429	41.714		0.043944	154.143	134.857
0.065913	60.571	31.286		0.065963	105.429	87		0.065951	41	41		0.087888	191.286	137
0.09887	56.857	27.857		0.098945	114.571	90.857		0.098927	51.286	44.143		0.131832	185	138.571
0.131827	57.143	28.714		0.131927	103.143	83.143		0.131903	64.286	46.143		0.175777	219.571	132.143
0.164784	55.286	33.714		0.164908	109.143	84		0.164878	51.714	46.286		0.219721	196.429	151.571
0.19774	63.286	30.714		0.19789	109	83.857		0.197854	61.857	50		0.263665	195.286	148.286
0.230697	57.571	35		0.230872	111.143	86.143		0.23083	67.857	50.429		0.307609	222.857	134.286
0.263654	63.857	36.714		0.263853	109.286	83.429		0.263805	63.857	51.286		0.351553	211.857	146.429
0.29661	61.714	31.143		0.296835	109.286	83.429		0.296781	53.143	51.429		0.395497	214.857	132
0.329567	57.429	31.714		0.329817	112.143	91		0.329757	72.429	50.857		0.439441	221.714	126.143
0.362524	59.571	33.429		0.362798	115	93.429		0.362732	55.714	52.571		0.483386	221.714	126.143
0.395481	67.143	31.286		0.39578	107	90.286		0.395708	55.714	52.571		0.52733	193	133.429
0.428437	58.571	31		0.428762	112.286	91.143		0.428684	70.286	57.429		0.571274	214.429	132.714
0.461394	65.143	29.286		0.461743	112.286	91.143		0.461659	77.143	58.714		0.615218	223.571	135.143
0.494351	66.714	30.286		0.494725	123.143	87.714		0.494635	95	57.714		0.659162	178.286	123.429
0.527308	62	34.857		0.527707	114	94.714		0.527611	80.429	59.143		0.703106	182.429	118.286
0.560264	66.286	33		0.560688	130.286	90.429		0.560586	80.429	59.143		0.747051	226.286	122.571
0.593221	66	33.857		0.59367	121	87.714		0.593562	67.714	61.429		0.790995	192.714	135.286
0.626178	66.429	37.143		0.626652	127.857	94		0.626537	80.857	57.714		0.834939	181	119.429
0.659134	72.714	36.286		0.659633	125.143	96.286		0.659513	93.714	63		0.878883	178.286	125.571
0.692091	66.714	41.286		0.692615	122.857	94.143		0.692489	81.714	64.286		0.922827	197.857	127
0.725048	67.857	41.143		0.725597	126.571	95.429		0.725464	65.143	61.857		0.966771	175.143	126.429
0.758005	79.714	48.571		0.758578	123.714	86		0.75844	104.714	63.286		1.01072	183	117.857
0.790961	79.714	48.571		0.79156	127	93.714		0.791416	81.143	64.714		1.05466	150.143	130.429
0.823918	86	50.714		0.824542	127	93.714		0.824391	93	57.286		1.0986	177.571	108.571
0.856875	84.571	51.143		0.857523	127.286	90.714		0.857367	101.857	65		1.14255	195.857	107.857
0.889831	94.143	60.714		0.890505	125.286	95.571		0.890343	102.714	64.714		1.18649	146.714	119.571
0.922788	100.429	60.143		0.923487	126	93.429		0.923318	88.143	59.143		1.23044	151.571	120.286
0.955745	109	67.714		0.956468	124.714	94.571		0.956294	102.857	59.286		1.27438	156.714	102.857
0.988702	109.571	68.429		0.98945	124.714	94.571		0.98927	88.429	59.571		1.31832	151	112.714
1.02166	98.429	68.429		1.02243	124.714	96.714		1.02225	88.429	59.571		1.36227	173.857	113.857
1.05462	114.286	78.714		1.05541	114.857	97.429		1.05522	95.143	61.286		1.40621	177.286	106.286
1.08757	114.857	76.286		1.0884	114.143	90.143		1.0882	80.429	59.714		1.45016	146.429	108.714
1.12053	126.857	83.143		1.12138	115.714	93		1.12117	83.429	60.286		1.4941	157.714	98.429
1.15349	125.429	80.714		1.15436	119.857	95.143		1.15415	98	60.571		1.53805	140.286	103.571
1.18644	126.571	86.571		1.18734	121.143	93.571		1.18712	98	60.571		1.58199	136.286	109.571
1.2194	137.714	94.857		1.22032	124	91.143		1.2201	91.143	66.286		1.62593	164.143	112.143
1.25236	133.143	93.714		1.2533	105.571	89		1.25307	113.571	61.571		1.66988	146.429	102.857
1.28531	144.143	98.714		1.28628	115.857	91.286		1.28605	98.571	67		1.71382	150.286	118.857
1.31827	138.286	94.429		1.31927	110.571	94		1.31903	103.143	64.429		1.75777	154.286	112.286
1.35123	135.429	97.143		1.35225	102.286	86.714		1.352	101.429	63		1.80171	178.286	109.286
1.38418	144	103		1.38523	109.286	90.857		1.38498	103.429	64.857		1.84565	142.286	102
1.41714	139.429	104.571		1.41821	107	96.286		1.41795	108.857	63.857		1.8896	187.429	113.429
1.4501	146.143	104.857		1.45119	106.143	98		1.45093	84.429	60.857		1.93354	169.571	109.286
1.48305	153.286	104.571		1.48418	99.571	88.857		1.48391	86.143	61.429		1.97749	162.571	114.143
1.51601	152.714	111.286		1.51716	98.857	88.143		1.51688	92	61.571		2.02143	141.857	111.857
1.54897	150.429	114.429		1.55014	98.857	88.143		1.54986	89.429	66.714		2.06537	186	118
1.58192	165.571	116.714		1.58312	97	86.571		1.58283	97.857	66.143		2.10932	151.143	93.857
1.61488	154	119.429		1.6161	106.857	88.143		1.61581	107.571	67.429		2.15326	145.286	104
1.64784	153.714	116.714		1.64908	94.143	88.143		1.64878	87.286	65.857		2.19721	188.857	116.571
1.68079	160.429	116.571		1.68206	97	91		1.68176	97.571	63		2.24115	188.143	114.857
1.71375	158.857	112.857		1.71505	105.429	89		1.71473	114.286	65		2.2851	188.143	114.857
1.74671	166.571	121.143		1.74803	102.286	82.429		1.74771	106.571	67.571		2.32904	158.429	121.571
1.77966	159.714	115.714		1.78101	95.143	89.429		1.78069	88.857	65.429		2.37298	173.714	124.857
1.81262	151.714	117.143		1.81399	98.286	86		1.81366	92.857	61.714		2.41693	151.429	117.571
1.84558	153	112.143		1.84697	90.857	88.857		1.84664	95	63.714		2.46087	177.714	115.429
1.87853	146.429	106.714		1.87996	95.429	87.714		1.87961	95.714	66.143		2.50482	190.571	118.714
1.91149	156.571	105.143		1.91294	95.857	91.286		1.91259	94	66.571		2.54876	187.857	120.857
1.94445	148.714	101.857		1.94592	99.571	83.286		1.94556	94	66.571		2.59271	192.571	128.714
1.9774	133	100.143		1.9789	95.857	86.714		1.97854	112.143	61.286		2.63665	225.429	122.143
2.01036	137.286	96.429		2.01188	97.857	92.143		2.01152	87.571	60.714		2.68059	227.857	124.143
2.04332	135.143	96.429		2.04486	96.714	84		2.04449	91.857	59.143		2.72454	211.571	130.857
2.07627	125.714	88.857		2.07784	96.714	84		2.07747	100	62.571		2.76848	216.429	121.857
2.10923	136	83.857		2.11083	100	85.857		2.11044	100	62.571		2.81243	177.857	118.571
2.14219	127	82.714		2.14381	99.429	88.857		2.14342	106.429	59.286		2.85637	189.571	112.429
2.17514	109.571	83.857		2.17679	94.857	90.143		2.17639	97	58.429		2.90031	192	121.143
2.2081	118.286	80.429		2.20977	99.143	91.143		2.20937	90.429	60.857		2.94426	166.429	116.286
2.24106	112.714	74.143		2.24275	99.143	91.143		2.24234	91	54.143		2.9882	175.429	113.429
2.27401	112	72.286		2.27574	102.429	79.571		2.27532	85.857	57.857		3.03215	180	120.714
2.30697	113	67.714		2.30872	102.857	88.286		2.3083	91.429	61		3.07609	199.571	117.143
2.33993	101	69.143		2.3417	104.143	84.714		2.34127	100.286	56.571		3.12003	133.571	114
2.37288	105.857	69.714		2.37468	102.714	85.857		2.37425	113.571	52.571		3.16398	148.571	107.429
2.40584	95.714	68.143		2.40766	104.571	89.286		2.40722	123.429	51.714		3.20792	148.571	107.429
2.4388	99.857	63.286		2.44064	112.857	88.857		2.4402	93.429	56.429		3.25187	185.857	116
2.47175	97.429	64.857		2.47363	100	83.571		2.47317	123.143	55.857		3.29581	154.571	122.286
2.50471	94.286	65.143		2.50661	99.857	84.714		2.50615	92.571	58.143		3.33975	145.143	123.286
2.53767	95.429	63.286		2.53959	104.714	88.571		2.53913	111.143	58.143		3.3837	149.857	109.143
2.57062	96.714	60.286		2.57257	110.143	87.857		2.5721	119.714	57.857		3.42764	183.857	112.429
2.60358	99.143	58.857		2.60555	101	89.286		2.60508	127.143	53.429		3.47159	113.143	102.714
2.63654	93.143	53.714		2.63853	101.714	82.143		2.63805	112.714	55		3.51553	175.143	108.286
2.66949	86.571	57		2.67151	103.714	85.286		2.67103	115.571	58.286		3.55948	154.571	91.286
2.70245	90	60.714		2.7045	107.429	87.571		2.704	125	55		3.60342	135.857	103
2.73541	87.429	57.143		2.73748	102.143	89.429		2.73698	125	55		3.64736	118	105.143
2.76836	93.143	53.143		2.77046	99.286	91.286		2.76995	113.714	56.714		3.69131	120.143	112.143
2.80132	87.714	54.429		2.80344	99.286	91.286		2.80293	122.286	63.429		3.73525	143.429	102.857
2.83428	86.857	53.143		2.83642	107.857	83.571		2.83591	139.857	58.286		3.7792	130	106.143
2.86723	95.429	52.429		2.8694	106.143	89.857		2.86888	127.143	59		3.82314	159.571	116
2.90019	84.286	49.571		2.90239	101.286	89		2.90186	128.286	59.571		3.86708	168.714	97.571
2.93315	75.714	48.571		2.93537	106	89.143		2.93483	126.857	58.571		3.91103	111.286	105.429
2.96611	69.857	45.286		2.96835	107.286	86		2.96781	125.857	63		3.95497	174.714	104.286
2.99906	73.571	42.714		3.00133	108.429	89		3.00079	143.571	64		3.99892	119.714	97.143
3.03202	81.714	46.429		3.03431	105.571	87.286		3.03376	129	64.857		4.04286	118.143	102.286
3.06498	81.714	46		3.0673	109.429	91.429		3.06674	119.857	64.429		4.08681	116.571	103.571
3.09793	71.571	44.143		3.10028	120.571	92.857		3.09971	147.429	60.143		4.13075	133.714	95.857
3.13089	82.429	43		3.13326	101.429	85.429		3.13269	141.429	61.429		4.17469	129.714	87.857
3.16384	74.286	45.714		3.16624	117.714	94.286		3.16566	129.429	62		4.21864	144	91.143
3.1968	73.143	41.143		3.19922	104.714	86.714		3.19864	125.714	64		4.26258	111.143	83
3.22976	78.714	41.571		3.2322	116.286	87.286		3.23161	133.429	65		4.30653	115.429	82
3.26272	73.571	38.143		3.26518	109	89.571		3.26459	121.571	62.714		4.35047	133	88.143
3.29567	69	42.714		3.29817	99.429	93		3.29757	120.143	61		4.39442	136.429	89.571
3.32863	76.857	40.857		3.33115	99.429	93		3.33054	120.143	61		4.43836	136.857	93
3.36158	72.857	39.286		3.36413	105.429	85.429		3.36352	132.857	64.571		4.4823	133.429	86.714
3.39454	68	41		3.39711	111.429	91		3.39649	140.429	60		4.52625	107	82
3.4275	74.429	42		3.43009	111	86.429		3.42947	133.857	56.714		4.57019	131	87.143
3.46046	71	38.429		3.46307	112.286	90.143		3.46244	148	59.143		4.61414	117.286	81.286
3.49341	63.714	38.143		3.49606	112.286	90.143		3.49542	148	59.143		4.65808	112.857	84.714
3.52637	70	41.857		3.52904	116.714	95		3.5284	149.857	57.571		4.70202	110.857	83.857
3.55933	72.857	36.857		3.56202	108.143	90.429		3.56137	131.571	59.143		4.74597	104.286	74.714
3.59228	73.286	41.429		3.595	106	90.429		3.59435	138.571	55.571		4.78991	113.286	72.143
3.62524	76.714	42		3.62798	106.857	94.143		3.62732	129	61.143		4.83386	115.286	73
3.6582	67.286	42.857		3.66097	113.857	86.286		3.6603	129	61.143		4.8778	128.714	79.429
3.69115	77.143	46		3.69395	113.143	90.714		3.69327	136.429	61.857		4.92174	106	69.571
3.72411	73.286	43.429		3.72693	109.857	86.429		3.72625	121	55.143		4.96569	102.857	77.429
3.75707	73.714	43.714		3.75991	104.429	86.714		3.75922	124	61.143		5.00963	102.857	77.429
3.79002	72.429	45.143		3.79289	118.857	87.571		3.7922	125.429	61.143		5.05358	94.714	68.143
3.82298	75.143	46.429		3.82587	105	95.714		3.82518	127.714	61		5.09752	89.714	66
3.85594	80.571	45.571		3.85886	108.857	95.571		3.85815	136	60		5.14147	112.143	68.286
3.88889	69.857	52.714		3.89184	109.286	97.143		3.89113	104.857	61		5.18541	84	70.429
3.92185	69.857	52.714		3.92482	126.571	98.714		3.9241	116.857	58.143		5.22935	96.143	72.571
3.95481	80	52.714		3.9578	116.429	96.143		3.95708	114.714	63.143		5.2733	83.286	83
3.98776	86.571	54.571		3.99078	111.714	87.286		3.99005	125.143	62.286		5.31724	93.286	73.857
4.02072	78.857	56.857		4.02376	111	93		4.02303	125.286	65		5.36119	99.714	67
4.05368	80.571	54.429		4.05675	111	93		4.05601	134.286	66		5.40513	75.714	70.714
4.08663	87.429	57		4.08973	107.286	94		4.08898	120	63.429		5.44907	116	65.714
4.11959	76.857	58.714		4.12271	112.429	90.571		4.12196	117.286	68.286		5.49302	93.286	71.286
4.15255	77.857	54.857		4.15569	108.571	90.571		4.15493	109	68.857		5.53696	111	78.571
4.1855	83	58.143		4.18867	102.714	93.143		4.18791	115.286	73		5.58091	102.714	87.143
4.21846	81.571	60.143		4.22165	105.857	90.714		4.22088	105.714	81.143		5.62485	89.143	77.143
4.25142	87.286	61.571		4.25464	112.286	88.429		4.25386	105	74.857		5.6688	104.714	74.714
4.28437	84.857	61		4.28762	115.857	94.571		4.28684	105	74.857		5.71274	83.429	77.429
4.31733	77.143	59.857		4.3206	105.714	95.714		4.31981	119.143	74.714		5.75668	73.857	76.714
4.35029	83	61.286		4.35358	108.429	95.143		4.35279	108.714	78.143		5.80063	64.143	72
4.38324	89.429	61.857		4.38656	109.286	87.143		4.38576	97.286	79.857		5.84457	114.286	83.714
4.4162	82.286	62.143		4.41954	109.286	87.143		4.41874	88.286	81.286		5.88852	114.286	83.714
4.44916	84.571	69		4.45253	111.857	92.571		4.45171	109.429	79.429		5.93246	118.143	67.857
4.48211	82.571	68.429		4.48551	107	96.429		4.48469	99.714	80.429		5.9764	110.571	84.286
4.51507	90.143	65.714		4.51849	116.143	95.429		4.51767	112.857	85.143		6.02035	124.286	75.429
4.54803	82.714	70.143		4.55147	113	95.143		4.55064	94	81.429		6.06429	113.429	75.571
4.58098	85.143	71.143		4.58445	113	95.143		4.58362	93.429	85.571		6.10824	90.571	78.857
4.61394	92.857	71.286		4.61743	115	97.143		4.61659	97	83.429		6.15218	121.714	73.714
4.6469	83.143	68.714		4.65042	106	94.286		4.64957	75.286	89		6.19613	119.857	83.429
4.67985	88.429	73.143		4.6834	105.143	87.286		4.68254	104.714	84.714		6.24007	131.714	73.571
4.71281	97.286	72.714		4.71638	113.143	96.857		4.71552	103.286	83.857		6.28401	109.429	74
4.74577	87.857	67		4.74936	113.143	96.857		4.7485	99.714	84.571		6.32796	121.429	85.714
4.77872	90.286	73.857		4.78234	116.286	94.143		4.78147	100.286	81		6.3719	122.143	77.429
4.81168	92.143	73		4.81532	114.286	94.571		4.81445	94.714	85		6.41585	129.143	84.429
4.84464	88.857	77.143		4.84831	118.857	96.571		4.84742	114.714	82.143		6.45979	74.143	79.714
4.8776	88.143	73.571		4.88129	117.429	96.571		4.8804	114.714	82.143		6.50373	130.286	80.286
4.91055	90.143	75.286		4.91427	113	95.857		4.91337	92.143	86.571		6.54768	96.143	81.143
4.94351	94.286	76.857		4.94725	117.714	98.714		4.94635	97	83.286		6.59162	134	94
4.97647	99.143	73.714		4.98023	124.571	96.143		4.97932	84.286	85.857		6.63557	147.429	89.714
5.00942	96.286	72.429		5.01321	109.429	91.286		5.0123	116.571	88.143		6.67951	122.714	76
5.04238	96.429	75.571		5.0462	119.286	93.429		5.04528	116.571	88.143		6.72346	95.429	93.714
5.07533	96	77.714		5.07918	122.286	96		5.07825	96.286	85.429		6.7674	133.714	86.714
5.10829	90.714	70.571		5.11216	126.857	96		5.11123	117.429	83.714		6.81134	130.571	79.714
5.14125	99	69.571		5.14514	123.286	89.714		5.1442	115.429	83.286		6.85529	111.429	81.143
5.1742	99.143	75.286		5.17812	113.857	95		5.17718	107.286	88.429		6.89923	144.571	93.714
5.20716	98.143	75.429		5.2111	110.714	97.857		5.21015	107.286	88.429		6.94318	140.857	90.857
5.24012	88.857	69		5.24409	106	92.286		5.24313	132.714	83.286		6.98712	126.143	83.143
5.27308	91.714	72.286		5.27707	109.286	93.714		5.27611	101.286	84.571		7.03106	116.429	86.571
5.30603	93.857	67.857		5.31005	109.286	93.714		5.30908	111.429	91.571		7.07501	162.571	91.143
5.33899	99.571	71.571		5.34303	106.714	90		5.34206	118.143	87.143		7.11895	138.286	96.857
5.37195	95.429	68.857		5.37601	109.143	95.429		5.37503	103.286	83.286		7.1629	140.714	87.429
5.4049	91.429	63.429		5.40899	103.571	92.857		5.40801	119.857	85.143		7.20684	108.286	90.286
5.43786	94.429	67.571		5.44198	104.714	90.714		5.44098	110.286	89.286		7.25078	127.857	94.143
5.47081	93	60.857		5.47496	110.429	86.143		5.47396	102.143	89.143		7.29473	128.429	88.286
5.50377	93	60.857		5.50794	96.429	86.714		5.50694	98.429	87.429		7.33867	144.857	88.857
5.53673	81.714	60.571		5.54092	100.714	88.857		5.53991	123.571	89		7.38262	128.571	87.286
5.56969	91.714	61.571		5.5739	105.714	80.714		5.57289	111.714	88.143		7.42656	153	101
5.60264	90.714	59.429		5.60688	97.571	85.857		5.60586	102.571	94.286		7.47051	154	89.571
5.6356	83.429	59.857		5.63987	97	83.429		5.63884	107.143	91		7.51445	153.286	91.429
5.66856	84.286	51.286		5.67285	97	83.429		5.67181	117.143	91.857		7.55839	153.857	102.143
5.70151	80.571	51.143		5.70583	102.143	79.571		5.70479	114.429	90.286		7.60234	172.571	92.286
5.73447	75.429	50.143		5.73881	103.286	82.143		5.73776	105.143	87		7.64628	162	87.143
5.76743	67.571	48.143		5.77179	99.857	86.429		5.77074	127	92.857		7.69023	162	87.143
5.80038	82.714	45.143		5.80477	96.429	78		5.80372	120.429	87.571		7.73417	141.286	89.429
5.83334	72.857	46.714		5.83776	96.429	78		5.83669	120.429	87.571		7.77811	120.857	86.429
5.8663	81.429	45.429		5.87074	101.429	78.714		5.86967	113.143	87.143		7.82206	134.429	95.714
5.89925	80.429	45.286		5.90372	94.571	78.143		5.90264	147	91.143		7.866	156.571	80.429
5.93221	74.714	40.286		5.9367	101	79		5.93562	125.286	92.571		7.90995	125.286	100.714
5.96517	72.143	40.857		5.96968	94.429	78.429		5.96859	121	93		7.95389	163.429	88.714
5.99812	65.571	36.571		6.00266	94.429	78.429		6.00157	122	90.143		7.99784	137.857	79
6.03108	73	37.714		6.03565	95.857	81.429		6.03454	104.286	89.714		8.04178	173.143	83.571
6.06404	72.714	38.286		6.06863	91.143	81.143		6.06752	121.571	88.286		8.08572	118.714	90.143
6.09699	73.286	40.571		6.10161	103	73.714		6.1005	109.429	85		8.12967	152.714	87.714
6.12995	79.143	34.286		6.13459	99.429	78		6.13347	132.714	82.571		8.17361	148.143	99.429
6.16291	79.429	38.429		6.16757	93.857	81.714		6.16645	100.286	86.143		8.21756	165.143	81.714
6.19586	75.286	38.429		6.20055	92.857	76.857		6.19942	117.857	86.429		8.2615	162.429	89.286
6.22882	79.286	36.286		6.23354	100.143	76.857		6.2324	116.714	86.429		8.30544	123	100.143
6.26178	74.571	33.714		6.26652	92	74		6.26537	114.714	87.143		8.34939	133.857	89.286
6.29473	75.571	36.143		6.2995	97.429	81.286		6.29835	109	84.143		8.39333	139.571	90.714
6.32769	73.286	34.286		6.33248	90	81		6.33133	99.286	85.857		8.43728	118.571	90.143
6.36065	77.143	36.429		6.36546	89.714	81.429		6.3643	99.857	82.143		8.48122	174.571	97.143
6.3936	82.143	34.286		6.39844	103.429	80		6.39728	116.286	81.286		8.52516	176	92.571
6.42656	70.714	40.143		6.43143	100.857	77.286		6.43025	116.286	81.286		8.56911	144.714	99.714
6.45952	76.143	33.714		6.46441	96.286	76.143		6.46323	97	80.714		8.61305	144.714	99.714
6.49247	80.429	37.857		6.49739	100.286	71.571		6.4962	114.286	79		8.657	170.714	90
6.52543	71.429	34.571		6.53037	98	83		6.52918	123.714	83.857		8.70094	120.143	88
6.55839	84.571	37.143		6.56335	101.429	84.857		6.56216	103.714	75.429		8.74489	149.429	101.571
6.59134	71.571	39.143		6.59633	99.714	79.429		6.59513	103.714	75.429		8.78883	168.857	103.286
6.6243	77.857	40		6.62932	100.286	83.857		6.62811	131.857	81.143		8.83277	157.286	104.714
6.65726	73.857	38.714		6.6623	97.286	80.429		6.66108	115	77.429		8.87672	177.857	103.286
6.69021	78.857	38.714		6.69528	95.857	73.286		6.69406	112.143	81.429		8.92066	164.286	111.143
6.72317	86.143	37.286		6.72826	98.143	73.286		6.72703	117	78.143		8.96461	148.571	110.143
6.75613	84	39.857		6.76124	105.143	74.286		6.76001	117	78.143		9.00855	162.857	119.143
6.78908	85	38.571		6.79422	98.143	78.143		6.79298	108.714	76		9.05249	140.286	113.286
6.82204	79.429	39.143		6.82721	103.571	75.714		6.82596	108	75		9.09644	162.429	116.857
6.855	85.571	40.571		6.86019	99.429	74		6.85894	117.714	73.143		9.14038	157.714	100.429
6.88795	85.571	41		6.89317	99.286	79.286		6.89191	120.714	75.571		9.18433	196.857	117.286
6.92091	79.714	41.714		6.92615	99.286	79.286		6.92489	127.714	73.571		9.22827	138.429	118
6.95387	77.857	40.714		6.95913	99.143	80.143		6.95786	114.714	72.714		9.27221	163.286	118.143
6.98682	81.571	40		6.99211	81.857	72.286		6.99084	104.286	76.286		9.31616	110.714	117.143
7.01978	79.714	39.714		7.0251	100.143	80.429		7.02381	121.857	76.714		9.3601	150.571	111.714
7.05274	79.714	38.143		7.05808	98	77.286		7.05679	122.857	75.714		9.40405	150.429	110.857
7.0857	86.286	39.857		7.09106	98	77.286		7.08977	116.857	80.857		9.44799	164.857	112.286
7.11865	78.714	40		7.12404	102.571	77		7.12274	104.571	78		9.49194	193.143	112
7.15161	78.857	40.143		7.15702	99.286	76.714		7.15572	127.571	74.286		9.53588	193.143	112
7.18457	78.714	42.286		7.19	96.714	77		7.18869	126.429	78.571		9.57982	181.714	117.857
7.21752	89.286	36.571		7.22299	99	76.571		7.22167	113.571	81.571		9.62377	179	105.429
7.25048	83.429	41.571		7.25597	94.714	73.714		7.25465	136.143	78		9.66771	177.143	115.571
7.28343	87.143	38.714		7.28895	93.143	75.143		7.28762	121.429	73.286		9.71166	153.429	122
7.31639	71.714	39.286		7.32193	95.714	72.714		7.3206	129.143	77.143		9.7556	183.571	124.857
7.34935	80.143	38		7.35491	93.429	71.286		7.35357	134.857	76.571		9.79955	158.857	123.286
7.3823	74.143	35.429		7.38789	101.143	70.857		7.38655	134.857	76.571		9.84349	169.143	120.714
7.41526	75.143	33.714		7.42088	91.429	75.857		7.41952	132.571	73.857		9.88743	205.571	117.571
7.44822	75.143	36.857		7.45386	92.429	79.429		7.4525	129.857	72.286		9.93138	165.857	115.857
7.48118	77.429	35.286		7.48684	91.429	71.429		7.48547	143.429	73.143		9.97532	173	131.571
7.51413	77	33.429		7.51982	87.143	70.857		7.51845	133.143	76.143		10.0193	161.857	118.714
7.54709	73.571	33.571		7.5528	88.286	70		7.55143	129	82		10.0632	194	131.286
7.58005	73.143	35		7.58578	81.286	74.143		7.5844	150.286	77		10.1072	186.143	140.857
7.613	70.714	33.714		7.61877	94.857	77.857		7.61738	129.857	75.571		10.1511	201.571	135.714
7.64596	70.286	31.429		7.65175	88.429	70.571		7.65035	137.714	77		10.195	161.429	135.714
7.67892	64.714	30		7.68473	87.857	72.286		7.68333	141.143	79.571		10.239	204.857	125.143
7.71187	66.429	29		7.71771	82.714	66.571		7.7163	142.857	75.143		10.2829	224.429	124.286
7.74483	70.429	32.714		7.75069	85.429	66.571		7.74928	123.143	77.571		10.3269	167.286	136.571
7.77779	64.714	26.429		7.78367	81.714	69.714		7.78226	147.714	75		10.3708	166.429	145.571
7.81074	61.857	28		7.81666	85.286	67.286		7.81523	156.286	79.857		10.4148	166.429	145.571
7.8437	63.571	29.143		7.84964	84.714	71.714		7.84821	128.714	80.857		10.4587	207	130.286
7.87666	60	27.143		7.88262	81.286	69		7.88118	114.714	86.143		10.5026	216	141
7.90961	60.571	27.714		7.9156	80.143	69.429		7.91416	146.143	81.429		10.5466	179	145.143
7.94257	65.286	26.429		7.94858	79.857	66.143		7.94713	135.714	82.429		10.5905	175.143	139.143
7.97553	63.857	27.714		7.98156	85.571	71.429		7.98011	135.714	82.429		10.6345	193	138.714
8.00848	61.143	25.571		8.01455	77.286	66.714		8.01309	131.714	81.857		10.6784	183.286	149.571
8.04144	60.286	25.143		8.04753	82.571	66.714		8.04606	119	81.286		10.7224	180.286	136.143
8.0744	60.714	24.143		8.08051	89.286	64		8.07904	131.429	82.286		10.7663	162.571	139.571
8.10735	49.143	27		8.11349	87	68.429		8.11201	117	80		10.8103	233.143	137.143
8.14031	55.857	22.571		8.14647	84.857	70.714		8.14499	117	80		10.8542	210.571	129.429
8.17327	60.857	24.143		8.17945	84.857	70.714		8.17796	104	81.143		10.8981	167.714	146.571
8.20622	45.714	22.857		8.21244	88.143	72.143		8.21094	113.714	81		10.9421	216.143	137.143
8.23918	54.286	19.429		8.24542	81.286	70.571		8.24391	110.571	84		10.986	175.286	138.571
8.27214	57.286	25		8.2784	94.571	67.857		8.27689	90.143	80.571		11.03	170.429	143.571
8.30509	50	19.857		8.31138	92.857	73.571		8.30987	90.143	80.571		11.0739	181.571	149.714
8.33805	52.286	22.857		8.34436	92.857	73.571		8.34284	108.857	81.714		11.1179	173.714	137.286
8.37101	59.429	19.286		8.37734	100.857	75.143		8.37582	92.143	81.429		11.1618	190.571	128.286
8.40396	47.857	20.286		8.41033	100.857	74.286		8.40879	123.571	81		11.2058	213.143	134.286
8.43692	53.857	23.429		8.44331	103.714	75.286		8.44177	113	79.286		11.2497	178.429	138.571
8.46988	56	21.714		8.47629	105.714	78.571		8.47474	109.714	82.714		11.2936	158.571	128.286
8.50283	52.429	25.286		8.50927	110.714	76.571		8.50772	126.143	84.857		11.3376	158.571	128.286
8.53579	51.571	23.857		8.54225	104.571	76.857		8.54069	108.429	87		11.3815	141.571	136.143
8.56875	52.429	22.714		8.57523	101.857	72.429		8.57367	116.143	84		11.4255	179.571	126.714
8.6017	53	23.714		8.60822	101.429	77.714		8.60665	108	82.429		11.4694	192.714	134.143
8.63466	53	23.714		8.6412	97	74.571		8.63962	100.143	84.429		11.5134	187.571	128.714
8.66762	68.714	28.429		8.67418	100.286	73.429		8.6726	112.143	92.857		11.5573	186.571	124.857
8.70057	57.857	29.714		8.70716	103.571	77.143		8.70557	102.143	87.429		11.6013	176.143	133
8.73353	68.286	27.857		8.74014	112.857	78.143		8.73855	130.857	86.571		11.6452	177.143	135.571
8.76649	59	29.714		8.77312	104.857	75.286		8.77153	121.429	88		11.6891	158.143	116
8.79944	65	33.143		8.80611	98	82.286		8.8045	82.714	89.429		11.7331	166	118.286
8.8324	70.429	32.286		8.83909	107.571	73		8.83748	118.714	84.286		11.777	204.571	104.571
8.86536	71.571	37.571		8.87207	103.714	83.143		8.87045	101.857	88.857		11.821	145.429	108.429
8.89831	74.429	38.286		8.90505	96.429	76.143		8.90343	115.714	91.857		11.8649	129.571	118
8.93127	74.857	38.571		8.93803	99.429	77.429		8.9364	115.714	91.857		11.9089	124.429	110.857
8.96423	71.143	39.857		8.97101	95.143	74.143		8.96938	133.714	86.143		11.9528	84.857	92.286
8.99718	74	37.857		9.004	87.429	74.143		9.00235	113.286	87.714		11.9968	108	97.714
9.03014	76.143	39.857		9.03698	102.286	73.429		9.03533	116.571	89.143		12.0407	123.286	94.286
9.0631	72.286	41		9.06996	100.857	79.143		9.06831	101.286	89.286		12.0846	143	110.714
9.09605	80.286	39.286		9.10294	93.429	75		9.10128	116.571	90		12.1286	100.429	106.286
9.12901	82.143	39.857		9.13592	87.714	72.714		9.13426	127.143	91.429		12.1725	119.571	104.571
9.16197	81.143	45.286		9.1689	88.857	71.286		9.16723	105.571	91.857		12.2165	140.857	106
9.19492	76	44.714		9.20189	91.429	71.429		9.20021	115.571	91.429		12.2604	120.286	94
9.22788	78	46.571		9.23487	85.714	70.571		9.23318	117.857	89.857		12.3044	161.857	104.286
9.26084	78	45.714		9.26785	85.143	69.286		9.26616	91.143	90.857		12.3483	106.429	95.714
9.29379	87	46.571		9.30083	89.143	70		9.29913	106.143	88.429		12.3923	134.143	86.286
9.32675	75.714	48.571		9.33381	85.429	67.857		9.33211	114.857	88.571		12.4362	173.429	90.286
9.35971	83.571	48.571		9.36679	85.286	70.429		9.36509	115.429	91.143		12.4801	151.857	97.286
9.39266	74.714	48.143		9.39978	82.571	68.286		9.39806	111.429	89.143		12.5241	141.571	106.714
9.42562	81.286	47.429		9.43276	82.571	68.286		9.43104	106.857	92.429		12.568	123.143	107.571
9.45858	79.571	47.857		9.46574	86.571	70.286		9.46401	95.429	88.571		12.612	130.429	85.286
9.49154	80.857	47		9.49872	74.571	66.143		9.49699	104.143	88.857		12.6559	119.571	94.857
9.52449	76.286	48.429		9.5317	84.571	63.429		9.52997	104.143	88.857		12.6999	133	111
9.55745	81.286	49.143		9.56468	81	70.429		9.56294	108.429	85.571		12.7438	116.571	104.143
9.59041	80.143	51		9.59767	81	70.429		9.59592	115.429	89.286		12.7878	150.571	97.429
9.62336	80.571	47.714		9.63065	84.714	63.429		9.62889	109	90.571		12.8317	136.429	94.286
9.65632	87.286	50.143		9.66363	84.143	68		9.66187	98.286	84.571		12.8756	110.714	99.571
9.68928	81.286	49		9.69661	83.429	66.143		9.69484	98.286	84.571		12.9196	146.857	94.286
9.72223	87	46.714		9.72959	79.857	70		9.72782	94.286	82.714		12.9635	140.714	105.857
9.75519	76	46.714		9.76257	87.571	66.286		9.76079	107.714	85.857		13.0075	146.571	95.286
9.78815	83.571	49.714		9.79556	77.714	68.143		9.79377	123.857	88.143		13.0514	136.143	99.286
9.8211	86.429	48.571		9.82854	84.429	69.714		9.82675	124.857	85.714		13.0954	149.571	100.143
9.85406	82	55.286		9.86152	83.857	70.714		9.85972	124.857	85.714		13.1393	149.571	100.143
9.88702	89.857	55.286		9.8945	84.143	73.571		9.8927	107.286	82.143		13.1832	111.429	106.143
9.91997	82.429	53.286		9.92748	92.143	76.286		9.92567	122	82.571		13.2272	140.143	100.286
9.95293	91.571	56.571		9.96046	96.286	69.429		9.95865	121.571	80.571		13.2711	146.429	96.429
9.98589	107.143	60.143		9.99345	93	78.143		9.99162	117.714	81		13.3151	118.143	95.714
10.0188	103.857	64		10.0264	95.429	73.286		10.0246	130.714	82.429		13.359	93.714	105.571
10.0518	107.857	70		10.0594	97	77.286		10.0576	110.857	84.429		13.403	110.286	96.143
10.0848	117.143	70		10.0924	97.143	75.857		10.0906	126.571	78		13.4469	153.571	102
10.1177	118.571	72.571		10.1254	97.143	75.857		10.1235	95.714	77.714		13.4909	124.714	110.286
10.1507	116	80.714		10.1584	100	79.714		10.1565	93.571	85.429		13.5348	98.857	102.857
10.1836	116	80.714		10.1913	99.429	80.714		10.1895	117	79.714		13.5787	139.429	104.857
10.2166	130.429	86.429		10.2243	104.571	83.286		10.2225	112.143	81.143		13.6227	145.286	102.571
10.2495	134.571	88.857		10.2573	99	81.571		10.2554	121.286	81.571		13.6666	155	106
10.2825	131.286	96.143		10.2903	101.429	88.286		10.2884	102	81.571		13.7106	144.571	105.286
10.3155	125.857	98.143		10.3233	102.857	88.714		10.3214	115.429	81.714		13.7545	111.857	103.286
10.3484	146.143	100.143		10.3562	111.143	83.429		10.3544	122	77.857		13.7985	149.286	119.571
10.3814	141.429	104		10.3892	112.286	78.714		10.3873	94.571	77.286		13.8424	183.857	106.143
10.4143	144.286	112.857		10.4222	113.857	84.857		10.4203	98.857	80.143		13.8864	170.143	105
10.4473	148.429	115.286		10.4552	105	87		10.4533	101.429	83		13.9303	149.857	116.714
10.4802	148.714	120.429		10.4882	105.143	86.143		10.4863	101.429	83		13.9742	152.714	105
10.5132	151.571	123		10.5212	116	84.857		10.5192	102.143	79.714		14.0182	152.714	105
10.5462	167.429	124.714		10.5541	108.286	87.143		10.5522	115.429	79		14.0621	172.143	119.714
10.5791	151.143	130.571		10.5871	113.571	91.143		10.5852	105.143	74.714		14.1061	205.286	120.429
10.6121	159.429	129.286		10.6201	113.143	87.714		10.6182	108	74.286		14.15	172.857	120.143
10.645	160.286	135.714		10.6531	113.857	89		10.6511	133	70.429		14.194	169.286	119
10.678	160.286	133.857		10.6861	113.857	89		10.6841	121.429	75.857		14.2379	166.143	116.286
10.7109	163	131.714		10.719	114.143	89.143		10.7171	123.714	76.429		14.2819	151.286	126.429
10.7439	148.286	129.857		10.752	113.429	92.429		10.7501	132.714	70.286		14.3258	156	118.714
10.7768	155	138.571		10.785	114.429	90.571		10.783	106.143	72.714		14.3697	176.429	127.857
10.8098	157.429	137.143		10.818	116.286	97.143		10.816	139	81.714		14.4137	179.286	134.286
10.8428	167.143	135.571		10.851	116.286	97.143		10.849	107.857	73.429		14.4576	166.714	120.286
10.8757	155.429	135.571		10.884	111.429	89.714		10.882	114.714	80		14.5016	160	116.714
10.9087	152.286	133.857		10.9169	116.286	95.571		10.9149	111.143	75.286		14.5455	188.429	120.286
10.9416	148	131.286		10.9499	113.571	89.857		10.9479	116	80.714		14.5895	184.714	134.143
10.9746	142.714	129.143		10.9829	117.714	87.286		10.9809	119.714	80.429		14.6334	140.571	123.429
11.0075	138	120.286		11.0159	121.571	88.429		11.0139	119	77.143		14.6774	183.286	131.286
11.0405	127.857	120		11.0489	120.857	90.429		11.0468	116.571	83.286		14.7213	182.143	129.714
11.0735	134.143	112.143		11.0818	111	92.429		11.0798	116.571	83.286		14.7652	151.857	129.714
11.1064	126.429	111.857		11.1148	113.714	89.571		11.1128	133.286	84.857		14.8092	218.714	112
11.1394	125.286	106.429		11.1478	104.571	90.857		11.1458	119.857	82.143		14.8531	177.571	124.571
11.1723	114.429	106.429		11.1808	115	89.143		11.1788	99.429	74.143		14.8971	202.857	126.286
11.2053	121.429	100		11.2138	119.714	92.286		11.2117	129.143	84.286		14.941	186.571	133.429
11.2382	116.857	98.429		11.2468	111.286	89.714		11.2447	129.143	84.286		14.9849	180.714	134.714
11.2712	110	99.571		11.2797	110.857	90.286		11.2777	107.571	83.857		15.0289	210.429	123
11.3042	108.429	98.571		11.3127	109.143	92		11.3107	113.286	85.429		15.0728	145.857	126.714
11.3371	101.143	91.714		11.3457	110.571	96		11.3436	121.714	78.571		15.1168	154.286	131.714
11.3701	114.143	95.143		11.3787	110.571	96		11.3766	109.571	84.143		15.1607	148.429	118.714
11.403	107.143	90.571		11.4117	111.286	94		11.4096	109.571	84.143		15.2047	165.714	115.571
11.436	99.571	88.143		11.4446	100.429	89.714		11.4426	102	80.286		15.2486	179.286	121.286
11.4689	105.143	95.143		11.4776	114.429	87.429		11.4755	115.286	84.714		15.2926	191.714	128
11.5019	100.429	84.857		11.5106	114.857	90.429		11.5085	122.714	79.286		15.3365	169.286	126.286
11.5349	110.714	87.429		11.5436	110.286	86.286		11.5415	103.429	75		15.3804	141	130.571
11.5678	103.429	86.857		11.5766	107.857	90		11.5745	116.714	78.143		15.4244	170.571	128.571
11.6008	104.857	84		11.6096	103	90.714		11.6074	120.286	75.714		15.4683	178.857	134.857
11.6337	100.714	85.571		11.6425	115.714	85		11.6404	125.286	78.857		15.5123	158.429	119.143
11.6667	113.143	81.429		11.6755	112	87.286		11.6734	112.714	78.857		15.5562	171	114.571
11.6996	99.143	82.429		11.7085	111.429	92.714		11.7064	117.286	74.571		15.6002	155.429	124.714
11.7326	105.857	78.429		11.7415	104.143	90.571		11.7393	105.286	80		15.6441	107.571	120.714
11.7655	105.857	78.429		11.7745	111.143	90.571		11.7723	117.571	78.571		15.6881	137.714	114.286
11.7985	94	77.571		11.8074	106.429	91.143		11.8053	123	78.571		15.732	166.571	130.429
11.8315	100.143	77.429		11.8404	113.286	91		11.8383	123.429	75.857		15.7759	149.571	114.286
11.8644	101.857	73.429		11.8734	103.714	94.143		11.8712	119.429	72.429		15.8199	205.143	113.286
11.8974	100.857	77.286		11.9064	109.571	96.286		11.9042	122.143	74.857		15.8638	205.143	113.286
11.9303	95.714	76.714		11.9394	109.571	96.286		11.9372	110.429	75.286		15.9078	180.714	104.143
11.9633	101.286	76.143		11.9724	117	91.286		11.9702	121.429	79.286		15.9517	126.857	123.857
11.9962	99.143	68.571		12.0053	105.143	89.286		12.0031	120.143	75		15.9957	114.429	118.143
12.0292	104	76.143		12.0383	109	90.286		12.0361	120.143	75		16.0396	160.286	119
12.0622	110.571	73.286		12.0713	110.286	87.143		12.0691	159	73.143		16.0836	152.857	124.714
12.0951	105.857	81.143		12.1043	110.286	87.143		12.1021	125.857	74.571		16.1275	154.143	114.143
12.1281	109.143	79.429		12.1373	106.143	87.429		12.135	127.286	71		16.1715	149.429	116.857
12.161	106.286	79.429		12.1702	110.714	93.714		12.168	137.143	68.571		16.2154	149.286	136
12.194	114.857	84.286		12.2032	109.286	90.286		12.201	142.143	71.571		16.2593	147.571	123
12.2269	105.714	84		12.2362	108.429	84.714		12.234	153.571	71.714		16.3033	150.286	123.714
12.2599	107.571	85.429		12.2692	108	88.571		12.2669	153.143	72.857		16.3472	175.857	124.143
12.2929	104.857	81.429		12.3022	107.143	82.429		12.2999	146.286	74		16.3912	169.429	130
12.3258	98.857	78		12.3352	101.143	82.857		12.3329	129	68.714		16.4351	176.571	127.143
12.3588	107.571	82.286		12.3681	104.429	79.143		12.3659	127	69.571		16.4791	164.429	128.143
12.3917	111	80		12.4011	102.429	84.714		12.3988	144.286	73.571		16.523	164.429	133.714
12.4247	117.286	79.143		12.4341	99.714	80.429		12.4318	141.714	76.571		16.5669	147.857	136
12.4576	105.714	79.571		12.4671	90.714	82.857		12.4648	140.429	74.857		16.6109	126.571	129.857
12.4906	110.143	71		12.5	96.429	77		12.4978	132.571	73.571		16.6548	188	137.286
12.5236	101.714	75		12.533	92.286	82.143		12.5307	134.286	73.714		16.6988	150.571	133.143
12.5565	106	77.571		12.566	92.143	74.571		12.5637	120.571	74.143		16.7427	150.571	133.143
12.5895	102.714	71.143		12.599	93.857	72.143		12.5967	131.143	72.714		16.7867	155.857	119.143
12.6224	101.857	72.286		12.632	93.857	72.143		12.6297	131.143	72.714		16.8306	197.714	117.429
12.6554	98.857	66.143		12.665	88.714	70.571		12.6626	133.714	76.714		16.8745	167.286	123.429
12.6883	102	67.429		12.6979	87.857	69.286		12.6956	129.857	74		16.9185	126.143	127.286
12.7213	100.714	62.429		12.7309	91.571	69.143		12.7286	127.857	77		16.9624	154.714	125.571
12.7543	96.857	64		12.7639	87.286	72.571		12.7616	130.429	72.286		17.0064	167	121.429
12.7872	95.143	62.714		12.7969	90.714	72.286		12.7946	130.429	72.286		17.0503	158.571	122.571
12.8202	96.714	57		12.8299	93.571	69.571		12.8275	134.286	79.286		17.0943	144.143	128
12.8531	88.571	60		12.8628	84	72.857		12.8605	138.857	73.714		17.1382	117	133.857
12.8861	81.429	53.429		12.8958	87.857	74.571		12.8935	158.429	77.143		17.1822	161.571	135.143
12.919	91.286	53.857		12.9288	92.857	73		12.9265	139.286	71.429		17.2261	188.714	134.714
12.952	87.714	55.714		12.9618	83.714	76.429		12.9594	139.286	71.429		17.2701	112.143	121.714
12.9849	81.429	54.429		12.9948	98.286	69.571		12.9924	139.571	78		17.314	125.429	124.714
13.0179	79.286	50		13.0278	92.571	71.143		13.0254	140.429	79.429		17.3579	124	112.857
13.0509	78.286	57		13.0607	88.857	73.286		13.0584	124.857	77.429		17.4019	124.143	137.857
13.0838	75.143	46.857		13.0937	83.571	72.143		13.0913	129.286	80.286		17.4458	139.714	115.714
13.1168	74.143	49.714		13.1267	95	78.429		13.1243	143.714	82.429		17.4898	138.714	123.857
13.1497	78.714	48.286		13.1597	94.143	68.857		13.1573	147	83		17.5337	134.429	121.429
13.1827	70.429	48.143		13.1927	94.143	68.857		13.1903	163	81.143		17.5777	143	135.857
13.2157	73.286	49.143		13.2256	93.286	71.857		13.2232	135.857	84.714		17.6216	154.571	139
13.2486	74.429	46.143		13.2586	95.286	70		13.2562	135.714	85.286		17.6655	160	135.571
13.2816	71.571	42.714		13.2916	91.286	72.286		13.2892	110.857	81.571		17.7095	144	119
13.3145	71.571	42.714		13.3246	87.143	72.571		13.3222	128.571	82		17.7534	143	124.143
13.3475	77.714	51.429		13.3576	87.143	72.571		13.3551	129.429	81.286		17.7974	174.143	125
13.3804	75.857	45.429		13.3906	95.857	66.857		13.3881	138.143	79		17.8413	173.714	137.143
13.4134	77.714	46.571		13.4235	92.143	69.571		13.4211	129	82.286		17.8853	140.429	119.714
13.4463	73	44.571		13.4565	88.143	71.857		13.4541	115.571	83		17.9292	158.714	122.857
13.4793	81.714	46.857		13.4895	92.286	71.429		13.487	101.286	87		17.9732	156	133
13.5123	77.857	44.571		13.5225	91.429	68.429		13.52	118.143	84.286		18.0171	121.429	114.714
13.5452	82.429	49.429		13.5555	83.286	72		13.553	121.286	83.571		18.0611	114.143	135
13.5782	77.143	47.857		13.5884	87.857	68		13.586	114.857	81.571		18.105	108	119.857
13.6111	70.286	52.857		13.6214	84.429	70.429		13.6189	116.857	78.429		18.1489	151.143	122.571
13.6441	85	48.714		13.6544	87.857	73.429		13.6519	130.857	83.714		18.1929	159.714	127.429
13.677	87.571	48.143		13.6874	90.571	66		13.6849	126.429	81.857		18.2368	121.286	126.286
13.71	85.286	49.143		13.7204	81	68		13.7179	113.857	83.429		18.2808	90.571	122.571
13.743	82.714	48.286		13.7534	84.286	69.714		13.7508	123.143	79.286		18.3247	136.429	112.143
13.7759	84.714	52.429		13.7863	88	72.143		13.7838	107.571	78		18.3686	114.857	110.429
13.8089	87.857	48		13.8193	88.143	74.286		13.8168	112.714	85.714		18.4126	102.143	116.857
13.8418	76.857	50.857		13.8523	98.857	66.714		13.8498	116.429	81.714		18.4565	115.143	119.571
13.8748	84.714	54.143		13.8853	90.857	72.857		13.8827	111.857	83.286		18.5005	103.429	117.571
13.9077	81.429	48.714		13.9183	102.286	66.714		13.9157	118.143	78.714		18.5444	103.429	117.571
13.9407	86.286	55.286		13.9512	87.714	72.429		13.9487	131.429	85.429		18.5884	136.429	120.714
13.9736	88.429	50.571		13.9842	95.857	69.571		13.9817	115.714	83.857		18.6323	133.571	120.571
14.0066	84.857	49.714		14.0172	96.714	74		14.0147	131.571	80.429		18.6763	109	119.571
14.0396	91.571	49.857		14.0502	97.571	73.286		14.0476	131.571	86.286		18.7202	119.571	112.143
14.0725	82.857	51.714		14.0832	97	70.143		14.0806	107.143	86.857		18.7642	104.857	113.714
14.1055	83.429	51.286		14.1162	91	77.143		14.1136	116.714	82.286		18.8081	115.286	118.429
14.1384	89.429	56.714		14.1491	103	72.571		14.1466	128.429	80.286		18.852	100.286	104.857
14.1714	98.429	55.429		14.1821	100	79.286		14.1795	128.429	80.286		18.896	76.143	117
14.2043	87	53.571		14.2151	107.714	71.429		14.2125	123.429	79.857		18.9399	49.286	108.571
14.2373	86.857	51.714		14.2481	106.143	79.429		14.2455	118.429	81.286		18.9839	76	108.857
14.2703	93.714	56.286		14.2811	96.714	76.571		14.2785	135.857	80.571		19.0278	64.571	102
14.3032	89.429	57.143		14.314	102.286	77.571		14.3114	98.571	77.143		19.0718	54.286	111.286
14.3362	88.286	58.714		14.347	112.286	76		14.3444	98.571	77.143		19.1157	27.857	96.286
14.3691	95.143	58.429		14.38	102.143	74.571		14.3774	108.857	85.143
14.4021	90.714	62.143		14.413	98.571	74.714		14.4104	104.571	79.286
14.435	82.857	62.286		14.446	98.571	74.714		14.4433	112.286	82.429
14.468	89.714	59.143		14.4789	98.286	76		14.4763	116	84.429
14.501	92.714	64.429		14.5119	97.429	72.286		14.5093	116	84.429
14.5339	95.429	66		14.5449	95	72.286		14.5423	137.286	88.857
14.5669	86.857	65.714		14.5779	102.429	74.429		14.5752	140.143	86.571
14.5998	101.857	71.429		14.6109	102.429	74.429		14.6082	108.571	82
14.6328	103	72		14.6439	88.286	76.286		14.6412	102	75.857
14.6657	108.857	75.571		14.6768	88.143	73.286		14.6742	116.857	81.429
14.6987	117.429	77.714		14.7098	78.571	69.857		14.7071	115.286	80.857
14.7317	115.429	80.571		14.7428	84.857	77.571		14.7401	118.857	72.429
14.7646	125.571	89.429		14.7758	85.429	71		14.7731	123.143	76.714
14.7976	122.857	91		14.8088	83.714	66.143		14.8061	100.429	76.429
14.8305	127.286	92.571		14.8417	89.143	67.286		14.8391	115.286	76.714
14.8635	134.286	96.571		14.8747	80.286	69.714		14.872	100.857	75.571
14.8964	134.286	96.571		14.9077	85.714	70.429		14.905	128	77.429
14.9294	133.714	97.857		14.9407	80.286	66.429		14.938	129.143	77.714
14.9624	141.143	99		14.9737	80.286	66.429		14.971	118.571	75.714
14.9953	142.429	104.714		15.0067	84.286	68.143		15.0039	120.286	79
15.0283	146.714	109.714		15.0396	76.714	68.857		15.0369	119.286	78
15.0612	154.429	110.571		15.0726	83.857	68.571		15.0699	110.571	72.857
15.0942	146.286	111		15.1056	84.429	72.429		15.1029	125.429	73.571
15.1271	154.571	113.571		15.1386	80.857	74.286		15.1358	130.571	76.143
15.1601	158.714	110.571		15.1716	84.571	69.571		15.1688	132.429	80
15.193	147.143	113.571		15.2045	86.429	76.286		15.2018	125.429	73
15.226	162.429	114.286		15.2375	91.571	73.429		15.2348	132.286	76.286
15.259	155.571	116.143		15.2705	83.429	69.571		15.2677	116	75
15.2919	148.571	119		15.3035	89.143	71.714		15.3007	118.857	76.571
15.3249	150.429	116.143		15.3365	87.714	69.857		15.3337	121.286	80.429
15.3578	156.714	116		15.3695	92.286	74.143		15.3667	124	77.571
15.3908	154.857	117.429		15.4024	90.714	79.571		15.3996	108.857	84.429
15.4238	161.286	123.429		15.4354	82.571	73.857		15.4326	119	83
15.4567	157.143	116		15.4684	94.857	75.714		15.4656	114.286	76.571
15.4897	155.571	117		15.5014	92.143	72.714		15.4986	106.571	77
15.5226	164.571	111.286		15.5344	90.857	77.286		15.5315	96.143	81.857
15.5556	160.143	113.429		15.5673	87.286	80.857		15.5645	105.857	74.143
15.5885	151	114.429		15.6003	92.571	72.286		15.5975	102.286	79
15.6215	154.571	113.286		15.6333	88.714	74.429		15.6305	113.429	83.714
15.6544	155.571	110		15.6663	99.143	75.286		15.6634	98.714	75.857
15.6874	149.714	104.286		15.6993	99.143	75.286		15.6964	73.857	80.857
15.7204	155.143	103.286		15.7323	95.143	82		15.7294	73.857	80.857
15.7533	142.429	104.286		15.7652	96.571	81.571		15.7624	98.857	78.429
15.7863	145.857	106.286		15.7982	99.143	77.571		15.7953	92.714	77.857
15.8192	143.857	99.857		15.8312	101.429	82		15.8283	95	79.143
15.8522	137.857	92.286		15.8642	101.429	82		15.8613	99.286	78.571
15.8851	132.429	94.286		15.8972	101.571	81.571		15.8943	99.286	78.571
15.9181	115.857	86.286		15.9301	104.714	89		15.9272	96.286	79.286
15.9511	114.571	89.286		15.9631	107.714	88.429		15.9602	99.429	78.143
15.984	116.857	81.429		15.9961	105	84.857		15.9932	98.571	72.286
16.017	117.429	78.143		16.0291	108.857	79.286		16.0262	87.143	69.857
16.0499	101.714	74		16.0621	115.714	84.857		16.0591	87.143	69.857
16.0829	106.714	75.571		16.0951	118.571	87.286		16.0921	77.571	78.571
16.1158	103.714	67.429		16.128	118.857	89.429		16.1251	84.857	75.571
16.1488	96.143	65.714		16.161	108.714	92.286		16.1581	93	77.714
16.1818	98.714	63.571		16.194	119.857	92.857		16.1911	88	80
16.2147	87.286	62.714		16.227	119.857	92.857		16.224	97	80.143
16.2477	99	63.857		16.26	120.857	88.571		16.257	91.857	73.143
16.2806	93.714	57.714		16.293	105.571	91.286		16.29	93.286	78.571
16.3136	94	57		16.3259	109.714	84.857		16.3229	89.714	77.143
16.3465	90.143	58.714		16.3589	115.429	84.714		16.3559	77.429	73.857
16.3795	80.571	55.286		16.3919	110	95		16.3889	75.429	80.286
16.4124	80	51.286		16.4249	108	86		16.4219	77.857	77
16.4454	80	51.286		16.4579	117.143	95		16.4549	82.571	77.143
16.4784	82.857	52.429		16.4908	105.714	89.143		16.4878	86.571	75.857
16.5113	83	51.857		16.5238	107.857	87.286		16.5208	89	74.857
16.5443	72.143	47.286		16.5568	115.429	90.286		16.5538	97.143	78.143
16.5772	77	48.429		16.5898	119.429	85.286		16.5868	89.857	78.143
16.6102	78.714	45.714		16.6228	109.143	93.714		16.6197	91.429	76.286
16.6431	79.143	47.429		16.6557	106.286	96.286		16.6527	91.429	76.286
16.6761	78.714	48		16.6887	114	88.571		16.6857	115.143	74.286
16.7091	73.571	43.857		16.7217	112.857	95.286		16.7187	101.571	71.571
16.742	75.857	41.571		16.7547	113.286	89.143		16.7516	98.571	72.143
16.775	84.143	41.429		16.7877	104.143	93.857		16.7846	112.571	76.429
16.8079	74.286	48.286		16.8207	99.286	86		16.8176	109.286	73
16.8409	77.286	44.714		16.8536	118.857	89.714		16.8506	106.286	70.143
16.8738	76.286	48.571		16.8866	109.571	89.857		16.8835	124.286	70
16.9068	73.857	48		16.9196	115	86.714		16.9165	109	71.143
16.9398	78.714	45.429		16.9526	115	86.714		16.9495	109	73.286
16.9727	70.286	47.857		16.9856	107.429	96.286		16.9825	121	73.429
17.0057	85.571	50		17.0185	109.429	97.286		17.0154	111.429	77.143
17.0386	88.571	55.571		17.0515	111	93.286		17.0484	124.429	68.857
17.0716	86.143	51.571		17.0845	106.714	87.286		17.0814	117.143	68.714
17.1045	81.857	60.714		17.1175	112.857	89.714		17.1144	140.429	70.429
17.1375	91.429	59.714		17.1505	120.286	87.143		17.1473	130.571	69.571
17.1704	95.286	63.714		17.1835	108.857	89.571		17.1803	126.714	70.429
17.2034	100.429	67		17.2164	117.714	94.429		17.2133	106.143	67.714
17.2364	94.857	69		17.2494	105.857	86.143		17.2463	131.571	74.571
17.2693	101.143	76.143		17.2824	108.286	84.714		17.2793	131.571	74.571
17.3023	109.857	76.571		17.3154	104.857	88.286		17.3122	117	67.571
17.3352	108	74.571		17.3484	100.286	87.143		17.3452	111.143	70
17.3682	121	84.571		17.3813	109.714	86.143		17.3782	131.571	68.857
17.4012	114	88.286		17.4143	104.429	82.429		17.4111	112.714	61.857
17.4341	122.143	85.143		17.4473	108.714	85		17.4441	112.714	61.857
17.4671	116.143	87.286		17.4803	108.714	85		17.4771	110.143	60.714
17.5	114.286	88.286		17.5133	105.571	86.714		17.5101	141.286	63
17.533	113.571	91.857		17.5463	111.571	85.714		17.5431	102.857	59.143
17.5659	111.857	90.571		17.5792	106.143	78.286		17.576	96.143	60.571
17.5989	111.857	87.286		17.6122	105.571	84.571		17.609	96.143	60.571
17.6319	113.286	91.143		17.6452	106.143	86.286		17.642	111.571	54.857
17.6648	112	93.286		17.6782	98.857	86.429		17.6749	108.286	55
17.6978	115	95.857		17.7112	104.429	84.286		17.7079	116.143	54.857
17.7307	107.143	92		17.7441	107.857	84.714		17.7409	103.143	50.571
17.7637	106	95.571		17.7771	112.714	83.143		17.7739	108.857	53.571
17.7966	109.286	90.714		17.8101	104.429	83.571		17.8069	104.143	53.286
17.8296	106.143	89.714		17.8431	105.857	82.857		17.8398	130.857	55.857
17.8625	108.429	86.143		17.8761	103.143	90.286		17.8728	101.571	54.429
17.8955	105.857	84.857		17.9091	97.429	79.857		17.9058	114.571	52.714
17.9285	106	81		17.942	98	82		17.9388	152.714	55.714
17.9614	101.857	79.429		17.975	98.571	87.714		17.9717	135	51
17.9944	97.286	75.143		18.008	97.143	86.571		18.0047	114.714	52.429
18.0273	97.143	75.286		18.041	95.714	78.571		18.0377	125.857	48.286
18.0603	99.571	73.714		18.074	92	78		18.0707	146.143	48
18.0932	92.143	71.714		18.1069	92.714	77.571		18.1036	119.857	47
18.1262	92.429	70.714		18.1399	93.571	79.143		18.1366	126.714	52.143
18.1592	91.714	68.286		18.1729	98.286	82.857		18.1696	144.714	47.857
18.1921	96.571	67		18.2059	98.286	82.857		18.2026	144.714	47.857
18.2251	78.571	65.286		18.2389	99.857	79.429		18.2355	129.286	49
18.258	92.429	67		18.2719	88.857	80.571		18.2685	128.571	50
18.291	81.714	63.714		18.3048	89.571	77		18.3015	129.571	47.571
18.3239	95	59.714		18.3378	93.286	75.857		18.3345	120.429	47.571
18.3569	85.429	54.857		18.3708	88.143	80.571		18.3674	97.286	51.143
18.3898	74.143	54.714		18.4038	88.857	74.143		18.4004	112.857	48.571
18.4228	77.143	50		18.4367	87.143	82		18.4334	117.429	48.429
18.4558	75.571	48.857		18.4697	88.714	74.143		18.4664	116.857	45.429
18.4887	63.571	47.429		18.5027	90.857	78.857		18.4993	119.857	52.857
18.5217	64	42.714		18.5357	82	79.571		18.5323	117.571	47.857
18.5546	62.143	43		18.5687	89.714	77.714		18.5653	129.857	48.429
18.5876	57.857	36.143		18.6017	88.143	78.143		18.5983	113.143	45.286
18.6206	59.571	35.286		18.6346	77.857	73.714		18.6313	118.714	47.143
18.6535	48.857	30.429		18.6676	88	72.143		18.6642	118.714	47.143
18.6865	52.857	32.429		18.7006	83.857	73.286		18.6972	99.286	43.571
18.7194	49.143	26.143		18.7336	83.857	73.286		18.7302	121.286	48.571
18.7524	51.857	25.429		18.7666	79.571	69.286		18.7631	114.429	49.571
18.7853	48.714	21.571		18.7995	84	72.143		18.7961	132.857	49
18.8183	41.714	16.429		18.8325	80.571	73.571		18.8291	132.857	49
18.8512	33.429	17.571		18.8655	81.571	70.286		18.8621	117.143	49.714
18.8842	28.143	13.714		18.8985	80.429	71.571		18.8951	110.714	47.571
18.9172	30.571	7.429		18.9315	77.714	73.429		18.928	125.857	51.714
18.9501	27.571	6.286		18.9645	78.429	74.143		18.961	114.857	47.429
18.9831	17.571	0.714		18.9974	86.286	67.714		18.994	114.857	47.429
19.016	13.857	0.286		19.0304	83.429	69.714		19.027	125	49.571
19.049	12	0		19.0634	77	67.857		19.0599	141.286	48.857
				19.0964	80.143	68.286		19.0929	132.857	52.286
				19.1294	88.143	68.714		19.1259	128.143	51.286
				19.1623	83.143	71.429		19.1589	128.143	51.286
				19.1953	84	67.286		19.1918	136.286	50.429
				19.2283	83.286	65		19.2248	102.143	49.714
				19.2613	82.143	61.429		19.2578	116.429	50.143
								19.2908	119.429	51.429
								19.3237	116.429	52.857
								19.3567	118	53.143
								19.3897	99.143	53.286
								19.4227	100.857	54
								19.4556	94.857	52.429
								19.4886	107.286	52.714
								19.5216	96.143	56.857
								19.5546	100	55.286
								19.5875	96.857	50.571
								19.6205	97.429	50.286
								19.6535	102.143	53.714
								19.6865	93.429	48.286
								19.7194	83.857	53.571
								19.7524	83.857	53.571
								19.7854	57	53.714
								19.8184	85.857	46
								19.8514	77.429	48.143
								19.8843	81.286	47.429
								19.9173	88.857	45
								19.9503	80.857	48.143
								19.9833	101.143	42.143
