# Supplementary material for: Disrupting the phase separation of KAT8–IRF1 diminishes PD-L1 expression and promotes antitumor immunity
Source: Nat Cancer. 2023 Mar 9;4(3):382–400. doi: 10.1038/s43018-023-00522-1 (PMC10042735; doi:10.1038/s43018-023-00522-1)
Supplement: Supplementary file 13 — Statistical source data. [file 43018_2023_522_MOESM13_ESM.xlsx]

## Sheet: Fig. 4a
Distance	EGFP-KAT8	IRF1-mCherry	TagBFP-MED1-IDR		Distance	EGFP-KAT8	IRF1-mCherry	TagBFP-CDK9		Distance	EGFP-KAT8	IRF1-mCherry	TagBFP-CDK7		Distance	EGFP-KAT8	IRF1-mCherry	TagBFP-BRD4
0	39.5714	25.7143	70.4286		0	7	4.857	0		0	49	28	125.429		0	61	55	38.857
0.033001	32.7143	31.5714	56		0.032997	8.286	5.857	0		0.032982	61.571	34.714	126.429		0.032971	54.714	46.714	36.286
0.066002	32.7143	31.5714	56		0.065994	0.143	4.571	0		0.065964	72.857	40.286	149		0.065943	63.571	44.286	33.429
0.099004	33.5714	25	55.5714		0.098991	10.286	6	0		0.098946	76	39.857	161.429		0.098914	62.571	50	35.857
0.132005	13.8571	23.8571	44.5714		0.131989	6.571	8.714	0		0.131929	77.429	39	161.714		0.131885	61.143	49.571	34.429
0.165006	29.2857	18.4286	40		0.164986	4.857	4	0		0.164911	90.714	43	159.714		0.164857	68.143	46.286	32.429
0.198007	24.7143	22.8571	43.5714		0.197983	1.143	5.571	0		0.197893	90.714	51.286	160		0.197828	53	45.143	30.429
0.231008	43.2857	25	46.7143		0.23098	2.429	3.571	0		0.230875	86.429	53.857	171.714		0.230799	63.857	41.286	33.286
0.26401	26.4286	20.4286	36.2857		0.263977	10.857	3.429	0		0.263857	102	63.143	171.429		0.26377	60.429	39.571	31.429
0.297011	26.4286	20.4286	36.2857		0.296974	11	6.286	0		0.296839	117.429	60.571	160.857		0.296742	71.286	42	38.286
0.330012	27	28.8571	35		0.329971	7.286	7.429	0		0.329821	112.429	65.571	162.286		0.329713	50.143	43.286	27
0.363013	29.2857	25.1429	41.5714		0.362968	7.286	7.429	0		0.362804	122.714	64.429	180.143		0.362684	50.857	44.429	38
0.396014	8.42857	21.4286	28.1429		0.395966	18	9.857	0		0.395786	132.571	71.429	180.143		0.395656	57.429	38	36
0.429016	11.7143	24.7143	43.1429		0.428963	4.857	7.143	0		0.428768	115.571	74	180.857		0.428627	59	41.857	32.571
0.462017	15.7143	21.4286	22.1429		0.46196	8	11.714	0		0.46175	123.429	75.857	175.571		0.461598	56.286	43.714	44
0.495018	25.5714	20.4286	23.8571		0.494957	11.429	11.286	0		0.494732	146.143	76.857	173.571		0.49457	48.571	41.143	36.571
0.528019	17.2857	19.7143	32.1429		0.527954	7.286	16.857	0		0.527714	142.143	82.571	178.571		0.527541	62.857	45.714	37.286
0.561021	13.2857	22.7143	28.1429		0.560951	15.571	15.571	0		0.560697	130.429	82.857	187.143		0.560512	51.429	38.429	39.571
0.594022	12.1429	26	30.1429		0.593948	11.857	16.429	0		0.593679	119.429	86.429	197.857		0.593484	59.286	43.286	30.714
0.627023	22.8571	26	32.4286		0.626945	11.857	16.429	0		0.626661	113.571	82.714	186.286		0.626455	60.286	40.429	39.571
0.660024	10.1429	24.5714	27.1429		0.659943	17.714	18.286	0		0.659643	131.143	97.714	183.286		0.659426	70.143	34.286	40.857
0.693025	8.57143	26	27.2857		0.69294	25.429	26.857	0		0.692625	125.571	89.714	184.571		0.692398	60.857	44.286	43.571
0.726027	15.5714	22.2857	34.1429		0.725937	18	19.143	0		0.725607	139.143	93.429	180.857		0.725369	60.571	49.571	41.429
0.759028	18.7143	27.4286	35.8571		0.758934	13.286	16.571	0		0.758589	138.143	92.143	172.857		0.75834	69.571	42.714	32
0.792029	19.4286	23.1429	40		0.791931	28.571	29.857	0		0.791572	129.714	92.571	167.143		0.791311	60.571	44.286	33.714
0.82503	19.4286	26.2857	37.2857		0.824928	14.286	32.429	0.571		0.824554	103.143	92	151.857		0.824283	72	41.571	27.429
0.858031	12.8571	20.4286	36.1429		0.857925	30.143	24.143	0.571		0.857536	120.429	91.714	155.714		0.857254	65.143	46.286	33.571
0.891033	32.4286	23.1429	38.8571		0.890922	19.429	27.571	0		0.890518	117.571	88.714	143.571		0.890225	57.286	44	30.714
0.924034	28.1429	32.2857	47.7143		0.92392	22.714	25.857	0.286		0.9235	114.571	90.571	146.143		0.923197	53.857	42.857	39.286
0.957035	37.5714	31	45.1429		0.956917	41	27.143	0		0.956482	106.429	82.714	142.143		0.956168	63.714	43.143	32.857
0.990036	34.7143	36.1429	49.8571		0.989914	45.571	29.286	0		0.989464	90.571	84.571	139.143		0.989139	65.714	44.429	39
1.02304	32	27.7143	71.5714		1.02291	45.571	29.286	0		1.02245	86.286	82	138.286		1.02211	71.429	32.429	26.286
1.05604	34.4286	32.4286	70		1.05591	66.714	27.143	0		1.05543	81.714	81.286	129.143		1.05508	68.429	36.857	30.143
1.08904	41.5714	26	70.7143		1.08891	57	35.143	0.571		1.08841	83.714	84.429	125.571		1.08805	57.571	33	39
1.12204	37.5714	32	73.4286		1.1219	52.571	36.429	0		1.12139	90	73.286	120.571		1.12102	64.714	35.429	29.429
1.15504	33	35.7143	75		1.1549	58.143	39.286	0		1.15437	90	73.286	120.571		1.154	56.571	36.571	29.143
1.18804	49	38.4286	77.7143		1.1879	69.429	39.714	0		1.18736	82.714	76.571	114.429		1.18697	62.143	36.429	32
1.22104	38.8571	41	84.7143		1.22089	53.571	31.714	0		1.22034	69	71.286	113.143		1.21994	62.286	37.143	32.429
1.25405	57.2857	38.8571	80		1.25389	58.714	35.429	0.429		1.25332	72.857	65.286	99.714		1.25291	65.429	33.143	32
1.28705	38.2857	47.5714	100.714		1.28689	62	38.714	1		1.2863	59	61.286	96.857		1.28588	77.429	33.571	35
1.32005	63.5714	49.7143	110.286		1.31988	56.143	40.286	2.143		1.31929	64.429	56.714	91		1.31885	72.429	36.143	33
1.35305	64.7143	48.2857	112.143		1.35288	57.857	39.286	8.429		1.35227	63.429	52.714	92		1.35182	51.286	35	33.571
1.38605	70.4286	52	116.429		1.38588	57	37.857	14.714		1.38525	60.286	56.571	91		1.38479	51.429	32	30.286
1.41905	68.5714	55.7143	129		1.41888	57	37.857	14.714		1.41823	60.286	56.571	91		1.41777	37	32.857	38.571
1.45205	80.2857	59.4286	125.286		1.45187	65.429	41.429	29		1.45121	63.143	55.286	96.714		1.45074	53.714	41.143	42.429
1.48505	85.5714	62.7143	118.143		1.48487	77.714	50.286	43.143		1.4842	59.429	50.857	78.571		1.48371	57.143	37.286	37.286
1.51805	98.4286	61.1429	125.571		1.51787	73.857	45.429	48.571		1.51718	47	55.286	82.429		1.51668	55.571	34.857	33.571
1.55106	141.571	77.1429	140.714		1.55086	85.571	49.286	54.429		1.55016	55.429	52	86		1.54965	54.571	37.286	36.143
1.58406	124.714	78	137.714		1.58386	81.286	59.857	65		1.58314	43.429	48.286	93.429		1.58262	67.429	35.571	37.286
1.61706	140.571	84	154.714		1.61686	90.857	64.286	67.286		1.61613	42.286	46.429	84.571		1.61559	54.143	38.286	33.286
1.65006	152	88.7143	162.857		1.64986	107.286	72.286	74.714		1.64911	46	51.857	91.286		1.64857	58	38.857	37.857
1.68306	145.143	88.2857	149.143		1.68285	107.286	72.286	74.714		1.68209	46	51.857	91.286		1.68154	68.857	40.571	37.857
1.71606	166.857	89	157.143		1.71585	128.571	79.857	79.857		1.71507	30.714	51.571	98.571		1.71451	66.286	36.286	41.143
1.74906	192	89.1429	146.857		1.74885	139.714	93.571	87.429		1.74805	57.857	45.857	102.714		1.74748	69	40.143	49.286
1.78207	182.857	93.4286	148.286		1.78184	156.143	98.571	91		1.78104	48.571	40.714	102.714		1.78045	81.429	42.714	45
1.81507	182.857	93.4286	148.286		1.81484	167.857	105.714	90.286		1.81402	55.286	43.429	100.143		1.81342	64.429	43.286	41.571
1.84807	168.429	97.1429	159.143		1.84784	177.429	112.571	101		1.847	47.857	43.429	100.571		1.84639	62.714	44.571	43.571
1.88107	164	100.714	160.857		1.88084	201	111.714	105.714		1.87998	52	43.714	96.857		1.87936	72.857	46.714	43
1.91407	169.857	90.2857	142.571		1.91383	200.571	119	101.286		1.91297	44.714	42	93.714		1.91234	72.857	46.714	43
1.94707	184.429	89.7143	166.571		1.94683	198.429	121.143	105.143		1.94595	40	44.571	100.857		1.94531	75.857	49.714	41.571
1.98007	177.429	94.4286	144.143		1.97983	211.571	128.429	109.143		1.97893	41.857	40.714	98		1.97828	79.714	47.143	42.571
2.01307	155.714	85.7143	146.429		2.01282	231.429	135.143	99.857		2.01191	52.857	49.286	100.714		2.01125	82	53.857	50.571
2.04608	155.714	85.7143	146.429		2.04582	207.286	130.857	103.714		2.04489	49.714	47.714	91.857		2.04422	100.429	47	47.714
2.07908	180.571	90.4286	121		2.07882	226.286	148.429	97.714		2.07788	59.714	49	86.429		2.07719	83.286	55.857	56.857
2.11208	183.571	90.8571	111.571		2.11182	220.143	140.143	96		2.11086	63.143	51.429	92.286		2.11016	95.714	61.286	63.857
2.14508	183.571	90.8571	111.571		2.14481	234	146.714	87.857		2.14384	48	60.286	92		2.14314	93.571	67.429	62.714
2.17808	168.714	79.2857	100.286		2.17781	228.714	144.286	81.429		2.17682	48	60.286	92		2.17611	100.857	68.714	71.143
2.21108	165	74.5714	101.857		2.21081	240.143	151.286	88.714		2.2098	70.286	56.571	95.286		2.20908	129.571	68.429	69.286
2.24408	137.714	69.1429	76.2857		2.24381	235.143	145.286	87.143		2.24279	50.286	58.429	88.571		2.24205	111.286	77.286	84
2.27708	137.714	69.1429	76.2857		2.2768	241.429	156.429	85.286		2.27577	74.714	66.571	91.857		2.27502	143.857	78.714	83.571
2.31008	112.143	72.5714	78.4286		2.3098	242.143	161.714	85.429		2.30875	50.429	71.571	82		2.30799	127.429	81.143	85.429
2.34309	86	56.1429	77.8571		2.3428	240.143	165.143	79.714		2.34173	63.857	65.857	90.143		2.34096	149.571	88.143	95.429
2.37609	86	56.1429	77.8571		2.37579	240.143	165.143	79.714		2.37472	72	64.571	101.429		2.37393	153.857	89.143	78
2.40909	80	45.2857	59.7143		2.40879	241.143	159.857	76.571		2.4077	74.286	68	96.714		2.40691	139.143	94.571	95.429
2.44209	63.2857	43.7143	66.4286		2.44179	241.143	157.429	83		2.44068	74.286	68	96.714		2.43988	160.286	97	88.571
2.47509	50.7143	37.2857	59.4286		2.47478	230.429	161	79.286		2.47366	72.286	74.143	95.857		2.47285	159.857	101.429	90.714
2.50809	40.7143	31.4286	60.1429		2.50778	241.429	166.429	81.143		2.50664	78	68.857	104.286		2.50582	178	111.143	92.857
2.54109	36.7143	30	67.1429		2.54078	235.143	157	80		2.53963	75.286	73.571	94.857		2.53879	176.429	110.143	94.714
2.57409	33	25.5714	63.1429		2.57378	234	158.714	77.429		2.57261	95.143	70.286	109.857		2.57176	189.571	111.571	109
2.6071	33	25.5714	63.1429		2.60677	215.571	151	78.143		2.60559	85.714	73.571	108.286		2.60473	191.429	128	97.571
2.6401	35	23.7143	65.1429		2.63977	219.571	152.429	79.571		2.63857	111.571	68.857	113		2.6377	206	131.714	99.286
2.6731	37.7143	24.1429	49.7143		2.67277	227.143	154.857	84.286		2.67155	100	74.857	110.429		2.67068	228.714	125	108.143
2.7061	32.2857	17.7143	55.1429		2.70576	211.714	155.429	79.571		2.70454	100	74.857	110.429		2.70365	226.714	135	110.857
2.7391	45.1429	20	56.8571		2.73876	202	150.714	77.286		2.73752	104.857	72.857	95.286		2.73662	225.143	135.143	98.857
2.7721	23.5714	15.2857	57.5714		2.77176	202	150.714	77.286		2.7705	82.143	73	102		2.76959	222.286	143.714	93.571
2.8051	28	14.4286	40.7143		2.80476	223.571	148.143	71.571		2.80348	90.429	78	110.857		2.80256	234.714	145.857	107.857
2.8381	27.1429	13.7143	51.5714		2.83775	225.286	153.143	74.429		2.83647	83.286	74.429	111.429		2.83553	228.857	137.857	104.143
2.87111	55.4286	13.2857	50.1429		2.87075	225.714	139.857	60.571		2.86945	105.571	70.857	111.286		2.8685	232.286	148.857	106.286
2.90411	37	14.7143	41.4286		2.90375	210.286	140.571	55.714		2.90243	104.571	77.429	110.429		2.90148	243.857	147.429	105.571
2.93711	25	10.7143	51.4286		2.93674	214.286	137	50.143		2.93541	105.857	71	102		2.93445	225.286	156.143	101.286
2.97011	27.2857	15.2857	44.8571		2.96974	194	139.286	41		2.96839	105.857	71	102		2.96742	242.429	157.714	111
3.00311	32.8571	9	47		3.00274	190.571	129	28.571		3.00137	89.714	77.857	102.714		3.00039	228	140.714	108.429
3.03611	21.5714	7	41		3.03574	190.571	129	28.571		3.03436	100	68.143	103.286		3.03336	233.286	157.143	115.143
3.06911	19.5714	4.42857	45.1429		3.06873	174.571	132.857	19.571		3.06734	102.429	69.857	98.571		3.06633	239.429	157.714	120.143
3.10211	3.14286	12.5714	39.7143		3.10173	160.571	119	7.143		3.10032	97.429	66.714	98.714		3.0993	245.857	153.857	111.571
3.13511	8.71429	12.7143	32.5714		3.13473	164.143	125	7.857		3.1333	79.857	70.857	96.429		3.13227	233	158.714	106.143
3.16812	8.85714	10.5714	40.7143		3.16772	151.571	122.857	2.429		3.16629	103	72	96.429		3.16525	233	158.714	106.143
3.20112	7.14286	12.1429	27.5714		3.20072	154.571	106.714	0		3.19927	100.429	74.714	93		3.19822	245.714	154.286	124
3.23412	11.8571	11	27.8571		3.23372	139.857	104.286	0		3.23225	89.429	67.143	89.143		3.23119	241.429	173.286	107.143
3.26712	11.5714	11.7143	25.7143		3.26672	117.286	96.571	0		3.26523	90.714	74.286	91.143		3.26416	239.857	151.714	117.857
3.30012	18.1429	15.2857	26.2857		3.29971	105	90.286	0		3.29821	99.571	73	101.286		3.29713	241.714	160.857	105
3.33312	14.8571	5.71429	32.4286		3.33271	110.286	86.714	0		3.3312	97.714	63.857	99		3.3301	255	165	110.143
3.36612	14.5714	10.1429	27		3.36571	85.429	86.571	0		3.36418	100	74.714	103		3.36307	240	165	111.714
3.39912	10.1429	10	33		3.3987	90.429	73.429	0		3.39716	87.857	68.286	110.429		3.39604	255	172.286	120.143
3.43213	12.5714	8.71429	34.7143		3.4317	90.429	73.429	0		3.43014	81.857	67.286	107.714		3.42902	255	158.286	104.714
3.46513	20.1429	8.71429	22.5714		3.4647	71.714	61.143	0		3.46313	69.571	70.143	106.429		3.46199	253.429	172.286	113.429
3.49813	10.8571	8.85714	27.8571		3.4977	68	56.429	0		3.49611	82.429	65	104.857		3.49496	252.857	172.286	99
3.53113	11.4286	11.8571	26		3.53069	59.143	60.571	0		3.52909	71.143	64.286	117.571		3.52793	254.429	173.143	103.571
3.56413	10.7143	11.4286	28.1429		3.56369	69.429	56.571	0		3.56207	76.429	62.286	110		3.5609	244.571	159.857	98.714
3.59713	3.42857	9.28571	32.4286		3.59669	48	41.857	0		3.59505	75.714	66.714	108.571		3.59387	246.857	164.429	103
3.63013	4.42857	8	38.8571		3.62968	65.857	43.286	0		3.62804	81.429	67.857	109.286		3.62684	246.857	160	103.143
3.66313	3.71429	4.28571	27.2857		3.66268	46.857	38.143	0		3.66102	83.143	60.143	111		3.65982	245.714	155.857	101.286
3.69613	5.71429	5.14286	29		3.69568	39.143	45.286	0		3.694	89.143	62.143	115.143		3.69279	251.714	159	79.714
3.72914	16.4286	8	27.8571		3.72867	39.143	35.429	0		3.72698	89.143	62.143	115.143		3.72576	220	139.714	88.857
3.76214	20.8571	4.14286	33.7143		3.76167	48.857	42.571	0		3.75996	75.429	58.857	103.143		3.75873	201	144.571	90.571
3.79514	10.4286	5.14286	34.4286		3.79467	43.286	41.429	0		3.79295	81	61.714	106		3.7917	247.429	139.857	79.857
3.82814	13.8571	5.57143	44.8571		3.82767	43.286	41.429	0		3.82593	70.143	60.143	104		3.82467	234.714	149.714	68.571
3.86114	13.7143	5.14286	37		3.86066	40.571	37	0		3.85891	67.429	60.429	107.857		3.85764	212.714	129.857	68.714
3.89414	10.8571	4.85714	33.4286		3.89366	37.857	31.143	0		3.89189	80.143	57.286	93.571		3.89061	220.714	129.571	59
3.92714	14.1429	4	35.1429		3.92666	36.857	36.143	0		3.92488	63.714	60.857	92.714		3.92359	216.571	119	61.143
3.96014	21.2857	2.57143	36		3.95966	35	39.714	0		3.95786	74.286	59.143	97.286		3.95656	212.857	123.429	53.857
3.99315	8.14286	3.14286	39.5714		3.99265	54.143	35.714	0		3.99084	74.286	59.143	97.286		3.98953	185	113.857	52.429
4.02615	29.1429	15.4286	45		4.02565	44.429	35.857	0.429		4.02382	82.286	65.714	89		4.0225	179.714	113.714	46.714
4.05915	25.7143	10.2857	53.2857		4.05865	51.714	38	3.571		4.0568	83.286	64	85.429		4.05547	164	105.714	47.857
4.09215	23.7143	12.4286	52.5714		4.09164	65.857	39.286	1.714		4.08979	79.429	64.429	83.143		4.08844	128.714	97.143	40.714
4.12515	23.7143	12.4286	52.5714		4.12464	72.714	35.571	2.143		4.12277	73.429	65.143	77		4.12141	128.286	94.429	37.286
4.15815	19.4286	19.8571	56.2857		4.15764	71.286	45.857	5.143		4.15575	71.571	52.571	76		4.15439	109.143	79.143	40.857
4.19115	36	12.8571	57.8571		4.19064	63.286	49.143	3.714		4.18873	72.429	54.571	69.714		4.18736	120.571	81.571	36.857
4.22415	43.5714	16.5714	61.8571		4.22363	70.714	55.143	4.714		4.22171	62.429	57.143	70.286		4.22033	101.143	77	39.429
4.25716	33.8571	17.2857	53.5714		4.25663	74	57.429	6.857		4.2547	62.429	57.143	70.286		4.2533	103.714	76	41.143
4.29016	40	26.2857	75.5714		4.28963	73.714	59.571	2.286		4.28768	47.857	52.571	71.143		4.28627	84.714	67.571	43.571
4.32316	43.4286	21.8571	87.4286		4.32262	91	69.429	0.857		4.32066	51.714	49.857	67.857		4.31924	93	55.429	44.286
4.35616	43.4286	21.8571	87.4286		4.35562	83.143	69.143	0.143		4.35364	39	42.571	65.714		4.35221	88.714	58	39.286
4.38916	49.2857	24.1429	97.7143		4.38862	83.143	69.143	0.143		4.38663	45.429	43	69		4.38518	83.429	57.714	47.286
4.42216	76	29.7143	97.5714		4.42162	94	70.857	0		4.41961	41.286	37.571	67.143		4.41816	83.429	57.714	47.286
4.45516	76	29.7143	97.5714		4.45461	77.857	77.571	0		4.45259	41.429	33	60.714		4.45113	70.714	53.286	36.857
4.48816	58.5714	30.8571	118.571		4.48761	101.143	77.714	0		4.48557	39.286	34	70.143		4.4841	65.857	53.571	33.714
4.52116	81.8571	24.4286	117.143		4.52061	97.286	71.429	0		4.51855	30.143	34.429	60.286		4.51707	63.857	48.143	45.429
4.55417	78.1429	30.1429	129.143		4.5536	87	80.571	0		4.55154	37.286	29.714	60.714		4.55004	57.857	55.286	44.429
4.58717	78.1429	30.1429	129.143		4.5866	87.857	70.571	0		4.58452	36.714	31	65.429		4.58301	58	50.714	38
4.62017	77	26.8571	122.714		4.6196	80.571	76	0		4.6175	26.571	22.429	58.143		4.61598	59.857	45.429	45.429
4.65317	62.1429	25.8571	124.286		4.65259	79.714	72.286	0		4.65048	19.571	23.571	63.714		4.64895	50.571	44.857	43.143
4.68617	62.1429	25.8571	124.286		4.68559	71	71.571	0		4.68346	22.857	22.143	62.286		4.68193	63	42	44.714
4.71917	71.4286	20.4286	115.571		4.71859	75	73	0		4.71645	28.286	23.571	63		4.7149	66.286	45	43.143
4.75217	64.8571	26.4286	109		4.75159	73.714	69.714	0		4.74943	29.714	24.143	64		4.74787	81.143	48.571	45.571
4.78517	74.8571	24.2857	106.286		4.78458	73.714	69.714	0		4.78241	19.286	20.714	64.429		4.78084	66.714	49.571	50.429
4.81818	56.5714	29.7143	117		4.81758	74.857	65.714	0		4.81539	28.857	21.429	66		4.81381	57	47.286	44.429
4.85118	77.1429	26.2857	101.571		4.85058	68.286	67	0		4.84838	21.571	21.143	67.429		4.84678	65.429	49.857	41.714
4.88418	58.4286	23.8571	108.143		4.88358	67.429	64.571	0		4.88136	36.857	21.714	72.429		4.87975	81.571	50.429	44.571
4.91718	58.4286	23.8571	108.143		4.91657	59	59.286	0		4.91434	27.286	28.714	79.429		4.91273	83.857	53.286	46.571
4.95018	56.4286	29.7143	105		4.94957	74.857	59.286	0		4.94732	30.286	30	74.571		4.9457	77.429	52.286	42
4.98318	64.7143	32.7143	106.714		4.98257	71.857	60.857	0		4.9803	33.857	32.571	83.286		4.97867	62.714	54.286	47.286
5.01618	51	36.5714	99		5.01556	69.286	56.714	0		5.01329	34.857	30.714	84.429		5.01164	86.571	50.429	39.571
5.04918	71.2857	35.7143	107.429		5.04856	69.286	56.714	0		5.04627	43.714	32	99.714		5.04461	84.286	49	38.143
5.08219	52	37.2857	101.429		5.08156	57.857	61.286	0		5.07925	51.286	35.857	101.429		5.07758	85.143	51.429	42.714
5.11519	57	34.1429	97		5.11456	62.286	58.143	0		5.11223	58.857	41.857	111		5.11055	64.857	54.571	40.429
5.14819	64.1429	38	98.1429		5.14755	68.714	53.714	0		5.14522	55.857	44.857	123.286		5.14353	69.571	52.286	45.429
5.18119	76.7143	34.4286	104.286		5.18055	64.714	52	0		5.1782	65.143	51.429	134.571		5.1765	72	54.143	39.571
5.21419	63.2857	37.7143	94.1429		5.21355	65.286	49	0		5.21118	83	56.714	129.286		5.20947	79.857	54.571	43.857
5.24719	61.2857	26.5714	97.5714		5.24654	67.143	48	0		5.24416	86.857	57.286	139.429		5.24244	75.714	50.286	40.571
5.28019	53.7143	33.7143	99.5714		5.27954	60.143	55.857	0		5.27714	97.286	61.286	149.429		5.27541	79.429	51.571	45
5.31319	52.1429	26.1429	96.5714		5.31254	63	49.429	0		5.31013	90.857	62.429	152.714		5.30838	88.143	54.857	40.143
5.34619	80.5714	36	94.2857		5.34553	49.429	53.714	0		5.34311	86.286	69.571	160.429		5.34135	76.286	53.429	46.286
5.3792	62.1429	32.5714	101.714		5.37853	55.143	47.714	0		5.37609	107.143	69.286	165.429		5.37432	85.286	56.857	50.714
5.4122	60	36.7143	111.714		5.41153	63.857	58.571	0		5.40907	119.571	78.714	167.571		5.4073	72.143	59.714	31.143
5.4452	67.2857	36.1429	107.429		5.44453	63.857	58.571	0		5.44205	108.429	81.714	176		5.44027	95.143	63.143	40.571
5.4782	50.4286	33.8571	118.286		5.47752	69.143	48	0		5.47504	111.143	88	186.714		5.47324	94.714	55.143	42.429
5.5112	49.1429	29.8571	112.571		5.51052	70	49.857	0		5.50802	111.143	88	186.714		5.50621	95.143	58.857	43.143
5.5442	72.8571	31.1429	124.286		5.54352	56.714	52.143	0		5.541	124.857	90.571	171		5.53918	85.571	50.714	35.429
5.5772	63.2857	34.5714	107.429		5.57651	56.286	56.286	0		5.57398	126.429	91.286	194		5.57215	78.286	52.571	42.286
5.6102	58.7143	31.8571	99.7143		5.60951	59.714	46.286	0		5.60696	129.571	96.286	189.857		5.60512	81	56.286	42
5.64321	79.4286	33	101.429		5.64251	58.143	49.857	0		5.63995	143.286	97.429	192.714		5.63809	72.429	55.857	41.714
5.67621	60.5714	28.5714	96.7143		5.67551	76.143	45.571	0		5.67293	132.571	102.857	190.429		5.67107	72.429	55.857	41.714
5.70921	73.4286	28.8571	92.2857		5.7085	68.714	50.286	0		5.70591	148.143	109.429	195.714		5.70404	88.429	53.429	41
5.74221	43.8571	26.5714	87.7143		5.7415	44	41.857	0		5.73889	148	113.714	197.286		5.73701	77.571	58.429	42.286
5.77521	60.4286	27.5714	85.1429		5.7745	51.571	45.429	0		5.77188	164	114.857	204.143		5.76998	97.714	55.857	44.286
5.80821	51	15	67		5.80749	41.143	40	0		5.80486	162.571	114.286	199.714		5.80295	84.143	56.143	44
5.84121	74.4286	27.8571	69.2857		5.84049	41.143	40	0		5.83784	155.143	122.429	199.143		5.83592	88.143	53.286	45.143
5.87422	43.2857	19.2857	54.1429		5.87349	40.571	38.714	0		5.87082	169	120.857	199.286		5.86889	78	56	48
5.90722	38.5714	14.2857	51.1429		5.90649	38.571	41.286	0		5.9038	176.143	129.714	206.429		5.90186	89.714	53.429	44.143
5.94022	38.5714	21.1429	45.1429		5.93948	44.714	38.857	0		5.93679	167.857	120	202		5.93484	76.429	47.571	41
5.97322	35	28.4286	35.1429		5.97248	54.143	42	0		5.96977	169	123.714	209.571		5.96781	66.714	48.714	44
6.00622	33.2857	21	49		6.00548	46.857	43.429	0		6.00275	192.857	129.286	215.286		6.00078	84.571	52	54.286
6.03922	29.8571	9.28571	36		6.03847	52.143	35.714	0		6.03573	187.571	135.143	221		6.03375	77.286	53.571	48.714
6.07222	20.1429	14.1429	36.8571		6.07147	42	37.429	0		6.06872	173.143	128.571	212.286		6.06672	69.286	58.286	41.286
6.10522	8	16.2857	35.8571		6.10447	45.571	38.714	0		6.1017	194.571	130.143	218.429		6.09969	84.143	57.143	42
6.13822	28.2857	7.14286	38.4286		6.13746	45.571	42	0		6.13468	180.857	132.286	208.143		6.13266	75	55.286	46.143
6.17123	27.4286	7.71429	36.2857		6.17046	45.286	44.286	0		6.16766	187.857	123.143	211.286		6.16563	77.429	56.857	47.857
6.20423	10.4286	6.85714	40.1429		6.20346	51.857	42.429	0		6.20064	171.857	130.571	216.571		6.19861	85	48.857	40.143
6.23723	10.2857	6.42857	41.2857		6.23646	51.143	48.286	0		6.23363	172.571	122.857	210.714		6.23158	74.429	53.286	36.571
6.27023	12	12.1429	28.7143		6.26945	48.571	50.429	0		6.26661	186	121	212.286		6.26455	92.286	60.286	45.286
6.30323	4.57143	7	32.2857		6.30245	49.857	41.714	0		6.29959	168.286	126	210.857		6.29752	91.857	55.571	42.857
6.33623	7.71429	10.2857	35.1429		6.33545	44.857	43.429	0		6.33257	155	120.286	203.143		6.33049	83	60.857	41.571
6.36923	9.85714	6.71429	30.2857		6.36845	59.857	46.714	1		6.36555	178.143	114.857	199.714		6.36346	91	54.429	43.429
6.40223	5.71429	10.5714	34.7143		6.40144	59.857	46.714	1		6.39854	153.143	116.429	200.286		6.39644	93.714	56.286	46
6.43523	5.71429	10.5714	34.7143		6.43444	61	41.429	0		6.43152	162.286	114.286	193.286		6.42941	84.714	61.857	43.714
6.46824	7.71429	9.57143	31.1429		6.46744	59	45.286	0		6.4645	162.286	112.143	180.143		6.46238	80.286	62.429	47.429
6.50124	1.42857	8	30.7143		6.50043	71.857	48.429	0.714		6.49748	151.714	111.714	170.857		6.49535	81.714	59.857	41
6.53424	11.4286	15	38.5714		6.53343	59.429	49	1.714		6.53047	151.714	111.714	170.857		6.52832	96.429	64.571	38.714
6.56724	9.71429	15.7143	36		6.56643	69.857	45.571	0		6.56345	149.143	107.857	162.571		6.56129	107.857	63.429	39.714
6.60024	10	15.1429	34.5714		6.59943	60.571	49.714	0		6.59643	121.714	105.714	150.714		6.59426	96.571	64.571	41.429
6.63324	9.57143	10	35.1429		6.63242	51.857	50.857	0		6.62941	139.286	99.857	137.714		6.62723	99.571	57.857	41.286
6.66624	9.57143	10	35.1429		6.66542	55.714	53.714	0		6.66239	104.429	98.714	132.429		6.66021	89.714	61.286	41
6.69925	10.1429	9.14286	42.1429		6.69842	69.571	42.571	0		6.69538	122.571	91.286	129		6.69318	87.286	56.143	38.143
6.73225	14.2857	10.1429	43.4286		6.73141	71.571	47.286	0		6.72836	111.714	93.143	123.714		6.72615	81.286	59.429	37.714
6.76525	14.2857	10.1429	43.4286		6.76441	67.286	54.429	0		6.76134	109.429	92.286	120.429		6.75912	78.571	61.286	36.857
6.79825	17.5714	14.1429	57.5714		6.79741	67.286	54.429	0		6.79432	109.429	92.286	120.429		6.79209	77.571	55.714	32.143
6.83125	11.5714	11.8571	53.2857		6.8304	70.571	46	0		6.8273	112.714	90.857	127.571		6.82506	69.429	52.714	29.429
6.86425	29.7143	7.28571	63.7143		6.8634	63.286	53.143	0		6.86029	110.857	91.857	124.857		6.85803	70.143	48.571	31
6.89725	29.7143	7.28571	63.7143		6.8964	65.714	51.286	0		6.89327	132.571	99.143	111.714		6.891	73.714	46.143	33
6.93025	20.2857	11.4286	59.4286		6.9294	63	53	0		6.92625	122.143	96.429	124.857		6.92398	74	40.286	34.143
6.96326	14.4286	12.5714	67.4286		6.96239	72	54	0		6.95923	133.857	104.857	113.571		6.95695	74	40.286	34.143
6.99626	14.4286	12.5714	67.4286		6.99539	63.571	46.857	0		6.99221	151.143	109	121.714		6.98992	64.571	45.429	24.571
7.02926	15	13.7143	58.8571		7.02839	49.571	40.429	0		7.0252	139.857	111	112.571		7.02289	73.857	39.286	34.143
7.06226	27	11.8571	55.8571		7.06138	56.286	43.857	0		7.05818	139.857	111	112.571		7.05586	62.857	35.571	24.429
7.09526	21.5714	12.1429	59.7143		7.09438	45.714	53.429	0		7.09116	147.714	111.714	114.857		7.08883	70.143	37	28.429
7.12826	12.4286	8.71429	67.2857		7.12738	54	37.857	0		7.12414	153.571	113.714	111.429		7.1218	54.714	44.286	32.714
7.16126	27.4286	15	65.4286		7.16038	48	41.429	0		7.15713	154	113.429	112.714		7.15477	57.429	38.714	24.143
7.19426	19.2857	18.5714	48.1429		7.19337	48	41.429	0		7.19011	150.143	113.571	100.143		7.18775	65.286	40.143	22.429
7.22726	19.2857	18.5714	48.1429		7.22637	41.571	37.286	0		7.22309	143.286	116.429	98.714		7.22072	57.286	31.571	28.857
7.26027	27.8571	19.8571	59.8571		7.25937	51.857	35.571	0		7.25607	142.143	111	100		7.25369	62.429	41.714	26.571
7.29327	33.8571	25.1429	62.1429		7.29237	45	31	0		7.28906	138.571	106	106.286		7.28666	64.571	37.143	30
7.32627	27	21.8571	67.7143		7.32536	46.143	28	0		7.32204	138.571	106	106.286		7.31963	50.571	41.429	32.286
7.35927	41.4286	25	73.7143		7.35836	42	36.571	0		7.35502	123.286	104.857	95		7.3526	51.714	37.857	30.571
7.39227	24.4286	33.1429	73.5714		7.39136	60.143	38	0		7.388	110.571	102.857	101.714		7.38557	61.571	45.571	28.143
7.42527	28.2857	29.2857	77.2857		7.42435	41.429	44.286	0.429		7.42098	106.429	92.286	87		7.41854	59.857	40.714	28.714
7.45827	46.1429	31.1429	79.7143		7.45735	41.429	44.286	0.429		7.45397	114.857	88.571	84.714		7.45152	53.571	37.857	30.286
7.49127	36.4286	30.2857	75.5714		7.49035	53	46.143	0		7.48695	113.143	83	87.286		7.48449	66.857	40.429	30.857
7.52428	48.8571	33.5714	82.7143		7.52334	54	42.143	1.286		7.51993	96.571	74.143	76.714		7.51746	65.429	35.857	29.143
7.55728	52.4286	34.2857	78.5714		7.55634	51.143	43.714	6.857		7.55291	96.571	74.143	76.714		7.55043	49.714	39.714	32.571
7.59028	56.7143	41.2857	93.4286		7.58934	59	39	4		7.58589	102	75.857	75.857		7.5834	44.143	39.571	33.286
7.62328	51.2857	42.7143	94		7.62234	57.286	32.714	9.143		7.61888	94.571	70.714	78.286		7.61637	58.429	38.429	28.714
7.65628	44.4286	36.2857	85.7143		7.65533	55.857	41.286	13		7.65186	66.143	59.143	80.857		7.64934	64.143	39.857	28.286
7.68928	52	38.5714	89.5714		7.68833	48.143	42.143	7		7.68484	72	59.429	82.286		7.68232	62.429	37.286	29.571
7.72228	76	46.2857	92.8571		7.72133	37	35.714	9.857		7.71782	59.143	53.857	81		7.71529	41.857	36.714	24.714
7.75528	64	46.5714	85.4286		7.75432	63.714	39	10.143		7.7508	56	49.143	75.143		7.74826	59.286	32.571	28
7.78829	49.5714	44.1429	81.4286		7.78732	60.429	37	15.571		7.78379	47.286	42.571	77		7.78123	67.714	35.429	17.714
7.82129	44.1429	40.8571	86.1429		7.82032	54.714	36.429	19.143		7.81677	47.286	42.571	77		7.8142	59.714	36.286	20.143
7.85429	59.4286	50.4286	64.7143		7.85332	54.714	36.429	19.143		7.84975	38.571	39.143	71.857		7.84717	59.286	32	21.143
7.88729	67.5714	47.7143	64.7143		7.88631	59.857	42.571	24.286		7.88273	30.429	40.714	72.571		7.88014	66.286	37.429	24.714
7.92029	59.8571	47	57.5714		7.91931	57.286	50.429	23.571		7.91571	36.571	37.429	72.286		7.91312	50.429	42	27.286
7.95329	64.2857	42	55		7.95231	74.286	51.429	25.714		7.9487	28.714	32.714	68.714		7.94609	52.429	29	19.857
7.98629	32.2857	39.1429	45.5714		7.98531	70.857	48	25.143		7.98168	43.571	33.286	68.714		7.97906	53.429	33.429	19.143
8.01929	51.7143	45.7143	55.2857		8.0183	80.429	44.857	26.143		8.01466	35.429	35.571	70.429		8.01203	56.286	31.143	23.286
8.05229	32.8571	42.1429	45.4286		8.0513	89.857	54.714	26.571		8.04764	37.571	35.286	66.429		8.045	36.857	31.571	15.714
8.0853	28.8571	42.4286	41.4286		8.0843	90.857	59.714	26.714		8.08063	37.571	35.286	66.429		8.07797	50.571	27.857	14.429
8.1183	35	36.5714	41.8571		8.11729	87.143	66.857	27.714		8.11361	38.857	31.429	76.714		8.11094	30.857	24.857	11.571
8.1513	42.4286	31.7143	47		8.15029	87.143	66.857	27.714		8.14659	38	33	70.429		8.14391	41	23.143	8
8.1843	37.7143	33.8571	34.7143		8.18329	100.714	74.857	24		8.17957	37.571	30.857	72		8.17689	34	30.714	14.429
8.2173	44.1429	36.5714	52.5714		8.21628	102.286	71.571	22		8.21256	40.714	31.571	76.143		8.20986	40.714	29.286	12
8.2503	34.7143	34.5714	46		8.24928	112.286	69	21.286		8.24554	45.286	30.714	71.429		8.24283	28.857	25	12
8.2833	29.2857	33.5714	52.2857		8.28228	104.714	73.857	22.571		8.27852	33.857	25.714	77.857		8.2758	25	16	11.286
8.3163	43	28.5714	54.8571		8.31528	117.143	75.857	18.429		8.3115	37.714	27.286	71.429		8.30877	24.143	18.714	6.571
8.3493	31.8571	31	66.7143		8.34827	97.286	79.286	18.857		8.34448	37.714	27.286	71.429		8.34174	35	19.429	8.714
8.38231	40.8571	27	64.8571		8.38127	114.286	82.429	22.143		8.37747	35	30.857	68.143		8.37471	21.286	17	9.571
8.41531	32.5714	35.1429	62.4286		8.41427	114.286	82.429	22.143		8.41045	34.143	31.857	65.857		8.40769	35.714	17.429	10.571
8.44831	20.8571	30.7143	76.7143		8.44726	106.714	78	23.857		8.44343	43.714	30.714	69		8.44066	10.857	11.714	7.429
8.48131	52.7143	30.7143	85.2857		8.48026	117.143	83	28.857		8.47641	46.714	30.286	71.429		8.47363	28.143	11.286	6.714
8.51431	52.7143	30.7143	85.2857		8.51326	118	85.286	27.571		8.50939	35.714	28.429	64.714		8.5066	11.714	14.857	5.143
8.54731	35.5714	32.5714	111.286		8.54626	113.286	77.429	22.714		8.54238	25.714	31.857	70.571		8.53957	12.714	14.429	6.571
8.58031	49.5714	34.5714	131.429		8.57925	117.143	82.429	25.714		8.57536	26.571	30.857	68.429		8.57254	17	17.571	9.714
8.61332	57	40.4286	140.286		8.61225	123.714	88.571	25.429		8.60834	32.571	32.714	67.857		8.60551	20.143	10.286	12.857
8.64632	61.5714	45.5714	150.714		8.64525	118.143	80.429	26.857		8.64132	28	30	68.571		8.63848	5.286	16.143	12.143
8.67932	74.4286	50.2857	172.857		8.67824	116.143	82.571	28.429		8.67431	44.857	31.857	68.143		8.67145	5.143	8	7.714
8.71232	93.4286	55.7143	174.286		8.71124	111.429	83.143	22		8.70729	45.571	33.857	68.143		8.70443	3	7.857	4
8.74532	93.4286	55.7143	174.286		8.74424	120.571	89.286	15.286		8.74027	49.571	31.571	68.571		8.7374	19.429	9.429	4
8.77832	98	60	188.286		8.77724	120.714	92.143	16.286		8.77325	34.429	37.143	73		8.77037	18.857	6.857	9.429
8.81132	136.286	63.5714	202.286		8.81023	120.714	92.143	16.286		8.80623	46.714	35.571	73.429		8.80334	13.857	7.714	6.857
8.84432	136.286	63.5714	202.286		8.84323	110.857	82.286	8		8.83922	47.571	35.143	76		8.83631	18.857	5.143	5
8.87732	131.143	74.4286	235		8.87623	113.857	84.714	5		8.8722	40.857	34.429	78.714		8.86928	9.571	8.143	5.143
8.91033	168.429	75.2857	231.143		8.90922	98.286	85	5.429		8.90518	43	39.143	80.857		8.90225	5.429	5.143	8
8.94333	187.857	94.1429	241.571		8.94222	109.571	76.286	4.571		8.93816	45.714	39.714	81.429		8.93523	7	10.429	3.286
8.97633	187.857	94.1429	241.571		8.97522	99.571	73	1.714		8.97114	47.857	43.143	85.286		8.9682	10.571	9.286	8
9.00933	180.143	91.1429	220.286		9.00821	104.857	73.143	1.857		9.00413	51.571	44.429	99.429		9.00117	5.143	7.429	6.714
9.04233	218.143	101.857	239.286		9.04121	77.714	71.286	0.429		9.03711	58.857	43.429	107.714		9.03414	11.429	6.714	7
9.07533	218.143	101.857	239.286		9.07421	78.857	69.571	0		9.07009	55.571	45.571	105.429		9.06711	9.429	4.286	6.286
9.10833	203.571	110.857	223.714		9.10721	80	68.429	0.714		9.10307	60.143	45.286	111		9.10008	8	4.143	6.286
9.14133	224.714	111.429	226		9.1402	77	65.571	0.429		9.13606	57.429	42.714	115.714		9.13305	2.571	8.143	5.429
9.17433	222.714	111.429	241.143		9.1732	72.143	58.857	0		9.16904	75	45.143	118.429		9.16602	8.571	6.571	2.857
9.20734	204	115.143	229.571		9.2062	72.143	58.857	0		9.20202	78.429	53.714	118.143		9.199	5.286	5.571	7.286
9.24034	217	122.286	222.286		9.2392	69.714	52.429	0		9.235	67	51.286	126.714		9.23197	17.143	6.286	5.714
9.27334	210.714	117.714	221.714		9.27219	76.857	56.571	0		9.26798	81.857	55.143	135.857		9.26494	17.286	8.143	4
9.30634	210.714	117.714	221.714		9.30519	63.571	56.714	0		9.30097	90.429	56.286	144		9.29791	13.857	9.571	6.571
9.33934	223	109.857	233.571		9.33819	51.429	54.143	0		9.33395	88.857	61.429	135.429		9.33088	18.429	12.429	2.857
9.37234	228.143	107.857	225.286		9.37118	53.143	48.571	0		9.36693	88.857	61.429	135.429		9.36385	9.286	8.286	7.857
9.40534	208.571	101.429	230.571		9.40418	51.143	45.571	0		9.39991	90.143	59.143	142.143		9.39682	9.714	4.714	5.571
9.43834	212	103.429	226.143		9.43718	53.714	47.857	0		9.43289	84	64.857	147.429		9.4298	13.286	8.714	6.429
9.47135	193.286	106	230		9.47017	53.714	47.857	0		9.46588	85.143	63.143	129.857		9.46277	13.286	8.714	6.429
9.50435	207.286	105	216.714		9.50317	56.143	47.714	0		9.49886	81.143	65.143	123.857		9.49574	7	4.429	10.714
9.53735	217.143	97.5714	214.286		9.53617	62.714	45.143	0		9.53184	98.429	67.429	144.286		9.52871	13.143	7.857	4.286
9.57035	207.714	102.429	214.286		9.56917	62.143	41.429	0		9.56482	76.143	64.286	131.571		9.56168	11.571	7.143	12.286
9.60335	191.714	103.286	228		9.60216	52	40.714	0		9.5978	76.571	62.143	122.571		9.59465	16.143	0.714	10.571
9.63635	199.857	99.2857	214		9.63516	49.286	44.714	0		9.63079	98.857	65.571	131.714		9.62762	3	1.857	14
9.66935	202.286	96.8571	217.571		9.66816	48.286	40.143	0		9.66377	92.714	60.286	109.857		9.66059	8.571	2.429	9.714
9.70236	198.429	95	223.429		9.70115	42.571	42.857	0		9.69675	93.429	63.571	102.143		9.69357	12	2.143	7.429
9.73536	181.429	95	212.714		9.73415	47.571	40.857	0		9.72973	87.143	69.714	93		9.72654	16.286	6	12.143
9.76836	183.143	90.5714	221.286		9.76715	45.429	37	0		9.76272	103.143	63.857	88.143		9.75951	4.429	3.143	12.714
9.80136	193.714	89.2857	205.286		9.80015	23	39.571	0		9.7957	80	63.143	88		9.79248	13.571	2.143	15.571
9.83436	162.571	91	181.571		9.83314	32.857	29.429	0		9.82868	89.143	66.714	86.286		9.82545	6.286	11.571	13
9.86736	182.714	93	189.286		9.86614	32.857	29.429	0		9.86166	76.429	60.857	80.429		9.85842	7.857	6	20.857
9.90036	167.143	82.4286	173.286		9.89914	33.857	28.429	0		9.89464	64.286	63.286	84.571		9.89139	10.286	9.429	14.714
9.93336	180.571	77.5714	152		9.93214	26.143	34	0		9.92763	68.571	63.286	82.143		9.92436	12.857	4.571	19.286
9.96636	164.143	77.4286	143.286		9.96513	31	22.714	0		9.96061	82.143	58.429	72.429		9.95734	11.286	11.143	8.286
9.99936	145.714	68.2857	120.429		9.99813	26.714	20.857	0		9.99359	82.714	55	76.429		9.99031	2.429	12.571	10.429
10.0324	154	77.5714	124		10.0311	20.429	26.571	0		10.0266	80.429	57.286	73.286		10.0233	8.143	16.571	9.571
10.0654	148.857	78.8571	106		10.0641	28.857	24.286	0		10.0596	62.857	51.143	79.286		10.0563	29	12.143	7.571
10.0984	144.571	71.8571	91.5714		10.0971	20.286	22.714	0		10.0925	64.571	58.429	80.286		10.0892	20.714	9	7.429
10.1314	138	73	99.2857		10.1301	25	22.286	0		10.1255	63.429	52.571	74.714		10.1222	21.714	12.714	12.143
10.1644	134.714	64.4286	98.4286		10.1631	25	22.286	0		10.1585	64.429	55.286	78		10.1552	14.714	12	8.857
10.1974	106.857	63.5714	64.2857		10.1961	15.429	27.714	0		10.1915	65.286	50	73.143		10.1881	23.143	18.714	3.857
10.2304	86.4286	56.1429	77.4286		10.2291	24.286	25.714	0		10.2245	60.286	45.286	77.143		10.2211	28.143	21.857	3.571
10.2634	106.571	60.5714	75.2857		10.2621	23.571	27.143	0		10.2575	45.286	39.286	82.429		10.2541	19.571	24.143	4.714
10.2964	84.1429	59.8571	74.8571		10.2951	18.571	28.429	0		10.2904	47	42.857	78.286		10.2871	18.714	16	1.286
10.3294	98.4286	50.4286	78		10.3281	23	30.286	0		10.3234	61.714	39.286	79.286		10.32	36.571	19.286	7.429
10.3624	80.7143	53.5714	77.5714		10.3611	32	24.429	0		10.3564	52.857	42.143	76.714		10.353	13.286	19.286	3.857
10.3954	69.8571	54.7143	78		10.3941	24.429	28.143	0		10.3894	36.714	35.286	72		10.386	23.143	20.429	1.429
10.4284	64.7143	50.1429	72.7143		10.4271	34.857	29.571	0		10.4224	44.143	37.286	72.714		10.4189	22.286	17.571	4.857
10.4614	56.8571	49.2857	86.5714		10.4601	28.143	26.286	0		10.4553	37	31.429	72.571		10.4519	23.714	10.857	3
10.4944	56.8571	49.2857	86.5714		10.4931	36.429	29.286	0		10.4883	33.429	32	68.286		10.4849	10.143	10.857	4.571
10.5274	67	48.8571	81.5714		10.5261	35.429	28.571	0		10.5213	44.857	31.714	74.143		10.5178	19.857	4.857	6
10.5604	61.5714	49.7143	88.7143		10.5591	35.429	28.571	0		10.5543	39.857	28	69		10.5508	8.571	5.143	3.143
10.5934	57.8571	52.4286	99.1429		10.5921	32.714	33.429	0		10.5873	37.143	22.571	71.714		10.5838	2.714	4.857	3.857
10.6264	70.2857	51.8571	92.5714		10.6251	39.143	38.714	0		10.6203	43.571	26.571	66.714		10.6168	4	4	4.429
10.6594	69.4286	53.7143	94.4286		10.6581	39.857	35	0		10.6532	32	22.143	67.857		10.6497	5.571	6.429	0.857
10.6924	57	55	82.5714		10.6911	40.286	34	0		10.6862	22.286	23.714	63.429		10.6827	5	2.857	7
10.7254	57	55	82.5714		10.7241	46	35.714	0		10.7192	24.429	16.429	70.429		10.7157	5	2.857	7
10.7584	89	48.2857	83.5714		10.7571	59.429	45	0		10.7522	21.286	15.286	67.714		10.7486	3.714	0	0.143
10.7914	68.1429	52.5714	83.2857		10.7901	57.143	44.286	0		10.7852	24	12.286	73		10.7816	6	3.429	2.714
10.8244	68.1429	52.5714	83.2857		10.8231	57.143	44.286	0		10.8181	16.286	12.857	74.571		10.8146	3.429	3.143	1
10.8574	84.5714	51.1429	80.2857		10.8561	55.571	45.714	0		10.8511	21.714	7.571	74.571		10.8476	4.286	4.857	3.571
10.8904	80.8571	46.1429	73.5714		10.889	55.286	45.429	0		10.8841	21.714	7.571	74.571		10.8805	10.286	2.429	1.714
10.9234	66.1429	43.7143	80.5714		10.9221	51.143	44.571	0		10.9171	25.857	7.286	72.714		10.9135	8.143	1.286	3
10.9564	66.1429	43.7143	80.5714		10.955	51.714	42.286	0		10.9501	10.857	9.143	75		10.9465	1.571	1.429	2.143
10.9894	51.5714	47.1429	86.5714		10.988	50.571	49	0		10.9831	17	6	70.143		10.9794	9.571	1	2.714
11.0224	66.5714	38.2857	79.4286		11.021	55.714	47.143	0		11.016	18.429	3.143	73.714		11.0124	13.571	6.714	5.286
11.0554	66.5714	38.2857	79.4286		11.054	34.714	41.857	0		11.049	19	5	77		11.0454	5.857	3.714	4.143
11.0884	59.1429	37	94		11.087	31	40.571	0		11.082	16.286	5.429	77.857		11.0784	2.714	4.143	2.857
11.1214	43.1429	33.1429	88.1429		11.12	40.857	37	0		11.115	22.857	9.429	74.571		11.1113	3.571	3	2
11.1544	48	35.4286	75		11.153	46	30.286	0		11.148	19.571	6.286	72.286		11.1443	6.429	2.143	3.143
11.1874	35.8571	36.2857	79.5714		11.186	28.714	36.857	0		11.1809	25.714	3.143	80.143		11.1773	3.857	2.857	5
11.2204	58.5714	34.1429	92		11.219	28.714	36.857	0		11.2139	15.286	2.429	76.286		11.2103	22.143	6.857	3.143
11.2534	44	35	88.4286		11.252	28.429	28.286	0		11.2469	19.857	3	72.857		11.2432	5	6.571	2.857
11.2864	44	35	88.4286		11.285	39.429	27	0		11.2799	23.143	4.714	70.571		11.2762	1.571	3.429	4
11.3194	70.2857	37	90.5714		11.318	29.143	31.429	0		11.3129	12.571	2	78.429		11.3092	13.714	5.714	7.857
11.3524	68.2857	35.5714	83.7143		11.351	30.143	27.857	0		11.3459	16	0.714	80.143		11.3421	8.714	1.714	4
11.3854	60.2857	32	74.7143		11.384	19	23.143	0		11.3788	19.286	4.429	77.286		11.3751	7.143	4.286	4.857
11.4184	49.7143	41	79.4286		11.417	28.571	20.429	0		11.4118	10.143	5.571	69.714		11.4081	6.571	9.143	2
11.4514	58.2857	37.7143	80.2857		11.45	30.143	24.429	0		11.4448	13.857	2.143	72.429		11.4411	1.429	4.429	5.857
11.4844	53.8571	36.8571	68.5714		11.483	23.714	24	0		11.4778	27.286	7.143	77.143		11.474	3	5.714	9.714
11.5174	58.5714	33	71.7143		11.516	21.714	21.143	0		11.5108	17	7.286	74.571		11.507	10.286	7.857	2
11.5504	65.4286	41.5714	57.7143		11.549	30.571	20.143	0		11.5437	18.143	5.429	73.857		11.54	5	9	5.714
11.5834	38.7143	47.5714	57		11.582	27.286	22.286	0		11.5767	20.857	10	79.714		11.5729	11.286	7.571	1.857
11.6164	59.1429	49.4286	54.1429		11.615	27.286	22.286	0		11.6097	28.714	10.286	80.429		11.6059	3.429	4.714	2.571
11.6494	49.1429	40.1429	58.1429		11.648	20.571	18.429	0		11.6427	33.286	11.714	75.429		11.6389	10.714	6.714	4.429
11.6824	48.1429	39.4286	58		11.681	26.143	22.857	0		11.6757	24	10.429	78.571		11.6718	12.857	7.571	3.857
11.7154	49.2857	42.4286	67.4286		11.714	24.857	17.429	0		11.7087	29.714	13.857	79.857		11.7048	9.429	5.143	7.286
11.7484	57	42.4286	64.8571		11.747	30.714	21.714	0		11.7416	38.714	16.714	87.571		11.7378	20.143	8.143	4.429
11.7814	61.4286	41.4286	58.4286		11.78	35.857	19.714	0		11.7746	42.714	22.857	86.714		11.7708	1.286	7.571	0.714
11.8144	69	44.8571	61		11.813	27	21	0		11.8076	44.714	25.429	87.286		11.8037	10.571	0.429	3.143
11.8474	44.7143	45.7143	69		11.846	34	24.286	0		11.8406	43	29.143	87		11.8367	4.143	1	4.143
11.8804	53.1429	46.5714	74.4286		11.879	34	24.286	0		11.8736	50.857	34.571	96.143		11.8697	4.286	2.857	4.429
11.9134	52.8571	43.2857	77.8571		11.912	20	18.571	0		11.9066	50.857	34.571	96.143		11.9026	2.143	7.143	2.571
11.9464	59.1429	44.2857	75.5714		11.945	43.143	27.143	0		11.9395	62.571	41.286	100.143		11.9356	6.286	3	8.571
11.9794	63.4286	42.5714	72.2857		11.978	38.429	22	0		11.9725	70.143	42.714	100.286		11.9686	4	1.143	4.429
12.0124	56.2857	42.2857	82.8571		12.0109	39.286	25.286	0		12.0055	71.714	51	108.429		12.0016	6.714	3.286	5.429
12.0454	58	36.2857	92		12.044	44.429	26.143	0		12.0385	60.286	54.286	109.143		12.0345	1.571	4.143	4.143
12.0784	51.5714	38.2857	96.7143		12.077	40	28.429	0		12.0715	75.714	62.429	107.857		12.0675	16.571	2.571	10.714
12.1114	56.4286	47.1429	97.7143		12.1099	46.429	29.143	0		12.1044	86.571	60.286	104.143		12.1005	4.714	5.571	11.429
12.1444	56.2857	46.4286	102.571		12.1429	46	30.714	0		12.1374	74.714	66.571	116.857		12.1334	8	3.857	11.286
12.1775	90.1429	41.1429	94.5714		12.1759	46	30.714	0		12.1704	74.714	66.571	116.857		12.1664	12.714	8.714	11.714
12.2104	64	46.7143	105		12.2089	44.429	31.714	0		12.2034	91.714	76.286	105.714		12.1994	5.571	6	10.714
12.2434	82.1429	45.5714	98.2857		12.2419	57.429	29.143	0		12.2364	109.286	78.429	114.286		12.2324	7.286	9.857	13.429
12.2765	71	49.2857	93.7143		12.2749	51	30.143	0		12.2694	113	91	114.571		12.2653	17.429	5.857	8.714
12.3095	74.7143	42.8571	97.7143		12.3079	58	34.143	0.143		12.3023	115.286	92.571	112.143		12.2983	10.143	6.429	10.143
12.3424	79.5714	50.4286	97.7143		12.3409	70.429	34.571	0.286		12.3353	127	97.286	113.143		12.3313	11	12.429	19
12.3755	76.8571	40.5714	99.8571		12.3739	70.286	36.286	0.857		12.3683	138.571	103.714	124.714		12.3642	15.143	16.286	14.571
12.4085	79.7143	48	98		12.4069	71	38.143	1		12.4013	135.857	110.571	122.571		12.3972	31	11.571	13.429
12.4414	84.1429	51.8571	103.143		12.4399	81.143	45.857	0.857		12.4343	135.857	110.571	122.571		12.4302	29.857	12.286	11.429
12.4745	78.2857	53.7143	87		12.4729	74.714	44.286	2.143		12.4672	141.286	115.857	128		12.4632	23.857	13	15.429
12.5075	67.5714	55.8571	102.857		12.5059	74.714	44.571	2.143		12.5002	157.143	119.571	124.286		12.4961	25	15.143	17.286
12.5405	81.5714	47.8571	81.7143		12.5389	70.714	50.429	3.143		12.5332	166.429	115.714	136.429		12.5291	13.571	14.571	11.286
12.5735	98.5714	51.1429	84.5714		12.5719	70.714	50.429	3.143		12.5662	157.286	123.429	134.429		12.5621	24	14.429	19.714
12.6065	96.8571	51.7143	84.2857		12.6049	82.286	48.857	4		12.5992	180.286	125.429	141.429		12.595	26.857	19.571	18.286
12.6395	86	53.4286	83.8571		12.6379	86.857	52.286	1		12.6322	178.286	127.571	140.714		12.628	20	22.571	25.857
12.6725	125.714	56.7143	78.4286		12.6709	85.286	49.143	1		12.6652	172.571	136.286	140.714		12.661	37	18.429	23.714
12.7055	84.1429	57.4286	87		12.7039	78.429	50.714	0		12.6981	172.571	136.286	140.714		12.694	37	22.857	20
12.7385	91.4286	54.1429	72.1429		12.7369	82.714	50.571	0		12.7311	175.571	128.714	141.714		12.7269	44.571	21.571	33.857
12.7715	90.8571	57.5714	59.5714		12.7699	72.714	53.286	0		12.7641	186	133.429	124.857		12.7599	32.286	21.429	33.857
12.8045	90.8571	57.5714	59.5714		12.8029	73.857	47.429	0		12.7971	173.429	130	124.857		12.7929	48.286	23.429	28.143
12.8375	80.4286	55	53.5714		12.8359	73.857	47.429	0		12.8301	182	145.429	135.857		12.8258	37.571	26.286	27.571
12.8705	85.8571	54.4286	47		12.8689	64.143	46.286	0		12.863	184.429	138.143	121.857		12.8588	51	27.143	34.286
12.9035	84	48.8571	42.5714		12.9019	61.857	48	0		12.896	188.571	139.714	129.714		12.8918	56.571	31.571	38.714
12.9365	50.4286	42.5714	54.4286		12.9349	56.571	49.857	0		12.929	188.571	139.714	129.714		12.9247	47.286	35.429	39.714
12.9695	68.2857	47	37.2857		12.9679	55.286	54.429	0		12.962	190.714	137.571	130.143		12.9577	67.286	42.571	32.571
13.0025	48.7143	38.7143	46		13.0009	54.143	41.286	0		12.995	192.714	152.857	131.143		12.9907	69.714	38.286	44
13.0355	48.7143	38.7143	46		13.0339	61	43.429	0		13.028	208.571	144.286	121		13.0237	70.571	39.571	44.143
13.0685	31.7143	27	50.2857		13.0669	47.429	44.286	0.571		13.0609	197	146.571	128.429		13.0566	59.857	37.143	51
13.1015	30.8571	15.8571	42.7143		13.0999	49.571	45	0		13.0939	214.143	143.286	132.143		13.0896	70.286	45.429	47.571
13.1345	30.8571	15.8571	42.7143		13.1329	49	45.571	2.143		13.1269	231.857	143.286	141.286		13.1226	95.143	42.286	50.857
13.1675	16.2857	20.7143	35.1429		13.1659	42.286	43	7.286		13.1599	200.857	145.571	134.143		13.1555	76.571	42.714	43.286
13.2005	29.5714	12.5714	25.8571		13.1989	48	49.429	9.429		13.1929	200.857	145.571	134.143		13.1885	80.571	42.714	47.714
13.2335	15.5714	11.2857	36.7143		13.2318	48	49.429	9.429		13.2258	205	145.857	126.286		13.2215	89.571	52	46.571
					13.2648	30.857	41.714	17.286		13.2588	206.857	146.714	130.429		13.2545	89.571	52	46.571
					13.2978	42.143	45.571	22.429		13.2918	206	142.429	140.143		13.2874	83.143	51.143	54.571
					13.3308	50.429	54.857	30.286		13.3248	196.714	146.429	153.714		13.3204	94.429	50.143	60.714
					13.3638	62.714	51.429	27.143		13.3578	186	140.857	148.286		13.3534	82.143	58.286	43.571
					13.3968	58.143	54.857	30.714		13.3908	187	129	154.714		13.3864	99.286	59	47.286
					13.4298	72.857	55.143	42.429		13.4237	165.857	120.714	156.143		13.4193	85.143	70.571	43.286
					13.4628	68.571	61.143	41.143		13.4567	165.857	120.714	156.143		13.4523	115.714	59.143	50
					13.4958	65.857	61.714	40		13.4897	166.143	119.143	152.143		13.4853	113.857	64.429	43.429
					13.5288	88	68.286	45.857		13.5227	154.286	114	162.857		13.5182	120.429	67.857	45.286
					13.5618	105	70.429	49.571		13.5557	158.857	107.571	163.571		13.5512	102.714	73.857	43
					13.5948	112.714	72.714	53		13.5886	165.143	114.286	181.714		13.5842	98.429	65.429	42.143
					13.6278	112.714	72.714	53		13.6216	156.571	113.143	179.714		13.6172	88	75	44.143
					13.6608	118.286	83.571	49.571		13.6546	158.286	101	178.429		13.6501	108.714	75.714	44.857
					13.6938	127.143	86.429	60		13.6876	136.571	101.857	185.857		13.6831	85.714	72.714	44.571
					13.7268	139.857	90.143	65.143		13.7206	136.571	101.857	185.857		13.7161	101.143	67.857	47.143
					13.7598	138.571	84.429	59.571		13.7536	152.857	100	181.857		13.749	117.429	63.143	54.286
					13.7928	132.857	96.429	63.857		13.7865	157.429	102.143	193		13.782	89.429	66.857	37
					13.8258	144.857	105.143	66.143		13.8195	158.571	107.286	185.429		13.815	88.857	75	42.571
					13.8588	153	97.714	72.714		13.8525	163.429	111	184.714		13.848	96	67.714	49
					13.8918	153	97.714	72.714		13.8855	148.714	108.429	194.714		13.8809	81.429	70.143	38.286
					13.9248	167.714	109.429	73.857		13.9185	179.286	119.143	193.286		13.9139	94.143	69.714	44.286
					13.9578	173.571	113	75.857		13.9514	176.571	116	184		13.9469	70	76.429	41.857
					13.9908	179.714	114.429	75.429		13.9844	174.286	122.429	192.571		13.9798	96.857	65.714	48.143
					14.0238	177.429	107.286	73.857		14.0174	197.143	120.286	179.429		14.0128	86.286	67.571	45.571
					14.0568	168.714	119.286	75.143		14.0504	199.143	121	182.857		14.0458	115.857	67.143	41.429
					14.0898	176.286	120.571	80.857		14.0834	188.143	123.571	181.286		14.0787	107	72.714	51.143
					14.1228	189.857	119.857	78.286		14.1164	187.429	131.429	173.571		14.1117	104.857	77.429	52.429
					14.1558	183.857	121.571	76.286		14.1493	173.857	128.286	167.714		14.1447	98.429	72.571	52.857
					14.1888	183.857	121.571	76.286		14.1823	195.571	135.714	175.714		14.1777	102.143	74.571	54.857
					14.2218	176.286	119.429	80.857		14.2153	192.857	125	162.143		14.2106	102.714	86.286	58.143
					14.2548	188.143	128	72.571		14.2483	198	128	144		14.2436	117.571	77.571	60.714
					14.2878	196.286	121.143	75		14.2813	179.429	125.857	130		14.2766	107.857	77.286	71.571
					14.3208	178.857	124.143	78		14.3142	190.571	128.714	138.286		14.3095	143.857	92.714	65.714
					14.3537	188	128.571	79.857		14.3472	153.857	132	118.143		14.3425	124.571	95.286	75.143
					14.3867	196.857	127.571	77.714		14.3802	171.286	128	124.714		14.3755	141.571	85.286	79.571
					14.4197	184.714	125.429	72.571		14.4132	168.571	121.429	108		14.4085	133.286	98.571	82.714
					14.4527	195	126.143	78.714		14.4462	170.714	125.714	108.714		14.4414	131	95.286	76.286
					14.4857	193	125.286	74.714		14.4792	162	121.143	98		14.4744	169.429	109	85.286
					14.5187	178.143	126.143	67.143		14.5122	159.286	116.714	106.571		14.5074	169.429	109	85.286
					14.5517	194	123.286	64.286		14.5451	142	118.143	93.714		14.5404	181.571	112.571	76
					14.5847	194	123.286	64.286		14.5781	132.286	114.714	96.143		14.5733	171.571	112.571	80.143
					14.6177	182	119.286	53.571		14.6111	133.286	113.714	94.857		14.6063	193.143	120.857	87.857
					14.6507	165.429	118.286	50.714		14.6441	129.857	114.143	90.714		14.6393	193.143	117.571	82
					14.6837	171	113.429	33.143		14.6771	125	114.857	89.857		14.6722	228.286	122.286	87.571
					14.7167	162.143	110.571	26.429		14.71	138.286	110.571	89.429		14.7052	221.857	116.429	86.143
					14.7497	164.429	108.429	16.571		14.743	122.571	101.429	87.714		14.7382	212	127.429	98.857
					14.7827	158.286	109.286	13		14.776	104.286	101.286	87.857		14.7712	206.429	132.714	91.571
					14.8157	162.714	107	3.429		14.809	111.143	103.286	88.286		14.8041	218.571	130.714	90.429
					14.8487	154.429	98.143	1.143		14.842	107.714	98.286	88.857		14.8371	217.286	131.143	85.429
					14.8817	145.857	99.429	1.143		14.875	113.286	92.714	85.857		14.8701	238.429	135	86.429
					14.9147	130.714	99.857	0		14.9079	117.143	91	79.714		14.903	222.286	138.286	84.857
					14.9477	135.857	87.143	0		14.9409	80	90.571	82.714		14.936	236.143	132.571	79.714
					14.9807	135.857	87.143	0		14.9739	84.571	85	81.286		14.969	232.286	129.857	85.571
					15.0137	106.286	86.143	0		15.0069	84.571	85.714	81.857		15.002	245.857	140	90.857
					15.0467	98.857	84.571	0		15.0399	81.714	81.143	78.429		15.0349	223.429	139	85
					15.0797	98.429	71.571	0		15.0728	84.429	81.857	83		15.0679	251	140.286	77
					15.1127	89.857	75.857	0		15.1058	77.857	73.143	76.714		15.1009	237.429	138.571	88.571
					15.1457	64	70.143	0		15.1388	57.714	65.857	76.286		15.1338	219.143	128.429	80
					15.1787	74.571	55.714	0		15.1718	62.286	63.429	74.143		15.1668	218.857	138.429	80.286
					15.2117	51.143	52.286	0		15.2048	63.857	59.286	74.143		15.1998	234.429	131	84.714
					15.2447	51.143	52.286	0		15.2378	63.714	57.857	73		15.2327	232.714	137.857	83.571
					15.2777	50	42.714	0		15.2707	63.857	54.857	73		15.2657	214.286	123.571	75.286
					15.3107	43.143	36.857	0		15.3037	53.286	51.857	66.714		15.2987	233.286	129.286	82.714
					15.3437	35.857	35.286	0		15.3367	64.571	52	74.286		15.3317	201.571	124.286	76.143
					15.3767	32.857	37	0		15.3697	49.429	44.857	71.571		15.3646	215.429	126.571	78.286
					15.4097	31.429	32.571	0		15.4027	44.286	42.714	65.714		15.3976	221.857	125.429	79.143
					15.4427	29.571	29.857	0		15.4357	42.143	41	74.286		15.4306	211.286	129	82.857
					15.4756	34.286	37.143	0		15.4686	45.286	38.714	65.143		15.4635	186.714	115.286	72.714
					15.5086	39.857	30.571	0		15.5016	55.714	36.286	68.429		15.4965	159	113.286	68
					15.5417	30.571	32.857	0		15.5346	33.571	35.143	71.286		15.5295	189.286	99.857	68.143
					15.5746	45.429	28.857	0		15.5676	41.286	40.286	65.857		15.5625	186.857	97.571	76.429
					15.6076	35.571	34	0		15.6006	39.571	28.429	77.714		15.5954	174	100.857	59
					15.6406	35.571	34	0		15.6335	41.857	30.714	65.857		15.6284	166.286	90	50
					15.6736	50.429	38.714	0		15.6665	17.429	31.143	64.286		15.6614	152.143	97.286	53.286
					15.7066	35.286	41.857	0		15.6995	44.571	26.143	57.286		15.6944	160.857	98	48.143
					15.7396	42.714	39.429	0.143		15.7325	39.857	28.571	69.857		15.7273	140.857	77.571	44.714
					15.7726	48.714	38.857	0.143		15.7655	32.857	29.714	65.571		15.7603	142.143	74.286	44
					15.8056	56.143	42.143	0		15.7985	37.286	28	70.714		15.7933	122.429	79.429	49.714
					15.8386	46.571	45	0.143		15.8314	33.286	22.571	64.429		15.8262	109	68	41.571
					15.8716	62.714	49	0		15.8644	27.286	21.714	64.429		15.8592	105.286	64.857	39.857
					15.9046	64.286	47.143	0		15.8974	24.429	23.286	64.714		15.8922	92.714	62.143	36.857
					15.9376	50.714	48.143	0.429		15.9304	22.857	20.714	63.571		15.9251	99.714	61.857	41.143
					15.9706	64	44.143	0.571		15.9634	37.429	19.714	70.429		15.9581	81.429	53.429	37
					16.0036	66.857	44.857	0		15.9963	37.429	19.714	70.429		15.9911	82.286	55.429	31.857
					16.0366	66.857	44.857	0		16.0293	22.857	17.857	66.857		16.0241	97.286	57.429	31.857
					16.0696	56.857	44.143	0		16.0623	22	20.857	70.286		16.057	82.429	46.429	27
					16.1026	66	51.571	0.143		16.0953	16.286	17	79.714		16.09	92.857	45.571	33.286
					16.1356	59.857	46.143	1.429		16.1283	26.286	22.143	73.429		16.123	78.714	45.857	30.286
					16.1686	59.286	41.429	0		16.1612	25.714	18.714	75.143		16.1559	73.857	41.143	32.857
					16.2016	59.286	41.429	0		16.1942	28.286	20.286	82		16.1889	87.571	40.286	34.429
					16.2346	74.143	43.429	0.429		16.2272	33.286	21.143	79.286		16.2219	70.429	40.714	37.286
					16.2676	56.571	37.286	0.857		16.2602	33.286	21.143	79.286		16.2549	63.429	40.857	35
					16.3006	66.857	37.857	4.286		16.2932	35.143	22.143	83.286		16.2878	50.143	38.714	38
					16.3336	57.143	39.714	2		16.3262	36.857	22.714	75.429		16.3208	61.714	33.571	35.857
					16.3666	58	42.857	3.286		16.3591	34.286	22.571	80.143		16.3538	62.286	28.286	46.571
					16.3996	60.286	36.143	8.286		16.3921	26	22.286	80.143		16.3867	56.429	31.857	27.286
					16.4326	65.714	40.429	8		16.4251	49	19	76.857		16.4197	56	35.286	34.571
					16.4656	67	38.571	9		16.4581	22.714	20.714	85.143		16.4527	46.143	31	37.286
					16.4986	56.143	46.857	11.857		16.4911	30.429	24.857	74.286		16.4857	50.857	31.857	34.143
					16.5316	58.429	45.429	16.429		16.5241	30.429	24.857	74.286		16.5186	47.286	27.429	37.429
					16.5646	56	42.571	14.571		16.557	47.143	26.286	80.571		16.5516	59	25.714	37.714
					16.5976	56	42.571	14.571		16.59	42.429	26.714	73.714		16.5846	52	25.143	35.857
					16.6305	56.714	45	18.714		16.623	41.286	25.857	77.714		16.6175	34.286	24.571	40.857
					16.6636	62.429	48.286	19.714		16.656	40.571	30.857	83.714		16.6505	48	26.714	36.571
					16.6965	76.714	55.143	22		16.689	38.143	27.286	85.143		16.6835	50.143	29.143	35.857
					16.7295	73.143	47.429	19.429		16.7219	40.714	24.429	80.286		16.7165	56.857	30.429	40.143
					16.7625	57	52.429	22		16.7549	55.143	27.714	82.143		16.7494	62.143	25.143	31.571
					16.7955	80.286	52.857	19.143		16.7879	55.143	28.571	81.429		16.7824	45.286	28	41.429
					16.8285	74.571	54.857	17.429		16.8209	47.714	24.143	82.714		16.8154	63.714	25.857	31
					16.8615	82.429	57.143	11.571		16.8539	36.857	29.143	93.429		16.8483	49.714	31.857	34.571
					16.8945	82.571	56.571	12.571		16.8869	41.286	27.286	79.857		16.8813	78.571	26.857	30
					16.9275	83.429	58.429	13.714		16.9198	45.571	24.857	82.714		16.9143	53.429	29.857	32
					16.9605	81.571	62.286	6.429		16.9528	38	27.571	86.429		16.9473	62.571	36	39.857
					16.9935	81.571	62.286	6.429		16.9858	38.286	26.429	83		16.9802	67	33.143	37.143
					17.0265	87.143	57.571	3.429		17.0188	46.571	25.714	77.143		17.0132	67	33.143	37.143
					17.0595	89.429	59.143	1.714		17.0518	40.571	25.857	82.714		17.0462	61.143	27.714	31.714
					17.0925	89.571	63.286	0.286		17.0847	29	22.571	75		17.0791	70.714	31.571	41.286
					17.1255	85.857	57.429	2.143		17.1177	39.429	25.857	74.571		17.1121	51	37.857	32.286
					17.1585	80.286	52.571	0		17.1507	40.286	24.429	69.571		17.1451	55.857	33.857	43.571
					17.1915	72	59	0		17.1837	37	26.286	74.714		17.178	54.714	29.571	30.714
					17.2245	81.429	50.429	1.143		17.2167	24.143	23.714	77.714		17.211	67.143	25.714	28.714
					17.2575	81.429	50.429	1.143		17.2497	27.429	21.571	73.429		17.244	57.429	19.857	36.857
										17.2827	27.429	21.571	73.429		17.277	51.571	25.571	38
										17.3156	18.143	23.857	67		17.3099	45.714	27.571	44
										17.3486	27.714	25	66.714		17.3429	62.143	27.143	34.714
										17.3816	26	19.571	75.286		17.3759	36.714	25.857	34.571
										17.4146	26.571	20.429	80.857		17.4089	52	26.429	35.286
										17.4476	26.571	21.857	75.143		17.4418	49.571	29.714	33.714
										17.4805	37.571	20.286	71.286		17.4748	46.143	31.286	37.286
										17.5135	30.143	21.286	68		17.5078	43.429	22.857	30.429
										17.5465	30.143	21.286	68		17.5407	50.143	32.429	34.286
										17.5795	20	21.429	69.429		17.5737	62.286	25.286	35.714
										17.6125	26.429	21.857	72.286		17.6067	51.429	27.857	39.286
										17.6455	32.143	20.143	67.143		17.6396	50	25.286	30.571
										17.6784	31	19.286	65.714		17.6726	51.857	30.143	37.714
										17.7114	20.143	20	70.714		17.7056	60	23.714	34
										17.7444	33.143	18.143	56.857		17.7386	39.143	25.143	30.143
										17.7774	26.286	18.571	63.286		17.7715	44.571	20.143	37.571
										17.8104	26.286	18.571	63.286		17.8045	49.857	27.429	30
										17.8433	28	15.143	53		17.8375	46.714	28.429	42.571
										17.8763	33.429	15	60.429		17.8705	51.429	24.571	43.571
										17.9093	19	16	62.714		17.9034	50.857	32.429	38.857
										17.9423	27.857	11.714	62.429		17.9364	61.714	29.143	33.143
										17.9753	19.286	13.857	57.857		17.9694	56.857	32.571	42.286
										18.0083	14.429	12.571	58.714		18.0023	53	30.571	42.857
										18.0412	12.143	10.286	61.143		18.0353	58.143	34.143	43.429
										18.0742	12.143	10.286	61.143		18.0683	78.286	33.143	37.714
										18.1072	12.571	10.429	55.571		18.1013	59.571	31	35.571
										18.1402	11.714	7.857	56.286		18.1342	48.857	28.571	35
										18.1732	20.143	7.429	65.429		18.1672	65.571	36.429	37.429
										18.2062	14.714	4.286	61.857		18.2002	67.429	35.143	44.571
										18.2391	12	6.714	58.571		18.2331	32.857	43.286	38.714
										18.2721	11.571	4.714	61.714		18.2661	32.857	43.286	38.714
										18.3051	15.714	6.429	59.286		18.2991	49.571	36	40.714
										18.3381	11.714	4.286	62		18.332	65.143	41.286	35.429
										18.3711	19.571	4.714	55.571		18.365	55.714	41.571	46.429
										18.404	13.286	6.286	60		18.398	55.286	41.571	43
										18.437	16.571	2.571	58.143		18.431	73.143	40.714	35.571
										18.47	4.286	4	58.571		18.4639	61.143	57.571	39.857
										18.503	5.143	3.857	62.857		18.4969	72.714	53.857	46.286
										18.536	10.571	2.571	66.143		18.5299	88.286	55.714	46.429
										18.569	10.571	2.571	66.143		18.5629	76	64.571	44
										18.6019	7.571	4.571	66		18.5958	100.286	60.143	41.714
										18.6349	9.143	6	66.857		18.6288	98.143	61.143	37.714
										18.6679	14.143	10.286	72.714		18.6618	89	65.286	42.286
										18.7009	13.857	4.571	71.571		18.6947	105	69.286	43.714
										18.7339	14.571	6.286	66.714		18.7277	114	68.429	40.286
										18.7668	18.714	7	72.429		18.7607	91	62.286	51.286
										18.7998	8.571	5.571	76		18.7936	88.714	63	33.571
										18.8328	8.571	5.571	76		18.8266	80.857	67.143	41.143
										18.8658	13.714	10.286	77.571		18.8596	109	56.143	38.571
										18.8988	11.714	10.857	81.286		18.8926	93.429	62.857	33.857
										18.9318	25.714	8.429	79.429		18.9255	89.857	67.714	34.429
										18.9647	30.286	9.429	77.286		18.9585	94.143	59.571	35.714
										18.9977	22	14.286	76.857		18.9915	80.143	58.429	31.286
										19.0307	28.286	17.429	78.143		19.0245	91	54	26.857
										19.0637	29.571	19.571	82.714		19.0574	64.857	49.571	37.429
										19.0967	29.571	19.571	82.714		19.0904	63	43.143	32.143
										19.1297	33	26.429	74.429		19.1234	63.857	54.714	30.857
										19.1626	52.714	29	81.143		19.1563	65.429	44.857	30.286
										19.1956	55.571	33.571	79.286		19.1893	67.571	42	32.571
										19.2286	63.571	39.571	71.571		19.2223	52.857	44	28.714
										19.2616	74.714	43	76.857		19.2553	71.571	37.857	34.429
										19.2946	77	45.429	91.429		19.2882	60.143	37.571	27.286
										19.3275	77.714	43.857	83.857		19.3212	61.571	36.143	32.286
										19.3605	74.857	51.143	83.429		19.3542	32.286	39.429	32
										19.3935	76.714	55.571	69.714		19.3871	59.143	37.429	29.143
										19.4265	91.571	62.286	83.286		19.4201	42.714	29.857	29.429
										19.4595	98.143	65.714	90
										19.4925	93.571	67.286	92.429
										19.5254	89.429	72.286	101.143
										19.5584	110.286	77	107.857
										19.5914	107.286	75.286	110.286

## Sheet: Fig. 4b
Distance (μm)	TagBFP-KAT8	IRF1-mCherry	RNA Pol II-S5P
0	24.3333	0	15.3333
0.0330333	24.3333	0	0
0.0660665	24.3333	0	0
0.0990998	34	0	0
0.132133	46.3333	0	3.33333
0.165166	46	1.33333	3
0.1982	46	1.33333	3
0.231233	54	2.33333	15.3333
0.264266	64.3333	6.33333	40.3333
0.297299	64.3333	6.33333	40.3333
0.330333	70.6667	8	14.3333
0.363366	67	17.6667	59.6667
0.396399	79.3333	22	109.667
0.429432	66.6667	12	78.6667
0.462466	72.3333	8.33333	95
0.495499	79	18.6667	140.333
0.528532	79	18.6667	140.333
0.561565	73.3333	18.6667	72.3333
0.594599	83	17.6667	100
0.627632	83	17.6667	100
0.660665	78.3333	31	169.667
0.693698	80.3333	35	134
0.726732	85.6667	35.6667	196
0.759765	85.6667	35.6667	196
0.792798	96.3333	33	187.667
0.825831	102	25.3333	191.667
0.858865	102	25.3333	191.667
0.891898	98.6667	37.3333	137
0.924931	109.333	40.6667	163.667
0.957964	120.667	36.6667	169.333
0.990998	122.333	29.3333	125.333
1.02403	114.333	25.6667	138.667
1.05706	109.667	34.3333	214.333
1.0901	109.667	34.3333	214.333
1.12313	117	34.6667	125
1.15616	113.667	34	56.6667
1.1892	112.333	32	52.6667
1.22223	100.333	33	77.3333
1.25526	79	31.3333	57.3333
1.2883	69.6667	28.3333	13.3333
1.32133	69.6667	28.3333	13.3333
1.35436	48	21	10
1.3874	37.3333	25.6667	7.33333
1.42043	37.3333	25.6667	7.33333
1.45346	33.6667	22.3333	21.3333
1.4865	28.6667	17.6667	12.6667
1.51953	27.6667	18	18
1.55256	26	10.3333	1.66667
1.5856	23.6667	12.6667	7.66667
1.61863	31	14.3333	3.33333
1.65166	31	14.3333	3.33333
1.6847	24.6667	2	50.3333
1.71773	31	6.66667	13.3333
1.75076	32	4.33333	11.3333
1.7838	28.6667	2.33333	6.33333
1.81683	41.6667	5	20.3333
1.84986	43.3333	6.33333	19.3333
1.8829	43.3333	6.33333	19.3333
1.91593	49	11.3333	23.6667
1.94896	61	6	0
1.982	60.6667	7.33333	43
2.01503	55.3333	12	27.3333
2.04806	64.6667	2.33333	31.3333
2.0811	67	3.33333	21.6667
2.11413	67	5.33333	21
2.14716	52.3333	4.33333	9.66667
2.18019	48.6667	3.66667	7.33333
2.21323	48.6667	3.66667	7.33333
2.24626	54.6667	11.6667	1.33333
2.27929	40.3333	8	0
2.31233	50.3333	7.66667	0
2.34536	48	7	0
2.37839	34	9.66667	0
2.41143	32.3333	8.33333	14.6667
2.44446	32.3333	8.33333	14.6667
2.47749	32	3.33333	8
2.51053	33.3333	7.66667	0
2.54356	37.3333	0.333333	0
2.57659	39.3333	5	10.6667
2.60963	29	6.33333	16.3333
2.64266	30.6667	2	23.3333
2.67569	34	5	9.66667
2.70873	41.3333	1.33333	23
2.74176	36.6667	2	0
2.77479	39.3333	7	0
2.80783	44.3333	2	7
2.84086	47.6667	6.33333	0
2.87389	47.3333	4	0
2.90693	46	1	18.3333
2.93996	61.3333	3	0
2.97299	52.6667	12	1.33333
3.00603	52.6667	12	1.33333
3.03906	50.3333	10.3333	26
3.07209	51.3333	10.6667	16
3.10513	53.3333	7.33333	0
3.13816	46.6667	12.6667	23
3.17119	62.6667	9.66667	11
3.20423	63.6667	10	0
3.23726	67.6667	22	0
3.27029	59	15.6667	27.6667
3.30333	71	13	30.6667
3.33636	79	13	26.6667
3.36939	62.6667	15	20.3333
3.40243	74.6667	10.6667	11.6667
3.43546	75.3333	14.6667	36.6667
3.46849	74.3333	11	7
3.50153	74	13.3333	10
3.53456	78.3333	21.3333	119
3.56759	77.6667	28.6667	34.6667
3.60062	79.6667	18.6667	20.6667
3.63366	90	18.3333	24
3.66669	93.3333	33.6667	76.3333
3.69972	99	30.6667	105.333
3.73276	95.3333	36.3333	134.667
3.76579	88.3333	39.3333	92.3333
3.79882	105.667	36.6667	60
3.83186	123.333	57	44.6667
3.86489	144.667	49.6667	156.667
3.89792	132.333	42.6667	129
3.93096	155	55.3333	71.6667
3.96399	152.333	64	57
3.99702	148.333	70.3333	74
4.03006	158	58.6667	126.333
4.06309	155.667	66	69
4.09612	155.667	57.3333	108.667
4.12916	150.667	66.3333	124.333
4.16219	156	70.6667	113.667
4.19522	146.667	73.6667	87
4.22826	149	75.3333	66
4.26129	148.667	79.6667	110.333
4.29432	130.333	74	53
4.32736	119.667	68.3333	91
4.36039	101.333	67.6667	54.3333
4.39342	100.333	69.6667	72.3333
4.42646	76.6667	59.6667	42
4.45949	76.6667	58.6667	14.3333
4.49252	62.6667	61.3333	78.3333
4.52556	56.6667	50.3333	16
4.55859	47	60.3333	88
4.59162	49.3333	50	84
4.62466	37.6667	34.6667	26.6667
4.65769	30.6667	38.3333	20.6667
4.69072	33.3333	34.6667	17
4.72376	30.6667	32.6667	11.6667
4.75679	37.6667	19.3333	52.6667
4.78982	34.3333	20	37
4.82286	40	20.6667	47
4.85589	34.3333	20.3333	20.6667
4.88892	39	14.3333	28
4.92196	36.3333	11	49
4.95499	35.3333	3.33333	29
4.98802	37.3333	13.3333	7.33333
5.02105	32.3333	4	82.6667
5.05409	38.6667	13.3333	39.3333
5.08712	35	11.3333	24.6667
5.12015	38	5.33333	59.3333
5.15319	42.3333	14.6667	54.6667
5.18622	41	12	48
5.21925	36	14.6667	18
5.25229	41.6667	17.3333	54.3333
5.28532	37.6667	19	49
5.31835	41	12.6667	28.3333
5.35139	42	14.3333	20
5.38442	39.3333	24	0
5.41745	37.6667	25.6667	9.33333
5.45049	36.3333	18.3333	17.3333
5.48352	41.6667	13.3333	12.3333
5.51655	38.3333	16.6667	19.3333
5.54959	38	24.3333	1.66667
5.58262	42.6667	21	0
5.61565	42.6667	16	9.66667
5.64869	41.6667	18.3333	0
5.68172	41	18.6667	4.33333
5.71475	35.6667	13	14.3333
5.74779	35.6667	15.3333	29.6667
5.78082	35.3333	16.6667	2.66667
5.81385	43.3333	11.3333	0
5.84689	41	18.3333	0
5.87992	43	12.3333	5.66667
5.91295	46.6667	12.6667	0
5.94599	38	18.3333	17.6667
5.97902	42.3333	20.3333	0
6.01205	36.6667	10.6667	0
6.04509	37	15.6667	0
6.07812	40.6667	15	0
6.11115	39	19	0
6.14419	43.3333	24	16
6.17722	46.6667	16	2.33333
6.21025	44.3333	20	0
6.24329	48.6667	22.3333	0
6.27632	48	26.6667	0
6.30935	49	23	0
6.34239	42	17.6667	0
6.37542	48	24	12.3333
6.40845	49.3333	26.6667	0
6.44148	45.3333	20.6667	0
6.47452	46	29.3333	0
6.50755	43.3333	16	0
6.54058	50	14.3333	0
6.57362	37.3333	19.3333	0
6.60665	33.3333	21.3333	6
6.63968	32	23	6
6.67272	33	22.6667	0
6.70575	29.3333	19.3333	0
6.73878	34	14.3333	7
6.77182	38	14.6667	0
6.80485	32	15.3333	0
6.83788	36.3333	11.6667	0
6.87092	32	4.33333	5.66667
6.90395	34.3333	8.33333	0
6.93698	37.6667	8.66667	0
6.97002	34.6667	8	0
7.00305	30	11.3333	0
7.03608	30.3333	8.33333	0
7.06912	39	11.3333	0
7.10215	44.6667	7.66667	0
7.13518	40	9.33333	0
7.16822	38.3333	4.33333	0
7.20125	34	3.66667	0
7.23428	34.6667	12	0
7.26732	38	8.33333	0
7.30035	39.3333	6.33333	0
7.33338	46.3333	7.66667	0
7.36642	46.6667	7	8.33333
7.39945	44.6667	11	0
7.43248	46	9	0
7.46552	45.3333	8.66667	0
7.49855	43	15.3333	0
7.53158	42	16	0
7.56462	53.3333	12.3333	0
7.59765	44.3333	6.66667	0
7.63068	48.3333	10	5.66667
7.66372	57.3333	7.66667	0
7.69675	50	13.3333	0
7.72978	55	16.3333	10
7.76282	55.6667	13	0
7.79585	63.3333	10.3333	2.66667
7.82888	58	24	2.66667
7.86191	59	23.3333	0
7.89495	64.6667	29	8.66667
7.92798	68	26.6667	31.3333
7.96101	80.3333	29.6667	32.6667
7.99405	79	32.3333	20.3333
8.02708	71.3333	40.3333	10.6667
8.06011	79.3333	36.6667	32.6667
8.09315	83.3333	40	23
8.12618	89	44.3333	99.3333
8.15921	85	44	83
8.19225	96.3333	43.3333	59.3333
8.22528	81.3333	41.6667	39.6667
8.25831	88.3333	36	7.66667
8.29135	76.3333	41	10.3333
8.32438	70.6667	51	4.33333
8.35741	73.6667	39.6667	11.3333
8.39045	69	42.3333	25.6667
8.42348	61.6667	40.6667	19
8.45651	66	37.3333	22.6667
8.48955	69	36.3333	13.6667
8.52258	56.6667	25.3333	51.3333
8.55561	43	30	27.6667
8.58865	43	30	27.6667
8.62168	49	28.3333	22.6667
8.65471	36	31.6667	46.3333
8.68775	34.6667	25.6667	26.6667
8.72078	28.3333	17.3333	0
8.75381	38.6667	17.3333	28.6667
8.78685	41.3333	22.3333	51.6667
8.81988	34.3333	20	41
8.85291	34.6667	12.3333	36.3333
8.88595	36.6667	15.6667	33.3333
8.91898	38.3333	17	79.3333
8.95201	33	10.6667	135
8.98505	33.3333	3.33333	45.6667
9.01808	34	7	57.3333
9.05111	31.6667	16	79.3333
9.08415	30.3333	17	54.6667
9.11718	33.6667	12.6667	75.3333
9.15021	33.6667	12.6667	75.3333
9.18325	34.3333	8.66667	41.6667
9.21628	27	18	52.6667
9.24931	35	21.3333	71.6667
9.28235	33.6667	10.6667	79.6667
9.31538	30	19.6667	18.3333
9.34841	27.6667	17	96.3333
9.38144	27.6667	17	96.3333
9.41448	32.3333	19.6667	56
9.44751	30	13	51.6667
9.48054	29.3333	12.3333	55.3333
9.51358	26.6667	14	53.3333
9.54661	23	10	1.33333
9.57964	26.6667	15	17.3333
9.61268	23.3333	8.66667	17.3333
9.64571	27.3333	5.66667	10.6667
9.67874	25.6667	9.33333	0
9.71178	25.6667	9.33333	0
9.74481	24	4.66667	20.6667
9.77784	27	5.66667	10
9.81088	23	0	2
9.84391	23.3333	2.33333	7.66667
9.87694	23.6667	4.66667	25.3333
9.90998	24.6667	0	32
9.94301	24.6667	0	32
9.97604	26.6667	1	56.6667
10.0091	20.6667	2	2.66667
10.0421	21	1	0
10.0751	21	1	0.333333
10.1082	18.6667	1	13.3333
10.1412	24	0	36.3333
10.1742	24	0	36.3333
10.2073	21	0	53.3333
10.2403	24.3333	0	14.6667
10.2733	24.3333	0	14.6667
10.3064	22	0.333333	20.6667
10.3394	27	0	8
10.3724	24.3333	1.33333	9.66667
10.4055	24.3333	1.33333	16.3333
10.4385	22.6667	0	0
10.4715	26.6667	0.666667	0
10.5046	26.6667	0.666667	0
10.5376	27	0	14.6667
10.5706	28.3333	0	0
10.6037	36	0	0
10.6367	36.3333	0	0
10.6697	31	2.33333	0
10.7028	39.6667	1.66667	10
10.7358	39.6667	1.66667	10
10.7688	36	6	6.66667
10.8019	36.3333	11.3333	32.6667
10.8349	36.3333	11.3333	32.6667
10.8679	32	4.66667	29.3333
10.901	38	7	1
10.934	30.3333	11.6667	12
10.967	30.3333	11.6667	12
11.0001	22.6667	8.33333	14.3333
11.0331	31.6667	4	0
11.0661	31.6667	4	0

## Sheet: Fig. 4e
group	MFI of DMSO			MFI of Rapamycin
V	0.0229875	0.131588	0.114921	0.0380962	0.034639	0.087179
KAT81-68-FKBP12	0.038917	0.039687	0.040646	0.0565586	0.03417	0.032938
IRF1115-325-FRB-Gal4 DBD	2.73506	2.75433	2.58273	2.79446	2.8311	2.74644
KAT81-68-FKBP12+IRF1115-325-FRB-Gal4 DBD	2.74998	2.74787	2.68603	4.86595	4.65659	4.49985

## Sheet: Fig. 4f
Rapamycin (μM)	mEGFP relative intensity
0	1	0.983978	1.03106
0.0001	0.999238	0.980782	1.0262
0.001	1.03802	1.03019	1.02624
0.01	1.12438	1.16275	1.18418
0.0333	1.54522	1.50006	1.47984
0.1	1.63005	1.66058	1.59642
1	1.69241	1.6616	1.68609
10	1.74034	1.68473	1.66821

## Sheet: Fig. 4j
Distance (nm)	KAT8-AF594	IRF1-AF405	sfGFP
0	0	0	0
33	0	0	0
65	0	0	0.048625
98	0	0	0.119275
131	0.127602	0	0.259192
163	0.127602	0	0.259192
196	0.238039	0.122307	0.47662
228	0.38327	0.422703	0.725703
261	0.39033	0.615694	0.853343
294	0.662639	0.704639	0.927243
326	0.712563	0.875814	1
359	1	1	0.994704
392	0.997983	0.942942	0.807486
424	0.63087	0.902665	0.638743
457	0.66869	0.724777	0.4833
489	0.298047	0.627442	0.302943
522	0.029772	0.290126	0.008365
555	0	0	0
587	0	0	0
620	0	0	0
653	0	0	0
685	0	0	0

## Sheet: Fig. 4k
	Colocalization	No colocalization
No IFN-γ	0	21
IFN-γ	18	4
