# Supplementary material for: Disrupting the phase separation of KAT8–IRF1 diminishes PD-L1 expression and promotes antitumor immunity
Source: Nat Cancer. 2023 Mar 9;4(3):382–400. doi: 10.1038/s43018-023-00522-1 (PMC10042735; doi:10.1038/s43018-023-00522-1)
Supplement: Supplementary file 15 — Statistical source data. [file 43018_2023_522_MOESM15_ESM.xlsx]

## Sheet: Fig. 5f
50 nM	500 nM	5 μM
1	14.7823	35.4519
1	22.3876	40.5862
1	13.6101	29.6847

## Sheet: Fig. 5g
Droplet	Bulk
1	36.963
1	41.2468
1	43.81

## Sheet: Fig. 5j
	IgG			sgNC			KAT8 sg1			KAT8 sg2
primer1	0.008549	0.010525	0.00882	0.479632	0.562529	0.554785	0.25349	0.241484	0.22688	0.194791	0.152301	0.210954
primer2	0.014478	0.013602	0.01101	0.570382	0.572362	0.619854	0.241484	0.257921	0.249135	0.25437	0.239816	0.270744

## Sheet: Fig. 5l
	IgG			WT			K78R
primer1	0.004613	0.004395	0.00438	0.568408	0.554785	0.580352	0.050766	0.05954	0.051296
primer2	0.009519	0.013462	0.010598	1.53687	1.52626	1.3333	0.148651	0.138216	0.148137

## Sheet: Fig. 5n
Distance (μm)	TagBFP-KAT8	IRF1-mCherry	RNA Pol II-S5P		Distance (μm)	TagBFP-KAT8	IRF1 K78R-mCherry	RNA Pol II-S5P
0	80	0	37		0	30	0	11.143
0.026361	96.667	3	44.333		0.026366	33.714	0	25.143
0.052723	100.667	8.333	31		0.052733	37	0.286	24.571
0.079084	112.333	4.333	47.667		0.079099	37.714	0.143	24
0.105446	122.333	7.333	39.333		0.105465	46	0.143	24.714
0.131807	127.333	9	54.333		0.131832	49.714	1.429	38.429
0.158168	150.333	18.333	47.667		0.158198	51.571	4.286	39.429
0.18453	147.667	22.667	53		0.184564	54.286	8.714	51.857
0.210891	159	30.667	49.667		0.210931	62.143	15.143	54.286
0.237252	168.667	37.333	55.333		0.237297	62.143	15.143	54.286
0.263614	166.333	51	49		0.263663	66.286	28	41.286
0.289975	166.333	51	49		0.29003	71.143	33.857	58.714
0.316337	187	62.667	54		0.316396	78.286	33.571	61.714
0.342698	186	66.667	46		0.342762	79.857	43.429	72.286
0.369059	191	80.333	35.667		0.369129	86.429	49.857	49.286
0.395421	195	82.333	51.667		0.395495	85.857	53	45.429
0.421782	190	87.333	49		0.421861	91.429	59.143	51.857
0.448143	202.333	93.667	45.667		0.448228	96.286	67.143	40.857
0.474505	205	96	64.667		0.474594	101.286	71.714	51.429
0.500866	205	96	64.667		0.50096	105.714	75	50
0.527228	197.667	105.333	55		0.527327	105.714	75	50
0.553589	211.333	113.667	77.667		0.553693	104.857	86.714	48
0.57995	201	114.667	57		0.580059	110.286	89.714	63
0.606312	190.667	117.667	66.667		0.606426	114.143	97.857	46.571
0.632673	183	113	77.333		0.632792	116.714	100.143	51.571
0.659034	176.667	121.333	71.333		0.659158	121.286	98.429	66.286
0.685396	166.667	123	58.333		0.685525	120.286	102.714	56.143
0.711757	166	120.333	56		0.711891	120.286	112.429	57
0.738119	164	118.333	76.667		0.738257	122.714	111.857	57.571
0.76448	145.667	119.333	78.333		0.764624	126.857	112.714	50.429
0.790841	143.333	118.667	78.667		0.79099	126.714	118.429	48.857
0.817203	143.333	118.667	78.667		0.817356	130	122.714	47.857
0.843564	140.333	120.667	47.333		0.843723	138.571	120.143	48.429
0.869925	133.667	111	85		0.870089	137.286	124.571	48.286
0.896287	133.667	109	87.667		0.896455	141.571	122.571	41.857
0.922648	111	112.667	77		0.922822	139.429	132	56.714
0.94901	110.667	107	83		0.949188	149.429	129.571	51.286
0.975371	107.333	111.667	74.667		0.975554	145.286	128.143	44
1.00173	100	108.667	57.667		1.00192	150.571	126.857	34.714
1.02809	101.333	114.333	63		1.02829	146	133.857	34.714
1.05445	91.667	103.333	69.333		1.05465	152.714	132.429	36.143
1.08082	84.667	103.667	59.667		1.08102	160.714	130.714	38.857
1.10718	83.333	101.667	61.333		1.10739	158.571	141.286	39.571
1.13354	80.333	97.667	75.667		1.13375	158.571	141.286	39.571
1.1599	69.667	94.667	76.667		1.16012	151	138.429	50.857
1.18626	68	100.333	77		1.18649	164.857	140.429	57.143
1.21262	55	88	66		1.21285	161.143	142.857	52.429
1.23899	52	76	69.667		1.23922	163.429	143.286	35.857
1.26535	52	76	69.667		1.26558	163.429	143.286	35.857
1.29171	47.333	73.667	45.333		1.29195	166.429	143.143	43.857
1.31807	43.333	55.667	53.333		1.31832	164.857	146	43.429
1.34443	43.333	65.667	36.333		1.34468	165.857	148.286	63.857
1.37079	43.333	56.333	43.333		1.37105	160.571	153.429	46.571
1.39715	44.667	62.667	23		1.39742	161.714	150.571	53.429
1.42351	41.667	66	34.667		1.42378	163.571	153.857	64.857
1.44988	37.333	52.667	46.667		1.45015	162.857	154.571	48.429
1.47624	26.333	43	44		1.47652	158.143	152.286	61.571
1.5026	27.333	42.667	28.333		1.50288	153.571	154.143	44.429
1.52896	26.333	41.333	26.667		1.52925	151.429	151.286	52.857
1.55532	22	31.667	21.667		1.55561	151	157.429	43.857
1.58168	22	31.667	21.667		1.58198	151	157.429	43.857
1.60804	19.667	24.667	34.333		1.60835	148.143	155.143	56.286
1.63441	20.333	31	45.667		1.63471	142.286	145.714	47.857
1.66077	23.667	30	48		1.66108	140.857	147.286	47.429
1.68713	17	24.667	69		1.68745	142	152.571	38.286
1.71349	14.667	27	48.333		1.71381	138	150.857	28.714
1.73985	13.667	23	30		1.74018	135.714	144.143	36.857
1.76621	7.667	15	27		1.76655	130.429	143.429	32.714
1.79257	7.667	15	27		1.79291	129.286	145.286	24.429
1.81893	8.667	10	49.333		1.81928	126	147.857	19.143
1.8453	3.667	19.333	39.333		1.84564	121.571	136.857	13.286
1.87166	7	12.667	17		1.87201	121.571	136.857	13.286
1.89802	8.667	5	25		1.89838	114.286	136.857	32
1.92438	6.667	2.333	41		1.92474	112.286	126.714	34.714
1.95074	2.333	1.333	21		1.95111	113.571	128.714	27.714
1.9771	5	0	13.667		1.97748	109.714	120	36.286
2.00346	3.333	0	49.333		2.00384	109.714	120	36.286
2.02983	3.333	0	49.333		2.03021	107	123.286	38
2.05619	3	0	21.333		2.05657	103.143	120.143	40.571
2.08255	8	0	17.333		2.08294	100.857	109.429	35.714
2.10891	3.333	0	20		2.10931	94.714	106.286	48.857
2.13527	2	0	31		2.13567	90.857	106.714	50.857
2.16163	3.333	0	14		2.16204	92.429	104.286	39.571
2.18799	2.667	0	39.667		2.18841	90.429	106.143	41.857
2.21436	4.333	0	18		2.21477	78	103.714	46.571
2.24072	0.333	0	21		2.24114	75.143	97.571	55.286
2.26708	2.333	0	28.333		2.2675	71.857	95.143	39.286
2.29344	0	0	22		2.29387	66.714	93.429	63
2.3198	3.333	0	12.667		2.32024	66.714	93.429	63
2.34616	2.667	0	6.667		2.3466	61.143	87	55.429
2.37252	4	0	9.667		2.37297	60.429	86.714	60.571
2.39888	1.333	0	21		2.39934	56	77.286	47
2.42525	2.333	0	0.667		2.4257	49.857	76.857	38.143
2.45161	3.667	0	4		2.45207	50.143	73	48
2.47797	3	0	8.333		2.47844	45.286	67.286	48.286
2.50433	0.333	0	3.667		2.5048	48.714	63.286	51.571
2.53069	1	0	14.333		2.53117	39.857	59	42.429
2.55705	1	0	14.333		2.55754	36.429	58	51.571
2.58342	2.667	0	7.667		2.5839	39.143	53.429	74.286
2.60978	0.333	0	22.667		2.61027	39.143	53.429	74.286
2.63614	0.333	0	9		2.63663	32.571	48.143	66
2.6625	0	0	15		2.663	29	43.571	76.429
2.68886	0	0	18.667		2.68937	29.429	42.286	64.857
2.71522	0.333	0	13		2.71573	21.714	39.286	88.286
2.74158	0.333	0	26		2.7421	21.143	34.857	111
2.76794	0.333	0	8.667		2.76846	20.143	32	106.143
2.79431	0.333	0	8.667		2.79483	18.857	24	137
2.82067	0.333	0	13.333		2.8212	18.714	18.714	121.571
2.84703	0	0	14.667		2.84756	17.143	14	129.714
2.87339	0.667	0	10.667		2.87393	18.429	9.714	132.571
2.89975	2	0	8		2.9003	12.857	7.429	114.857
2.92611	7.667	0	7.667		2.92666	12.714	4.857	120.714
2.95247	3.333	0	12.333		2.95303	11.286	0.714	117.286
2.97884	2.333	0	9.667		2.9794	13.429	0	115.286
3.0052	2.333	0	9.667		3.00576	12.143	0	79.857
3.03156	2.333	0	10		3.03213	9.857	0	83.857
3.05792	2.333	0	10		3.0585	8.714	0	79
3.08428	0	0	2.333		3.08486	10.714	0	56.571
3.11064	2.667	0	16.667		3.11123	7.857	0	54.143
3.137	3.333	0	15.667		3.13759	6.714	0	48.143
3.16337	3.333	0.333	8		3.16396	5.143	0	53.714
3.18973	4	0	13.667		3.19033	5	0	44
3.21609	6.667	0	13.667		3.21669	4.714	0	41.143
3.24245	5	0.333	2		3.24306	3	0	42.857
3.26881	5.333	1	15		3.26943	5.286	0	42
3.29517	8	0	13		3.29579	3	0	30.429
3.32153	8	0	13		3.32216	4.143	0	43.143
3.34789	7.333	0	17.667		3.34852	4.143	0	43.143
3.37426	6.333	0	27.667		3.37489	3.714	0	61.714
3.40062	7.667	0	21.333		3.40126	3.286	0	43.429
3.42698	6.667	1	26.667		3.42762	2	0	49.571
3.45334	8	2.667	28.333		3.45399	3.714	0	64
3.4797	8.667	2.667	22		3.48036	2.571	0	47.714
3.50606	5.667	3.667	48.333		3.50672	1.857	0	60.714
3.53242	6.333	2.333	49		3.53309	0.571	0	61.571
3.55879	10.333	3.333	52.333		3.55946	0.714	0	42.571
3.58515	6.667	3	31		3.58582	1.857	0	32.143
3.61151	14	4	72		3.61219	0.286	0	39.429
3.63787	11.667	6.333	71.333		3.63856	0.857	0	39.429
3.66423	15.667	5	47.667		3.66492	1.429	0	34.571
3.69059	15.333	8.333	86.667		3.69129	0	0	24.429
3.71695	18.333	8.667	51.333		3.71765	1.571	0	24.143
3.74331	24.667	13.333	65.333		3.74402	0.143	0	21.857
3.76968	24.667	13.333	65.333		3.77039	1.143	0	11.714
3.79604	26.333	10.667	61		3.79675	1.857	0	7
3.8224	34.333	11.667	74.333		3.82312	1.286	0	4.143
3.84876	37	7.667	71		3.84949	1.571	0	3.429
3.87512	39	13	75.333		3.87585	1.429	0	1
3.90148	38	12.333	55.667		3.90222	0.571	0	3.714
3.92785	51.333	14	52.667		3.92858	0.857	0	5.143
3.95421	50	15.667	54		3.95495	1.429	0	1
3.98057	54	16.667	42		3.98132	1.571	0	2.143
4.00693	64.667	22.667	52.667		4.00768	1.143	0	0.857
4.03329	56.333	24	51.667		4.03405	1.714	0	1.143
4.05965	68.333	28	57.333		4.06042	0.714	0	0
4.08601	68.333	28	57.333		4.08678	0.714	0	0
4.11238	71.667	23	60		4.11315	0.286	0	0
4.13874	88	34.333	78.333		4.13952	0.714	0	0.286
4.1651	90	42	83.667		4.16588	1.286	0	2.429
4.19146	82.667	45	68.333		4.19225	3.571	0	0
4.21782	93.667	52	73		4.21861	2.571	0	0
4.24418	107	54	57.667		4.24498	1.429	0	2.143
4.27054	110.333	55.667	57.333		4.27135	2	0	2.143
4.2969	110.333	55.667	57.333		4.29771	3.143	0	3.143
4.32327	120.333	62.667	61.333		4.32408	4.857	0	9.286
4.34963	132	69.667	58		4.35045	5.857	0	5.143
4.37599	136	70.333	67		4.37681	5.143	0	10
4.40235	142	80.333	59		4.40318	4.714	0	6.571
4.42871	134.667	89.333	67.333		4.42955	5.143	0	8.857
4.45507	134.333	86.333	64.333		4.45591	5.857	0	8.857
4.48143	153.667	96	65.667		4.48228	4.857	0	8.714
4.50779	151	98	70		4.50864	6.857	0	4.857
4.53416	145	101.333	68.333		4.53501	5.429	0	6.571
4.56052	157	97.333	69.333		4.56138	4.143	0	15.286
4.58688	156.333	102.667	70.667		4.58774	10.571	0	1.429
4.61324	152.333	110	65		4.61411	6.429	0	9.571
4.6396	157	111.333	59.667		4.64048	8.286	0	6.429
4.66596	158	118.333	74.333		4.66684	6.714	0	8
4.69233	150	114.333	49.333		4.69321	6.714	0	8
4.71869	147.667	107	56		4.71957	9.286	0	3.286
4.74505	147	115	49		4.74594	7.571	0	5.143
4.77141	134.667	110	63		4.77231	10.143	0	6.143
4.79777	124	115.667	79.333		4.79867	7.143	0	23.143
4.82413	123.667	104.667	78		4.82504	7.143	0	23.143
4.85049	123.667	104.667	78		4.85141	11.429	0	6.571
4.87685	118	110.333	73.333		4.87777	10.571	0	9.857
4.90322	111.333	105	72		4.90414	9.429	0	21.429
4.92958	116.667	99.667	89.667		4.93051	8.286	0	15.286
4.95594	102.333	109.667	59		4.95687	9.286	0	31.143
4.9823	101.333	104.667	56		4.98324	11.571	0	38.714
5.00866	85.667	97.667	57.667		5.0096	7.429	0	23.571
5.03502	86	96	71.667		5.03597	9.429	0	32.429
5.06138	86	96	71.667		5.06234	11	0	21.429
5.08774	75.667	81.333	39.333		5.0887	13.143	0	23
5.11411	69.333	80	22		5.11507	13.143	0	23
5.14047	61.667	75	41.333		5.14144	10.429	0	16.714
5.16683	55	77.333	42		5.1678	12.143	0	28.857
5.19319	56.667	67.667	26.667		5.19417	14	0	24.143
5.21955	52.333	64.667	36.333		5.22053	14.286	0	17.429
5.24591	41.667	56.667	61.667		5.2469	15.143	0	34.714
5.27227	39	53	64.333		5.27327	12.714	0	37.857
5.29864	38	52	45		5.29963	14.857	0	31.857
5.325	32.667	39	40		5.326	17.714	0	56.857
5.35136	32	29.667	52.667		5.35237	15.571	0	59.429
5.37772	32	29.667	52.667		5.37873	15.857	0	58.429
5.40408	25.667	39.667	60.667		5.4051	13.571	0	68.857
5.43044	23.667	21.667	64.667		5.43147	13.571	0	68.857
5.45681	22	17.333	72.667		5.45783	16.143	0	81.714
5.48317	22.333	19	50.667		5.4842	16.143	0	60.571
5.50953	21	16.333	34.333		5.51056	16.857	0.429	62.143
5.53589	17.333	19.333	33.667		5.53693	19.143	0.143	78.571
5.56225	18.667	3	53		5.5633	19.143	0.143	78.571
5.58861	21.333	5	30		5.58966	17.714	0	75.143
5.61497	17	9.333	16.333		5.61603	18.286	0	88.714
5.64133	13.667	2.333	20.333		5.6424	20.571	0	91.857
5.6677	17.667	1.333	28		5.66876	21.571	0	103.571
5.69406	18.667	4.333	28		5.69513	22.286	0.286	138.714
5.72042	17.333	4	27.667		5.72149	21.429	0.286	129.286
5.74678	17.667	2.667	32.333		5.74786	22	0	135.714
5.77314	22.667	8	19.667		5.77423	25.429	0.714	125.143
5.7995	21.333	6	19.333		5.80059	23	0	164.429
5.82586	21.333	6	19.333		5.82696	25.714	1	163.714
5.85222	18	7.333	16.333		5.85333	27.143	2.143	160.429
5.87859	21.333	12.333	5		5.87969	27.571	0.571	146
5.90495	22	11.667	19.667		5.90606	30.143	1.857	120.571
5.93131	21	18	20		5.93243	30.571	2.714	139
5.95767	26.333	14.667	22.667		5.95879	28.714	2.286	105.714
5.98403	22.667	16.667	12.667		5.98516	27.714	1.714	99.571
6.01039	25	18.667	27		6.01152	28.857	6.143	95.714
6.03676	25.333	24.667	34		6.03789	31	5	91.143
6.06312	28	22.667	47.333		6.06426	33.571	5.857	83.143
6.08948	23.667	32	49.667		6.09062	34.143	6.714	68.857
6.11584	32	31	38.667		6.11699	34.286	7.286	78.714
6.1422	32	31	38.667		6.14336	35.143	9.857	84.571
6.16856	24.333	36	33.667		6.16972	35.143	9.857	84.571
6.19492	25.333	35	47.667		6.19609	38.143	14	78.429
6.22128	25.667	34	32		6.22246	32.714	16.286	86.571
6.24765	24.333	37	35.333		6.24882	34.857	14.857	100.143
6.27401	27	47	19.333		6.27519	33.571	14.429	85.714
6.30037	27.667	46	29.333		6.30155	34.857	17.714	86.286
6.32673	23.333	51.667	32		6.32792	36.143	23.286	78.857
6.35309	23.333	51.667	32		6.35429	39.714	22.571	101.143
6.37945	27	50.667	36.667		6.38065	41	24.714	100.571
6.40581	30.333	50.333	45.333		6.40702	44.857	22.714	90.714
6.43218	33.667	61	55		6.43339	43.286	23.286	87.571
6.45854	21.333	56	31.333		6.45975	43.286	23.286	87.571
6.4849	25	57.333	36.333		6.48612	50	27.143	78.857
6.51126	26.667	60	28		6.51248	51	33.286	83.429
6.53762	26.667	68	42.333		6.53885	49.143	30.857	76.857
6.56398	24	60	39		6.56522	52.857	34.143	76.571
6.59034	24	60	39		6.59158	54.286	34.714	70
6.6167	28.333	56.667	25.667		6.61795	55.286	36.571	61.286
6.64307	26.333	62.333	32.667		6.64432	57.286	34.571	67.429
6.66943	23	65.333	31		6.67068	56.857	42.286	83.714
6.69579	27	60	32.333		6.69705	57.714	48.714	61.429
6.72215	29.667	55	37.333		6.72342	62.429	50.571	79.286
6.74851	28	59	21.333		6.74978	66.143	52	73.143
6.77487	24.667	59	48.667		6.77615	64.714	54	77.286
6.80124	23.667	57	29		6.80251	66.429	55.429	74.429
6.8276	24.667	53.667	32		6.82888	65.286	55	60.857
6.85396	27	47	17.333		6.85525	68.143	61.857	38.429
6.88032	22.333	51	22.333		6.88161	73.857	63.429	55.857
6.90668	27	50.667	49		6.90798	73.857	63.429	55.857
6.93304	21.333	46	22		6.93435	72	68.429	40.857
6.9594	24.333	41	38		6.96071	73.571	69.571	55.857
6.98576	24	41	50		6.98708	77.286	79.429	46.429
7.01213	24	37.333	76.333		7.01345	78.714	75.857	62.571
7.03849	24	39	61		7.03981	82	77.571	61.143
7.06485	28.333	39	64.667		7.06618	86.857	81.143	53.286
7.09121	24.667	30.667	74.667		7.09255	89.429	85	50.571
7.11757	24.667	30.667	74.667		7.11891	89.429	85.286	47.714
7.14393	27.333	29.333	59.667		7.14528	91.857	90	43.571
7.17029	33	40	75.333		7.17164	92.571	85.429	46
7.19665	31	29.333	76		7.19801	92.571	85.429	46
7.22302	30.333	27	88.667		7.22438	92.857	98.714	60.429
7.24938	29	26.333	54.333		7.25074	103	105.286	37.857
7.27574	32	27.333	45		7.27711	100.429	103.286	47.714
7.3021	33.667	29	52.667		7.30347	99.286	106.286	58.286
7.32846	32.333	26	55.333		7.32984	102.571	108.571	60.143
7.35482	32.333	26	47		7.35621	103.714	114.429	51.714
7.38119	43	29.333	42.333		7.38257	106.143	108.857	39
7.40755	49.333	26.667	42.667		7.40894	101.857	118.143	54
7.43391	46.333	35.667	42.333		7.43531	112.714	114.857	55.143
7.46027	53.667	38.333	28		7.46167	109.857	113.143	53.571
7.48663	58.333	30.333	24.333		7.48804	111.571	118	41.143
7.51299	69.667	25	34.333		7.51441	117.571	125.286	33.714
7.53935	83.333	32.667	14.667		7.54077	113.286	128	25.286
7.56571	83.333	32.667	14.667		7.56714	116	127	25.429
7.59208	89	28.333	18.333		7.59351	118.714	130.429	29.857
7.61844	93.667	30.333	16.667		7.61987	123.286	135.571	6.429
7.6448	105.667	41.333	21		7.64624	123.286	135.571	6.429
7.67116	111.333	41.333	21.667		7.6726	117.571	137.714	8.571
7.69752	108.667	43	46.333		7.69897	121.429	131.714	12
7.72388	116.333	49.667	50.333		7.72534	121.571	128.286	6.857
7.75024	114	54	48.333		7.7517	116.143	137	14.429
7.77661	114	53.667	59		7.77807	119.857	134.571	7.714
7.80297	124.333	56.333	45.333		7.80444	118.571	139.143	6.143
7.82933	123.333	57.333	65		7.8308	119	140.143	18
7.85569	112.333	62.667	110		7.85717	119.429	131.714	23.429
7.88205	112.333	62.667	110		7.88354	118	133.429	25.429
7.90841	101.333	66.333	85		7.9099	116.857	132.143	24.429
7.93477	97	64	75.333		7.93627	116.857	132.143	24.429
7.96113	98.667	67	60.667		7.96263	109	137.571	38.571
7.9875	84.667	68.667	78.333		7.989	107.571	138.857	40.571
8.01386	85.667	71	53.333		8.01537	111.714	135	44.286
8.04022	79.333	73.667	71.667		8.04173	106.143	131.143	40.429
8.06658	70	70.333	72		8.0681	104.714	135.714	49.143
8.09294	62.333	66.333	96		8.09446	103.286	131.571	48.857
8.1193	62.667	67.667	77.333		8.12083	107.429	134	55.857
8.14566	63.667	64.333	67.333		8.1472	103.714	132.143	45.714
8.17203	60.667	68.667	77.333		8.17356	101.857	132.143	63.429
8.19839	56.667	65	62		8.19993	101.143	126.714	47.143
8.22475	52.667	66.333	69		8.2263	98.571	124.571	42.571
8.25111	54.667	62.333	65.333		8.25266	98.571	124.571	42.571
8.27747	45	70.333	70		8.27903	99.857	124.714	40.286
8.30383	40.333	61	93.667		8.3054	97.571	126	37
8.33019	40.333	61	93.667		8.33176	97	128.429	27.571
8.35656	32.333	56	70		8.35813	94.857	119.857	47.714
8.38292	27	54	75.667		8.38449	95.429	116.571	45.286
8.40928	28.667	55	68.667		8.41086	89	122.571	32
8.43564	21	53.333	59.333		8.43723	90.857	120.286	42.286
8.462	22.333	44.333	43.667		8.46359	91.143	122.143	42
8.48836	21	41	49		8.48996	89.571	124	30.714
8.51472	19	41.667	41.333		8.51633	87.857	120.429	37.429
8.54109	14.333	41	59		8.54269	87.857	120.429	37.429
8.56745	14.667	41	43		8.56906	85.714	119.857	35.286
8.59381	13	27.667	19.667		8.59543	84.429	112.286	33.857
8.62017	8	24.333	16.667		8.62179	84.286	120.429	27.857
8.64653	8	24.333	16.667		8.64816	79.429	110.857	31.286
8.67289	8.333	20.667	20.667		8.67452	79.429	110.857	31.286
8.69925	9.667	15.667	17.667		8.70089	75.286	112.429	28
8.72561	8.333	14.667	17.333		8.72726	70.857	108.571	22.143
8.75198	10.333	12	13.667		8.75362	70.429	103.143	43
8.77834	7.667	7	22		8.77999	62.714	102.857	43.286
8.8047	10.333	9	11.667		8.80636	61.286	99.857	27.714
8.83106	11.333	10.667	31		8.83272	59.286	99.571	45.857
8.85742	11.333	10.667	31		8.85909	56.714	101.143	54.714
8.88378	10	3.667	20.333		8.88546	56.143	98.571	44.143
8.91014	7.667	4.667	10.667		8.91182	60.571	96.714	40.714
8.93651	8.333	8	17.333		8.93819	52.429	93.571	44.286
8.96287	7	4.667	11.333		8.96456	52.571	85.571	40.714
8.98923	5	2.333	11.333		8.99092	52.571	85.571	40.714
9.01559	5	3	10.333		9.01729	50.286	84	41
9.04195	8	2.333	0		9.04365	47.143	78.857	45.429
9.06831	4.333	0	0		9.07002	48.429	76.857	39.286
9.09467	3.667	0	7		9.09639	49.571	77.143	30.571
9.12104	2	4	2.333		9.12275	50	76.143	36.429
9.1474	2	2.333	7.333		9.14912	45.857	66.714	40.286
9.17376	4.333	1.333	0		9.17549	44.286	67	42.571
9.20012	5.667	0.667	2.667		9.20185	44.857	65.571	37.143
9.22648	0.667	1.333	2.333		9.22822	40	59.714	40.143
9.25284	0.333	0.333	19.667		9.25458	35.857	56.571	39.286
9.2792	0.667	0	9		9.28095	35.857	56.571	39.286
9.30556	0.667	0	3.667		9.30732	40.571	51.857	41.571
9.33193	1.667	0	2.333		9.33368	35.714	46.857	47.286
9.35829	0.333	0	7.333		9.36005	35.714	43.286	33
9.38465	0.333	0	0		9.38642	34.857	43.143	59.143
9.41101	0.333	0	0		9.41278	34.857	43.143	59.143
9.43737	2.333	0	0		9.43915	33.429	41	43.286
9.46373	0	0	0		9.46551	30.429	37.857	29.143
9.4901	2.333	0	0		9.49188	31.714	31.143	34
9.51646	2.333	2	0		9.51825	29.429	32.571	33.857
9.54282	0.667	2	5		9.54461	27.143	26.429	32.143
9.56918	1	0	0		9.57098	27.714	27.857	35.571
9.59554	0.667	0	1.667		9.59735	26.714	24.429	36.571
9.6219	0.667	0	1.667		9.62371	28.286	26.571	43.143
9.64826	0.667	0	0		9.65008	22.571	15.714	44.143
9.67463	0	0	0		9.67645	23.429	15.571	56.714
9.70099	0	0	0		9.70281	22.571	10.571	58.143
9.72735	1	0	0.667		9.72918	22.571	10.571	58.143
9.75371	3.667	0	2.667		9.75554	23	7.571	66.286
9.78007	0.333	0	2.667		9.78191	23.571	5.714	76.143
9.80643	2.333	0	4.667		9.80828	22.286	4.286	74.714
9.83279	2.667	0	15.667		9.83464	22.857	1.286	70.714
9.85915	2.333	0	2.667		9.86101	21.429	1	77.143
9.88552	0	0	11		9.88738	18.714	0.857	102.286
9.91188	0.667	0	14.667		9.91374	16.143	0	82.429
9.93824	0.667	0	14.667		9.94011	16.429	0	126.286
9.9646	1.333	0	24.333		9.96648	18.429	0	109.429
9.99096	3	0	6		9.99284	15.857	0	132.857
10.0173	0.667	0	4		10.0192	15.857	0	132.857
10.0437	3.333	0	13.333		10.0456	14.571	0	118.571
10.0701	3.333	0	20.667		10.0719	12	0	134.571
10.0964	6.333	0	5		10.0983	11.857	0	140
10.1228	5.333	0	6		10.1247	11.857	0	101.714
10.1491	7	0	6		10.151	11.143	0	107.143
10.1755	8	0	0		10.1774	11.714	0	98.714
10.2019	5.667	0	8.333		10.2038	10.857	0	88.571
10.2282	9.333	0	11.333		10.2301	6.714	0	100.714
10.2546	8.667	0	0		10.2565	10.429	0	83.286
10.2809	9.667	0	17.667		10.2829	5	0	65
10.3073	13	0	12.333		10.3092	7.286	0	65.143
10.3337	9.667	0	9		10.3356	7.714	0	61.571
10.36	13.333	0	11.667		10.362	7	0	57.571
10.3864	13.333	0	11.667		10.3883	5.286	0	39.143
10.4127	17.667	0	20.667		10.4147	7.286	0	37.429
10.4391	20.333	0.667	11.667		10.4411	6.143	0	44.714
10.4655	20.667	1	2.333		10.4674	6.429	0	32.429
10.4918	21.333	1.667	17		10.4938	7.571	0	52.571
10.5182	21.333	0.333	17		10.5202	9.286	0	25.714
10.5445	25.333	1.667	4.667		10.5465	8.429	0	42
10.5709	29.667	1.333	15		10.5729	7.143	0	33.143
10.5973	29.333	2.333	39.333		10.5993	8.571	0	45.571
10.6236	36.667	10	37.667		10.6256	7.143	0	44.857
10.65	41.667	8.333	26		10.652	8	0	40.714
10.6764	42.333	12	24.333		10.6784	7.286	0	26.429
10.7027	42.333	12	24.333		10.7047	5.571	0	26.714
10.7291	54	15	28.333		10.7311	6.714	0	38.857
10.7554	62.333	16	36.667		10.7575	6.714	0	38.857
10.7818	67.667	18.667	21.333		10.7838	5.714	0	56.143
10.8082	71	25.667	29		10.8102	6.714	0	42.143
10.8345	78	25.667	33.333		10.8366	7	0	36
10.8609	88.667	29	21.333		10.8629	6.286	0	49.143
10.8872	90.333	39.333	26.333		10.8893	2.714	0	47.143
10.9136	90.333	39.333	26.333		10.9157	6.429	0	44.143
10.94	99	45.667	30.333		10.942	3.429	0	25.286
10.9663	106.667	56.667	41.667		10.9684	2.714	0	37.857
10.9927	116	63.667	42.333		10.9948	4.429	0	27.571
11.0191	132.333	73	50.667		11.0211	2.429	0	20.571
11.0454	136.333	80.333	64.333		11.0475	2.571	0	24.286
11.0718	145.667	80.333	77.333		11.0739	2.857	0	29.714
11.0981	154.333	89	69.667		11.1002	4.286	0	25
11.1245	161	99.667	66.667		11.1266	3.714	0	16.714
11.1509	161	99.667	66.667		11.153	4.143	0	18
11.1772	164	109.667	48.333		11.1793	4	0	11.286
11.2036	176.667	114	55		11.2057	3.286	0	5
11.23	180	126.667	42.333		11.2321	3.714	0	7.857
11.2563	182.333	135.667	28		11.2584	2.857	0	12.429
11.2827	186	137.333	47.333		11.2848	4.429	0	4.857
11.309	196.333	129.667	67		11.3112	6.286	0	8
11.3354	189.333	136.333	60		11.3375	4.143	0	4.571
11.3618	179.333	124.667	60		11.3639	4.143	0	4.571
11.3881	179.667	127	96.333		11.3903	8.714	0	14.143
11.4145	190	137	66		11.4166	3	0	6.714
11.4408	193.667	150	82		11.443	4.857	0	11.857
11.4672	181	144	70		11.4694	5.143	0	7
11.4936	189.667	136.333	84		11.4957	5.143	0	7
11.5199	182	137.667	73.667		11.5221	6.857	0	15
11.5463	184.333	141.333	88		11.5485	8	0	10.714
11.5726	176	138	71.333		11.5748	9.143	0	16.571
11.599	182.333	147.333	81.667		11.6012	5.714	0	3.286
11.6254	164	138.667	108.333		11.6276	8.286	0	10
11.6517	171.333	140	94		11.6539	6.571	0	14.857
11.6781	171.333	140	94		11.6803	6.857	0	10.714
11.7044	160.667	133.667	94.667		11.7066	8.429	0	24
11.7308	158.333	124	90.333		11.733	10.143	0	6.714
11.7572	152.333	122	97.667		11.7594	8.143	0	13.143
11.7835	151.333	123.667	85		11.7858	8.143	0	13.143
11.8099	140.667	122	72.333		11.8121	7.857	0	48.571
11.8363	139.333	118.667	67.333		11.8385	5.714	0	36.714
11.8626	123	111.667	75		11.8649	6.714	0	37.143
11.889	117.333	112.667	72.333		11.8912	8.143	0	43.571
11.9153	110.667	112.333	76.667		11.9176	9	0	37.857
11.9417	92	104.667	73.333		11.9439	6.857	0	45.571
11.9681	77.333	94	58		11.9703	8.143	0	36.429
11.9944	79.333	92.667	90.333		11.9967	9.286	0	46.429
12.0208	60.667	92	70		12.023	7.429	0	36.857
12.0472	46	79	65.333		12.0494	6.429	0	48.429
12.0735	43	77.333	46.333		12.0758	6.571	0	44.714
12.0999	36.333	67.333	54.333		12.1021	6.571	0	44.714
12.1262	36.333	67.333	54.333		12.1285	6	0	35.714
12.1526	33	71	39.667		12.1549	6.429	0	43.143
12.179	25	59.667	49.667		12.1813	8.143	0	50
12.2053	24.667	54	34.667		12.2076	7.714	0	60.143
12.2317	25.667	55	28		12.234	7.714	0	60.143
12.258	17	48	15		12.2604	6.857	0	45.571
12.2844	17	44	9.667		12.2867	6.429	0	58.286
12.3108	14.667	39.333	26.667		12.3131	6.571	0	51
12.3371	17.667	28.667	25		12.3394	7.857	0	43.571
12.3635	19	27.667	25.667		12.3658	5	0	60.143
12.3898	15.333	25.333	23		12.3922	5.857	0	50.143
12.4162	12	22	19.667		12.4185	8.286	0	54.143
12.4426	12	22	19.667		12.4449	9.857	0	54
12.4689	12.667	18.333	8		12.4713	7.429	0	61
12.4953	14.333	17.333	13		12.4976	8.571	0	41.714
12.5216	11.333	16.333	19.333		12.524	8.714	0	55.571
12.548	12.667	15	30.667		12.5504	9	0	58.143
12.5744	11.333	12.667	21		12.5767	9	0	62.571
12.6007	14.333	10.333	32.333		12.6031	9.143	0	53.571
12.6271	8.333	13.667	13		12.6295	11.143	0	76.286
12.6535	10	10	19.667		12.6558	13	0	73.857
12.6798	6.667	5.667	22		12.6822	11.857	0	66.714
12.7062	8	10.333	18		12.7086	14.571	0	52.857
12.7325	6.333	8.667	10		12.7349	14.429	0	57.286
12.7589	8.667	8.667	13.667		12.7613	12.857	0	60.857
12.7853	3.333	0.333	8.667		12.7877	14.857	0	71.714
12.8116	6.333	0.333	16		12.814	16.429	0	71.857
12.838	2	6	8.333		12.8404	16.429	0	71.857
12.8643	7.667	2.333	6.333		12.8668	15.143	0	82.857
12.8907	7.667	2.333	6.333		12.8931	13.286	0	87
12.9171	3.667	0	16.667		12.9195	17.714	0	75.286
12.9434	3.333	0	14		12.9459	16.571	0	72.429
12.9698	5	0	33.333		12.9722	16.571	0	72.429
12.9962	5.667	0	18		12.9986	16.429	0	56
13.0225	3.333	0	29.667		13.025	21.857	0	60.571
13.0489	6.667	0	16		13.0513	21.286	0	48.857
13.0752	5	0	31.333		13.0777	27.857	0	37.429
13.1016	2	0	43.667		13.1041	28.143	0	53.857
13.128	1	0	30.667		13.1304	29.857	0	41.429
13.1543	3.333	1	27.333		13.1568	32.857	0.143	36.714
13.1807	2.667	0	31.333		13.1832	31.714	0	44
13.2071	2.667	0	31.333		13.2095	38	0.286	45.857
13.2334	3	0	29		13.2359	38.429	0.286	55
13.2598	4	0	26		13.2623	39.429	0.429	39.857
13.2861	2.333	0	25		13.2886	40.714	1.143	46.714
13.3125	1	0	30.667		13.315	42.857	1.143	41.571
13.3389	4.667	0	42.333		13.3414	45.143	2	46.857
13.3652	1.667	0	28.333		13.3677	45.857	4.286	55.571
13.3916	0.333	0	25.667		13.3941	50.143	11.857	53.143
13.4179	0.333	0	25.667		13.4205	53.143	12.429	46.714
13.4443	8.333	0	50.333		13.4468	52.714	12	46.571
13.4707	4.667	0	27.333		13.4732	58.571	16	50.429
13.497	4	0	35.667		13.4996	57.857	19.571	47.143
13.5234	4	0	33.667		13.5259	64.714	19.286	47.143
13.5497	4	0	43		13.5523	65.571	34.429	46.571
13.5761	4	0	43		13.5787	65.571	34.429	46.571
13.6025	4	0	27.333		13.605	70.143	33.286	55.286
13.6288	5.667	0	27		13.6314	73	38.143	55.857
13.6552	4.667	0	56.667		13.6578	78.857	50.857	38.571
13.6815	6	0	34
13.7079	9	0	37
13.7343	9	0	37
13.7606	8	0	56.333
13.787	7.667	0	57
13.8134	9	0	60.667
13.8397	8.667	0	55.333
13.8661	9.667	0	55.667
13.8925	10.667	0	43.333
13.9188	13.667	0	58
13.9452	9.667	0	57.333
13.9715	9.667	0	57.333
13.9979	16	0.667	66.333
14.0243	16	2.333	56.667
14.0506	14.667	1	67
14.077	16.667	0	74.667
14.1033	19	3.333	54
14.1297	13	6.333	76.333
14.1561	15	8.333	52
14.1824	15	8.333	52
14.2088	13.667	10	59.667
14.2351	11.667	5.333	57.667
14.2615	14	6	55.333
14.2879	11.333	8.333	40.333
14.3142	11	12.667	59
14.3406	17.333	15.333	45.667
14.3669	18.667	11.667	70.333
14.3933	15.667	13.667	54
14.4197	16.667	12.333	39
14.446	12.667	21.667	35.333

## Sheet: Fig. 5p
IRF1	K78R
0.257	1.371
0.017	2.657
1.097	0.154
0.994	3.017
0.703	2.503
3.566	7.217
2.52	0.737
0.017	2.04
2.109	0.017
0.497	1.046
0.034	1.68
0.926	2.709
2.143	0.103
2.263	0.189
0.171	1.543
0.771	0.017
0.206	0.034
1.011	7.697
0.48	1.183
8.04	0.634
0.017	3.943
0.017	1.046
4.577	2.452
0.017	0.703
1.286	3
0.017	3.086
1.749	10.989
1.749	10.44
4.989	3.772
1.594	0.823
1.937	0.84
0.96	0.789
0.017	0.034
0.737	2.006
5.194	0.223
1.303	2.074
0.137	4.526
5.52	2.332
1.423	6.172
13.492	3.429
0.017	1.714
0.017	3.909
1.937	2.606
1.629	2.812
0.36	3.48
0.017	5.932
2.777	2.143
0.034	5.212
0.069	0.326
1.011	3.189
1.097	1.594
1.149	5.692
8.537	0.017
1.114	3.137
3.052	3.566
6.223	1.457
1.92	3.069
0.531	1.731
1.32	0.377
0.686	11.263
0.223	1.766
0.6	1.303
2.109	0.017
2.897	5.109
0.446	0.017
1.32	2.332
2.572	1.337
0.017	0.651
0.017	1.114
0.034	0.069
0.017	8.623
3.686	4.063
0.017	1.046
0.257	0.017
0.017	1.44
0.823	0.069
0.24	0.96
0.651	0.343
1.183	1.851
0.874	2.194
0.017	13.32
0.137	1.474
3.737	0.549
0.017	2.28
0.034	2.177
0.051	3.857
3.686	1.834
2.057	1.097
6.137	1.834
4.732	1.663
1.131	0.771
0.017	0.326
1.217	3.617
0.171	4.063
1.371	0.891
6.394	1.114
1.32	0.24
0.137	3.257
0.017	6.257
5.726	4.937
0.531	0.017
1.766	1.526
0.446	0.326
1.251	2.434
1.611	0.017
0.943	0.017
0.223	2.572
5.383	0.034
4.834	5.126
1.92	0.789
1.629	1.697
5.572	1.269
0.48	1.457
0.017	1.8
0.703	2.434
3.326	2.846
2.657	0.034
1.183	2.863
0.086	0.291
2.726	1.337
3.257	0.103
0.309	1.217
2.966	2.657
2.469	0.429
3.926	1.783
0.017	0.051
0.96	0.823
0.377	2.709
8.04	0.463
2.006	0.326
0.137	2.4
2.452	1.046
0.017	3.84
4.303	4.989
1.509	2.503
4.594	6.394
0.274	3.669
0.154	0.069
0.017	0.669
1.766	6.652
0.84	0.034
0.651	3.926
3.069	0.069
0.137	2.777
1.354	0.017
0.549	1.594
1.697	2.503
0.257	2.057
0.257	3.086
13.166	0.36
2.589	0.137
5.503	6.223
0.48	0.017
0.223	0.137
3.909	4.903
0.154	6
0.994	10.543
0.463	2.349
2.229	0.309
0.017	2.623
1.131	4.132
1.646	0.017
16.201	1.766
4.543	0.394
1.783	0.48
2.126	5.4
0.017	4.646
3.669	0.531
2.589	0.84
2.434	0.069
1.251	0.36
1.286	4.269
2.194	1.971
2.743	3.343
0.943	3.634
0.24	0.686
1.423	0.737
0.017	0.6
0.24	0.377
0.034	3.017
3.24	0.017
1.217	0.017
2.914	0.017
0.017	0.017
2.126	3.497
2.091	0.017
1.783	0.017
1.851	2.897
1.697	3.72
1.337	2.777
9.943	13.56
2.897	2.983
0.343	0.651
0.017	3.994
0.069	1.217
0.291	0.034
2.349	0.189
3.326	3.72
0.034	2.4
1.389	0.943
5.126	0.669
0.017	2.949
2.366	2.897
1.423	2.194
1.029	0.36
2.949	4.354
0.343	1.817
5.092	0.12
0.446	9.635
5.949	1.971
1.509	0.017
2.657	4.423
0.377	3.96
0.257	1.08
1.937	4.166
4.474	4.303
0.034	1.817
2.537	4.097
1.56	1.474
5.04	0.651
1.766	2.143
2.314	1.851
7.183	0.823
9.977	2.057
2.486	4.457
3.754	0.154
3.103	2.194
2.537	6.24
0.36	2.983
2.109	1.526
4.509	3.994
1.663	2.572
5.074	4.663
1.56	2.091
0.874	3.857
1.2	0.206
1.971	5.743
7.337	0.583
2.777	5.537
0.72	1.937
0.789	4.56
0.703	0.103
0.531	6.549
0.051	0.017
0.771	1.149
2.194	2.109
0.017	1.114
0.291	2.623
2.006	4.012
0.017	0.943
6.034	7.235
0.086	0.137
2.88	1.834
1.2	3.069
0.017	0.034
2.383	2.297
0.051	7.406
0.137	0.017
0.446	1.509
2.417	1.286
3.086	1.097
2.212	0.857
1.8	2.417
1.44	1.2
11.435	2.64
0.017	19.869
1.989	3.909
0.514	0.566
0.017	3.566
1.406	1.989
0.686	2.829
1.029	1.971
10.32	2.074
0.017	0.703
0.36	0.36
1.629	1.783
9.875	0.257
0.017	2.743
0.017	0.069
1.286	0.411
3.343	2.109
8.657	1.954
4.389	2.074
2.28	3.12
2.332	0.36
0.737	0.634
4.766	10.475
0.977	3.994
0.977	2.949
5.229	4.046
0.051	2.297
2.194	1.611
0.017	2.314
2.349	4.183
0.189	5.16
3.206	1.389
0.017	1.56
1.989	4.629
1.371	0.36
2.794	3.926
0.617	1.114
1.714	2.366
1.491	0.017
0.034	0.72
0.017	1.08
11.486	0.034
12.72	0.017
0.051	0.069
0.051	0.137
0.48	0.017
4.046	2.76
0.017	0.017
0.12	0.017
0.017	3.326
1.663	4.423
4.492	4.817
3.994	2.366
2.417	0.326
1.217	0.034
0.926	1.92
0.017	1.44
7.423	2.932
7.577	0.429
0.36	1.474
4.646	1.303
0.051	6.566
0.034	0.926
1.491	4.286
0.069	0.36
6.6	3.772
0.017	0.463
0.017	2.366
3.069	8.4
1.166	10.08
1.337	1.68
1.509	3
5.452	1.371
0.171	2.914
0.96	3.103
0.017	0.514
0.874	6.086
3.12	2.194
10.526	6.652
6.823	1.234
5.246	0.806
0.017	2.846
0.017	6.24
0.017	2.692
2.674	1.337
2.64	0.24
1.234	1.8
3.137	1.509
1.234	0.017
2.572	0.686
1.183	3.549
0.429	4.166
9.395	0.034
0.891	2.949
2.246	0.72
0.394	1.457
0.051	5.623
0.309	0.017
1.663	1.611
0.017	5.64
1.234	0.394
1.063	17.332
0.069	1.217
0.891	1.697
5.092	2.812
0.12	2.794
1.08	0.857
0.566	0.086
4.252	0.069
0.771	2.674
0.686	0.034
0.206	0.017
1.234	0.034
1.32	0.017
0.017	1.731
9.24	0.017
5.16	0.154
0.617	1.32
0.206	4.046
2.794	0.257
18.001	0.034
0.017	0.017
2.263	4.046
0.034	0.017
0.034	2.983
2.469	2.88
0.429	8.657
2.572	0.377
2.246	1.371
0.086	9.377
1.971	0.017
0.017	0.017
7.303	7.423
16.663	0.051
0.017	1.097
0.789	3.223
0.103	0.36
0.017	0.634
9.326	0.017
2.554	0.017
0.086	5.932
4.543	2.486
8.829	0.943
0.017	2.177
0.017	1.8
0.017	3.977
7.046	0.017
4.423	0.017
0.034	4.046
0.36	3.754
0.223	9.583
2.537	1.474
6.189	0.36
3.463	2.04
0.36	2.006
3.789	1.286
0.651	2.726
1.32	1.269
0.086	0.051
14.04	1.063
0.96	0.017
2.177
2.76
3.412
3.377
0.377
0.206
2.314
0.96
2.983
12.395
7.595
0.549
0.6
2.297
1.989
1.577
3.206
0.051
2.349
3.994
2.452
9.617
0.171
0.617
0.497
0.103
3.103
2.623
2.966
1.646
1.971
0.017
2.332
12.532
1.389
4.714
0.051
0.137
0.034
0.034
8.743
0.051
4.114
0.017
1.903
1.971
0.977
4.166
0.48
0.429
4.783
0.377
0.206
7.697
1.509
6.6
0.531
11.726
0.137
0.6
0.994
0.017
3.137
0.171
0.737
0.017
1.937
2.486
0.223
8.126
0.017
0.154
0.017
0.617
6.206
0.017
0.789
0.017
0.034
1.869
3.686
2.006
1.063
1.8
0.017
0.96
0.086
0.394
0.206
0.017
0.017
0.017
0.017
0.051
