# Supplementary material for: Disrupting the phase separation of KAT8–IRF1 diminishes PD-L1 expression and promotes antitumor immunity
Source: Nat Cancer. 2023 Mar 9;4(3):382–400. doi: 10.1038/s43018-023-00522-1 (PMC10042735; doi:10.1038/s43018-023-00522-1)
Supplement: Supplementary file 17 — Statistical source data. [file 43018_2023_522_MOESM17_ESM.xlsx]

## Sheet: Fig.6c
	IgG			sgNC			sg1			sg2			sgNC+IFN-γ			sg1+IFN-γ			sg2+IFN-γ
primer1	0.016176	0.013003	0.009958	0.41466	0.399149	0.385553	0.179244	0.150205	0.181747	0.248273	0.242322	0.227667	1.39474	1.7593	1.54221	0.221442	0.209497	0.195467	0.266093	0.291183	0.250868
primer2	0.023931	0.019641	0.032129	0.313166	0.301452	0.313166	0.12896	0.170755	0.17254	0.198884	0.232451	0.204476	1.31039	1.46409	1.28788	0.194791	0.234068	0.25349	0.308855	0.133508	0.25349
Cp value
	IgG			sgNC						sg1						sg2
	IP	IP	IP	input	IP	input	IP	input	IP	input	IP	input	IP	input	IP	input	IP	input	IP	input	IP
primer1	31.43	31.65	33	24.33	26.59	24.31	26.62	24.29	26.71	25.09	28.64	25.21	28.62	25.45	28.85	24.85	27.66	24.76	27.73	24.86	27.88
	31.48	31.94	31.17	24.33	26.61	24.34	26.68	24.42	26.75	25.15	28.56	25.42	29.48	25.35	28.87	24.81	28.02	24.76	27.88	24.75	28
primer2	30.47	32.04	30.55	23.99	26.87	24.13	26.84	24.03	26.69	24.97	28.78	25.16	28.53	24.99	28.3	24.46	27.77	24.56	27.64	24.57	27.98
	30.63	29.87	29.71	24.1	26.57	24.06	26.81	24.2	26.89	25.09	29.19	24.96	28.69	24.87	28.63	24.47	27.82	24.65	27.78	24.58	27.75
	sgNC+IFN-γ						sg1+IFN-γ						sg2+IFN-γ
	input	IP	input	IP	input	IP	input	IP	input	IP	input	IP	input	IP	input	IP	input	IP
primer1	24.56	25.12	24.53	24.72	24.43	24.83	25.27	28.5	25.44	28.51	25.3	28.7	24.54	27.43	24.47	27.32	24.58	27.65
	24.45	24.93	24.53	24.71	24.44	24.79	25.35	28.47	25.34	28.78	25.42	28.73	24.51	27.44	24.58	27.29	24.64	27.56
primer2	24.1	24.72	24.3	24.7	24.16	24.81	24.86	28.28	25.02	27.84	24.97	27.85	24.27	27.24	24.17	28.03	24.17	27.08
	24.23	24.83	24.27	24.77	24.18	24.8	24.94	28.24	24.94	28.31	25.05	28.13	24.61	27.03	24.21	28.16	24.18	27.23

## Sheet: Fig. 6d
	IgG			sgNC			IRF1 sg1			IRF1 sg2			NC+IFN-γ			IRF1 sg1+IFN-γ			IRF1 sg2+IFN-γ
primer1	0.000756	0.000571	0.00062	0.01176	0.011049	0.013602	0.010027	0.00491	0.010746	0.011598	0.008287	0.01468	0.047202	0.051832	0.051119	0.02797	0.018517	0.018841	0.018389	0.019573	0.021793
primer2	0.003545	0.00357	0.002507	0.009753	0.017458	0.019038	0.008287	0.010309	0.007599	0.00849	0.013322	0.011801	0.057912	0.058924	0.057313	0.027017	0.022406	0.029157	0.021344	0.023519	0.024603
Cp value
	IgG			sgNC						IRF1 sg1						IRF1 sg2
	IP	IP	IP	input	IP	input	IP	input	IP	input	IP	input	IP	input	IP	input	IP	input	IP	input	IP
primer1	35	35	35	24.22	30.53	24.28	30.76	24.43	30.57	24.5	30.95	24.21	31.89	24.48	31.24	24.61	31.16	24.55	31.06	24.69	31.03
	34.17	35	35	24.21	30.72	24.17	30.69	24.26	30.52	24.12	32.67	24.18	31.84	24.46	30.78	24.59	30.9	24.72	32.04	24.64	30.48
primer2	32.24	31.73	32.67	23.89	30.67	23.96	30	24.08	29.8	23.94	30.7	24.04	30.9	24.09	30.61	24.17	31.07	24.45	30.75	24.47	31.23
	31.82	32.46	32.78	23.89	30.47	23.97	29.61	24.09	29.26	23.87	30.94	23.96	30.3	24.01	31.57	24.21	31.07	24.35	30.51	24.3	30.35
	NC+IFN-γ						IRF1 sg1+IFN-γ						IRF1 sg2+IFN-γ
	input	IP	input	IP	input	IP	input	IP	input	IP	input	IP	input	IP	input	IP	input	IP
primer1	24.19	28.68	24.13	28.11	24.24	28.86	24.48	29.51	24.45	30.29	24.28	30.22	24.72	30.23	24.69	30.75	24.73	30.26
	24.19	28.51	24.16	28.72	24.32	28.28	24.54	29.83	24.43	30.1	24.33	29.85	24.84	30.86	24.68	29.97	24.72	30.23
primer2	24.04	28.21	23.87	27.94	23.92	28.02	23.99	28.94	24.04	29.52	24.15	29.32	24.3	30.23	24.49	29.71	24.53	30.02
	23.91	27.96	23.97	28.07	23.88	28.03	24.04	29.51	24.05	29.53	24.21	29.24	24.42	29.59	24.57	30.17	24.53	29.73

## Sheet: Fig. 6e
	IgG			sgNC			IRF1 sg1			IRF1 sg2			sgNC+IFN-γ			IRF1 sg1+IFN-γ			IRF1 sg2+IFN-γ
primer1	0.013792	0.007189	0.014989	0.326465	0.270744	0.264255	0.311003	0.25	0.257028	0.257921	0.218393	0.275476	1.31039	1.27899	1.27015	0.594604	0.628507	0.678302	0.554785	0.635075	0.574349
primer2	0.015953	0.018199	0.017701	0.259715	0.275476	0.258816	0.219151	0.228458	0.232451	0.226095	0.203768	0.183646	0.864537	0.855595	0.90125	0.558644	0.510506	0.646176	0.474671	0.481297	0.50698
Cp value
	IgG			sgNC						IRF1 sg1						IRF1 sg2
	IP	IP	IP	input	IP	input	IP	input	IP	input	IP	input	IP	input	IP	input	IP	input	IP	input	IP
primer1	31.68	31.2	30.9	25.19	26.77	25.01	27	25.01	26.82	25.16	26.88	24.99	26.92	24.99	26.89	25.49	27.55	25.16	27.56	25.31	27.12
	31	33.09	31.07	25.13	26.78	25.04	26.82	24.84	26.87	25.27	26.92	24.92	26.99	24.83	26.85	25.42	27.27	25.43	27.42	25.22	27.13
primer2	31.15	30.67	30.47	25.02	27	24.77	26.64	24.79	26.78	24.97	27.12	24.82	26.97	24.78	26.79	25.05	27.26	24.96	27.13	24.8	27.44
	30.87	30.57	30.72	25.06	26.97	24.91	26.76	24.76	26.67	24.95	27.18	24.92	27.03	24.68	26.88	25.15	27.23	24.92	27.34	24.94	27.19
	NC+IFN-γ						IRF1 sg1+IFN-γ						IRF1 sg2+IFN-γ
	input	IP	input	IP	input	IP	input	IP	input	IP	input	IP	input	IP	input	IP	input	IP
primer1	24.2	23.86	24.18	23.81	24.1	23.74	24.76	25.56	24.66	25.45	24.66	25.14	24.79	25.7	24.97	25.56	24.53	25.46
	24.29	23.85	24.15	23.81	24.12	23.79	24.82	25.52	24.76	25.31	24.71	25.35	24.78	25.57	24.72	25.44	24.66	25.33
primer2	23.94	24.21	24.02	24.22	23.85	23.97	24.69	25.51	24.53	25.59	24.5	25.17	24.58	25.75	24.55	25.5	24.34	25.36
	23.99	24.14	23.85	24.1	23.88	24.06	24.68	25.54	24.59	25.47	24.45	25.04	24.76	25.74	24.54	25.7	24.29	25.23

## Sheet: Fig. 6f
	IgG			IRF1 WT			IRF1 K78R			IRF1 WT+IFN-γ			IRF1 K78R+IFN-γ
primer1	0.000772	0.002577	0.000693	0.013697	0.009131	0.008315	0.009486	0.008344	0.008579	0.066064	0.057313	0.045594	0.016631	0.018262	0.015898
primer2	0.003365	0.003533	0.004487	0.015625	0.017763	0.017397	0.01038	0.012473	0.016009	0.059747	0.071051	0.046876	0.024265	0.020689	0.020617
Cp value
	IgG			IRF1 WT						IRF1 K78R						IRF1 WT+IFN-γ						IRF1 K78R+IFN-γ
	IP	IP	IP	input	IP	input	IP	input	IP	input	IP	input	IP	input	IP	input	IP	input	IP	input	IP	input	IP	input	IP	input	IP
primer1	35	31.94	35	24.62	30.89	24.67	31.65	24.51	31.62	24.8	31.45	24.71	31.61	24.65	31.57	24.73	28.73	24.68	28.86	24.65	29.17	24.56	30.83	24.33	30.55	24.31	30.27
	35	34.49	35	24.7	30.81	24.56	31.13	24.5	31.21	24.86	31.65	24.7	31.04	24.63	31.44	24.82	28.66	24.71	28.78	24.52	28.91	24.59	30.14	24.48	29.81	24.31	30.3
primer2	32.48	32.61	32	24.27	30.5	24.45	30.26	24.29	30.31	24.34	30.47	24.44	30.98	24.46	30.3	24.26	28.26	24.43	28.22	24.51	29.11	24.08	29.44	24.06	29.57	24.18	29.8
	32.44	30.84	32.22	24.22	29.99	24.48	30.3	24.33	30	24.35	31.4	24.46	30.57	24.44	30.53	24.3	28.43	24.36	28.2	24.53	28.76	24.19	29.56	24.14	29.82	24.24	29.82

## Sheet: Fig. 6g
	IgG			A375 IP H4K16ac			A375 K78R IP H4K16ac			A375 IFN-γ IP H4K16ac			A375 K78R IFN-γ IP H4K16ac
primer1	0.00754638	0.00716409	0.00741673	0.406126	0.427798	0.449066	0.369847	0.325335	0.332171	1.76541	1.69937	1.75321	0.632878	0.668964	0.732043
primer2	0.0118006	0.00573894	0.00860863	0.340329	0.302499	0.280292	0.259715	0.257028	0.296273	0.755236	0.806642	0.806642	0.411796	0.455335	0.479632
Cp value
	IgG			A375 IP H4K16ac						A375 K78R IP H4K16ac						A375 IFN-γ IP H4K16ac						A375 K78R IFN-γ IP H4K16ac
	IP	IP	IP	input	IP	input	IP	input	IP	input	IP	input	IP	input	IP	input	IP	input	IP	input	IP	input	IP	input	IP	input	IP
primer1	35	35	35	25.81	28.99	25.82	28.87	25.62	28.85	25.98	29.1	25.82	29.29	25.87	29.47	25.96	27.16	25.83	27.13	25.98	27.11	25.65	28.3	25.71	28.25	25.72	28.18
	35	35	35	25.75	29.17	25.8	29.2	25.76	28.84	25.98	29.73	25.89	29.66	25.87	29.45	25.94	27.1	25.92	27.09	25.87	27.12	25.67	28.34	25.67	28.29	25.63	28.07
primer2	33.45	35	35	25.47	29.11	25.34	29.06	25.3	29.21	25.61	29.47	25.6	29.59	25.56	29.2	25.61	27.95	25.51	27.91	25.45	27.82	25.33	28.61	25.32	28.32	25.25	28.33
	34.58	35	33.72	25.5	28.97	25.47	29.2	25.24	29	25.54	29.57	25.57	29.5	25.59	29.46	25.61	28.08	25.6	27.82	25.55	27.8	25.24	28.52	25.28	28.55	25.16	28.2
