# Supplementary material for: Disrupting the phase separation of KAT8–IRF1 diminishes PD-L1 expression and promotes antitumor immunity
Source: Nat Cancer. 2023 Mar 9;4(3):382–400. doi: 10.1038/s43018-023-00522-1 (PMC10042735; doi:10.1038/s43018-023-00522-1)
Supplement: Supplementary file 19 — Statistical source data. [file 43018_2023_522_MOESM19_ESM.xlsx]

## Sheet: Fig. 7h
NS	2142-R8	Mut-R8
1	0.386942	0.724285
1	0.325016	0.859678
1	0.55557	1.13859

## Sheet: Fig. 7i
	IgG			NS			2142-R8			Mut-R8
primer1	0.0114382	0.0106722	0.00295014	1.22264	1.40444	1.27899	0.687771	0.739694	0.626332	1.00347	1.22688	1.18099
primer2	0.0217175	0.0289559	0.0269233	1.10573	1.40932	1.25701	0.699793	0.726986	0.739694	1.26576	1.11342	1.17691
Cp value
	IgG						NS						2142-R8						Mut-R8
	input	IP	input	IP	input	IP	input	IP	input	IP	input	IP	input	IP	input	IP	input	IP	input	IP	input	IP	input	IP
primer1	26.08	32.59	26.21	33.22	26.13	33.95	25.66	25.31	25.75	25.14	25.63	25.28	26.13	26.79	26.54	27.15	26.34	27.13	26.02	25.85	25.96	25.78	26.12	25.77
	26.2	NA	26.08	32.17	26.01	35	25.56	25.33	25.57	25.2	25.66	25.3	26.35	26.77	26.49	26.75	26.45	27.01	25.72	25.88	26.07	25.66	25.88	25.75
primer2	25.85	31.47	25.87	30.92	25.87	30.76	25.26	24.97	25.24	25.28	25.53	25.2	26.22	26.62	26.3	26.6	26.25	26.57	25.88	25.31	25.83	25.69	25.79	25.57
	26.17	31.6	25.95	31.12	25.86	31.4	25.27	25.27	26.22	25.19	25.45	25.12	26.35	26.98	26.03	26.65	26.03	26.58	25.61	25.5	25.73	25.56	25.77	25.52

## Sheet: Fig. 7j
Mut-R8	2142-R8
49	41
54	11
58	33
40	38
32	18
56	18
72	32
46	26
76	30
64	14
54	20
34	37
48	35
44	22
38	23
36	21
51	42
43	28
65	43
52	30
75	17
67	34
59	21
40	43
69	50
56	56
44	51
62	36
61	34
28	31
60	30
57	45
56	62
38	36
29	29
34	18

## Sheet: Fig. 7k
Mut-R8	2142-R8
12.136	4.514
10.297	4.324
9.6	4.255
8.985	4.194
8.531	4.159
8.306	4.103
8.211	3.952
8.15	3.9
7.951	3.891
7.795	3.528
7.726	3.454
7.501	3.393
7.388	3.367
7.297	3.281
7.271	2.999
7.211	2.935
7.211	2.926
7.15	2.761
7.025	2.722
7.02	2.684
6.981	2.619
6.951	2.61
6.925	2.606
6.795	2.588
6.787	2.584
6.64	2.571
6.453	2.558
6.272	2.515
6.172	2.476
6.111	2.463
5.899	2.454
5.891	2.372
5.804	2.342
5.8	2.342
5.752	2.281
5.653	2.246
5.635	2.22
5.618	2.199
5.614	2.108
5.557	2.095
5.523	2.013
5.484	1.987
5.423	1.913
5.402	1.865
5.38	1.827
5.367	1.827
5.237	1.814
5.107	1.792
5.064	1.788
5.042	1.775
5.016	1.775
5.016	1.766
4.973	1.757
4.969	1.749
4.83	1.74
4.77	1.697
4.748	1.658
4.675	1.558
4.644	1.524
4.523	1.515
4.519	1.48
4.501	1.476
4.237	1.467
4.237	1.424
4.155	1.415
4.086	1.415
4.069	1.407
4.069	1.402
4.034	1.398
3.904	1.372
3.887	1.346
3.878	1.329
3.826	1.324
3.818	1.311
3.779	1.311
3.77	1.294
3.714	1.29
3.714	1.29
3.692	1.238
3.605	1.221
3.592	1.212
3.566	1.199
3.541	1.195
3.519	1.173
3.471	1.169
3.419	1.164
3.415	1.16
3.393	1.143
3.389	1.125
3.372	1.121
3.194	1.112
3.134	1.108
3.06	1.099
3.017	1.091
3.008	1.091
2.999	1.086
2.995	1.086
2.982	1.078
2.917	1.043
2.904	1.026
2.883	1.026
2.857	0.931
2.852	0.931
2.852	0.926
2.839	0.909
2.774	0.887
2.761	0.874
2.744	0.861
2.679	0.861
2.666	0.857
2.658	0.857
2.653	0.848
2.649	0.848
2.636	0.84
2.597	0.835
2.597	0.831
2.593	0.805
2.571	0.801
2.545	0.788
2.536	0.788
2.411	0.783
2.372	0.775
2.355	0.77
2.337	0.749
2.333	0.744
2.333	0.74
2.285	0.718
2.264	0.71
2.242	0.701
2.233	0.688
2.173	0.68
2.168	0.667
2.151	0.667
2.151	0.658
2.142	0.654
2.117	0.649
2.099	0.641
2.095	0.615
2.082	0.615
2.013	0.615
2.008	0.606
2.004	0.602
1.991	0.602
1.982	0.584
1.961	0.58
1.935	0.571
1.913	0.571
1.891	0.567
1.84	0.558
1.84	0.541
1.822	0.532
1.792	0.515
1.731	0.511
1.688	0.506
1.684	0.506
1.662	0.476
1.645	0.459
1.623	0.454
1.61	0.454
1.472	0.45
1.454	0.45
1.45	0.45
1.394	0.437
1.394	0.433
1.381	0.433
1.372	0.428
1.35	0.428
1.203	0.424
1.186	0.42
1.182	0.416
1.177	0.407
1.121	0.403
1.099	0.377
1.069	0.372
1.047	0.372
1.039	0.372
1.017	0.368
1.004	0.359
0.961	0.351
0.913	0.351
0.913	0.351
0.9	0.346
0.887	0.338
0.866	0.329
0.818	0.325
0.766	0.316
0.766	0.312
0.68	0.312
0.667	0.312
0.662	0.307
0.649	0.303
0.61	0.299
0.489	0.299
0.485	0.294
0.411	0.294
0.407	0.29
0.39	0.29
0.342	0.29
0.342	0.286
0.316	0.281
0.316	0.277
0.303	0.273
0.294	0.26
0.29	0.251
0.29	0.247
0.268	0.238
0.242	0.229
0.234

## Sheet: Fig. 7l
-	2142-R8	Mut-R8	IFN-γ	2142-R8+IFN-γ	Mut-R8+IFN-γ
1	0.98282	0.959265	15.5625	7.72748	14.9285
1	0.987342	1.0211	14.751	7.55696	14.9578
1	0.867539	1.05336	12.6407	5.04551	12.8616
Cp value
	GAPDH	PD-L1	GAPDH	PD-L1	GAPDH	PD-L1
-	15.61	27.63	15.61	27.66	15.97	27.79
	15.72	27.66	15.65	27.68	15.88	27.84
2142-R8	15.76	27.74	15.7	27.9	15.78	27.91
	15.75	27.78	15.81	27.73	15.73	27.79
Mut-R8	15.55	27.59	15.56	27.66	15.84	27.52
	15.61	27.65	15.59	27.51	15.69	27.64
IFN-γ	15.75	23.7	15.68	23.82	15.87	24.13
	15.7	23.79	15.66	23.84	15.84	24.04
2142-R8+IFN-γ	15.8	24.8	15.81	24.87	15.77	25.2
	15.76	24.82	15.75	24.94	15.75	25.43
Mut-R8+IFN-γ	15.61	23.68	15.64	23.76	15.91	24.09
	15.57	23.66	15.65	23.81	15.79	24.02
