# Supplementary material for: Disrupting the phase separation of KAT8–IRF1 diminishes PD-L1 expression and promotes antitumor immunity
Source: Nat Cancer. 2023 Mar 9;4(3):382–400. doi: 10.1038/s43018-023-00522-1 (PMC10042735; doi:10.1038/s43018-023-00522-1)
Supplement: Supplementary file 20 — Statistical source data. [file 43018_2023_522_MOESM20_ESM.xlsx]

## Sheet: Fig. 8a
Mut-R8	2142-R8	Mut-R8+T cells	2142-R8+T cells
24.3498	20.5237	22.6708	6.93875
26.1167	23.2667	24.1328	9.51775
26.0338	22.9587	23.8377	9.21475

## Sheet: Fig. 8c
colocalization ratio (2142-R8)	colocalization ratio (Mut-R8)			colocalization puncta count (2142-R8)	colocalization puncta count (Mut-R8)
0.20079	0.212397			127	204
0.212795	0.169675			123	33
0.244218	0.170848			55	237
0.143596	0.037037			150	4
0.153461	0.146067			203	37
0.152722	0.259823			112	80
0.219547	0			36	21
0.153826	0.252289			156	99
0.206101	0.223653			63	67
0.27291	0.214286			48	31
0.119175	0.252362			143	46
0.190323	0.173498			51	91
0.151938	0.240477			32	176
0.208998	0.188003			149	142
0.13659	0.0814978			32	19
0.260889	0.241164			71	273
0.186869	0.130584			124	31
0.246881	0.24359			137	29
0	0.222445			3	155
0.282256	0.354867			136	62
0.524194	0.293282			11	35
0.131357	0.38			110	29
0.202097	0.0454545			88	21
0.110276	0.310493			50	159
0.0998152	0.420294			20	84
0.149104	0.528736			46	23
0.224138	0.496644			26	28
0.504132	0.421687			12	26
0.261301	0.393566			137	99
0.493333	0.309881			28	54
0.298246	0.334471			15	131
0.150922	0.00243902			64	7
0.113103	0.279012			42	100
0.444444	0.270833			9	48
0.262396	0.263261			123	115
0.349802	0.332487			17	140
0.113208	0.343986			4	115
0.236364	0.199553			8	85
0.378906	0.374101			24	60
0.240954	0.190476			60	51
0.29116	0.470455			38	67
0.276909	0.384278			56	148
0.268482	0.343727			17	110
0.251673	0.358588			115	100
0.239427	0.19227			33	144
0.263506	0.469697			23	19
0.335043	0.318673			16	109
0.271854	0.325953			43	78
0.26826	0.317057			73	114
0.325286	0.333054			21	81
0.378682	0.284825			36	80
0.446927	0.233643			29	145
0.277108	0.270677			52	75
0.293532	0.443268			42	30
0.264865	0.190476			33	24
0.304161	0.228261			23	68
0.28327	0.1605			18	143
0.523179	0.277487			21	162
0.200334	0.2499			24	203
0.368421	0.252602			7	49
0.291837	0.214402			112	89
0.283857	0.358108			54	8
0.2262	0.27932			103	100
0.292553	0.246669			55	138
0.309859	0.161681			33	50
0.20362	0.5			27	23
0.251685	0.19084			62	21
0.372714	0.274458			70	91
0.278704	0.35722			186	177
0.213445	0.266885			75	68
0.263093	0.235632			102	22
0.287942	0.283796			63	108
0.297436	0.367135			27	64
0.171395	0.121951			40	43
0.29074	0.181214			128	75
0.333333	0.32643			68	184
0.2148	0.219873			104	65
0.288318	0.177215			59	12
0.284016	0.257523			50	95
0.275087	0.279799			18	71
0.276423	0.275742			59	100
0.251563	0.202186			49	36
0.251773	0.29744			69	129
0.25737	0.197279			57	21
0.140535	0.352941			101	21
0.030399	0.392936			21	23
0.134146	0.392897			12	51
0.187521	0.226282			59	145
0.213528	0.402237			30	148
0.337995	0.51087			43	24
0.187963	0.367543			52	147
0.114286	0.454071			4	53
0.289134	0.261666			104	184
0.158478	0.349791			42	117
0.257919	0.278887			20	222
0.363151	0.52291			31	89
0.118337	0.539474			28	26
0.378734	0.244713			35	54
0.0671642	0.412346			18	39
0.254615	0.401899			44	32
0.127854	0.208696			33	16
0.248477	0.536364			29	29
0.107383	0.482517			22	33
0	0.237102			13	76
0.321782	0.372973			17	29
0.203215	0.229452			110	42
0.227273	0.436782			34	21
0.279783	0.493151			105	33
0.399015	0.285812			26	147
0.0840787	0.307151			73	55
0.241266	0.240148			101	68
0.333333	0.642492			41	60
0.22467	0.461988			84	101
0.265193	0.75			43	41
0.206566	0.264929			226	61
0.271242	0.363401			41	128
0.201662	0.459797			158	160
0.310177	0.26543			77	164
0.35575	0.116891			50	89
0.188138	0.159328			52	82
0.325208	0.173927			106	87
0.0310078	0.309556			75	50
0.223124	0.22764			48	89
0.411168	0.383302			12	56
0.200599	0.12069			54	18
0.238318	0.46875			66	23
0.347063	0.43418			118	99
0.362778	0.453469			76	82
0.368912	0.398614			45	27
0.360294	0.44898			51	48
0.140825	0.365036			36	139
0.354545	0.347368			60	138
0.301538	0.378362			28	112
0.281124	0.318702			172	90
0.177778	0.322051			20	191
0.344864	0.229358			144	41
0.285183	0.450407			145	60
0.478723	0.479794			39	169
0.32459	0.241715			85	61
0.339214	0.121622			94	23
0.5				37
0.254098				86
0.24517				123
0.283422				44
0.290476				96
0.292943				79
0.478958				40
0.256484				32
0.222798				30
0.34321				85

## Sheet: Fig. 8d
days	NS						2142-R8						Mut-R8
7	99.7013	87.3667	78.347	74.922	63.6787	61.9685	71.8421	56.4726	54.4349	50.437	44.865	44.1023	91.2097	75.2396	74.8453	74.7017	68.544	68.2581
9	196.761	165.67	125.069	124.249	113.183	102.656	108.432	107.933	84.5363	72.4286	67.6128	48.0323	198.519	188.411	156.426	148.158	147.477	142.113
11	407.236	268.895	231.118	230.266	224.365	219.269	169.909	168.168	148.575	136.048	117.932	98.1896	478.83	370.909	315.706	313.227	290.348	284.164
13	685.166	605.244	591.026	514.66	468.025	373.804	374.062	318.616	289.597	259.179	249.847	186.81	614.331	582.746	580.608	578.409	563.101	494.952
15	1030.71	870.823	822.984	748.568	739.825	639.008	507.332	502.005	425.055	415.335	387.405	364.273	1284.98	1048.98	856.108	802.069	796.743	793.356

## Sheet: Fig. 8e
NS	2142-R8	Mut-R8
0.999	0.459	0.944
0.758	0.466	0.644
0.718	0.346	0.693
0.919	0.333	0.692
0.708	0.121	0.71
0.503	0.131	0.59

## Sheet: Fig. 8g
NS	2142-R8	Mut-R8
13.923	7.999	19.183
13.485	9.102	15.864
19.819	8.913	16.812
20.155	7.365	16.917
12.143	6.261	13.237
14.932	10.972	14.384

## Sheet: Fig. 8h
NS	2142-R8	Mut-R8
32.209	45.417	31.6154
38.8254	37.7524	30.6275
33.2532	41.628	34.3904
34.8138	38.4832	33.0823
34.082	32.9794	24.4103
35.369	39.5513	35.3925

## Sheet: Fig. 8i
NS	2142-R8	Mut-R8
37.7552	42.7028	26.4688
43.9768	84.2422	26.0355
37.9063	59.8688	61.8713
36.4605	108.659	43.3275
38.335	55.5684	6.0645
57.9613	77.8374	37.6571

## Sheet: Fig. 8j-l
% IFN-gamma+ of CD8
NS	2142-R8	Mut-R8
9.66157	27.6174	3.93316
6.08139	9.98697	7.93659
3.59953	22.9373	3.38493
4.45839	26.1635	5.38821
7.81335	24.5707	13.3113
15.1363	30.1686	16.4643
% IL2+ of CD8
NS	2142-R8	Mut-R8
48.8529	48.6424	28.0147
33.9657	39.5457	28.5654
30.7632	37.9178	16.7267
25.5498	46.3573	21.8899
29.3957	39.9147	23.5516
37.7047	36.7419	27.4193
% GranzymeB+ of CD8
NS	2142-R8	Mut-R8
48.1881	42.9061	30.8982
43.781	48.7339	35.1017
31.8253	52.5874	27.455
32.7312	51.1388	43.4863
40.9846	60.5287	38.2727
47.4003	61.469	30.5
