# Supplementary material for: Disrupting the phase separation of KAT8–IRF1 diminishes PD-L1 expression and promotes antitumor immunity
Source: Nat Cancer. 2023 Mar 9;4(3):382–400. doi: 10.1038/s43018-023-00522-1 (PMC10042735; doi:10.1038/s43018-023-00522-1)
Supplement: Supplementary file 22 — Statistical source data. [file 43018_2023_522_MOESM22_ESM.xlsx]

## Sheet: Extended data Fig. 1c
143B cells
sgNC	sg1	sg2	sgNC+IFN-γ	sg1+IFN-γ	sg2+IFN-γ
1	0.487452	0.524858	9.71356	6.03491	6.13331
1	0.537126	0.535887	10.605	6.3496	6.26219
1	0.577009	0.571701	9.64646	6.55835	7.04533
A549 cells
sgNC	sg1	sg2	sgNC+IFN-γ	sg1+IFN-γ	sg2+IFN-γ
1	0.377182	0.417544	9.73603	4.78991	5.15748
1	0.398688	0.380684	8.89709	4.18918	5.1337
1	0.395021	0.417544	9.33942	4.23785	5.27803
Cp value
143B cells
	GAPDH	PD-L1	GAPDH	PD-L1	GAPDH	PD-L1
sgNC	15.67	26.63	15.74	26.67	15.61	26.56
	15.68	26.47	15.71	26.62	15.54	26.67
	15.65	26.71	15.69	26.72	15.58	26.71
sg1	15.67	27.54	15.67	27.45	15.68	27.48
	15.65	27.55	15.66	27.59	15.52	27.49
	15.62	27.77	15.69	27.54	15.6	27.42
sg2	15.78	27.57	15.82	27.55	15.63	27.43
	15.77	27.62	15.8	27.69	15.68	27.59
	15.73	27.69	15.77	27.72	15.63	27.55
sgNC+IFN-γ	15.88	23.46	15.93	23.45	15.84	23.56
	15.86	23.6	15.92	23.48	15.75	23.58
	15.9	23.55	15.95	23.52	15.83	23.68
sg1+IFN-γ	15.8	24.09	15.84	24.14	15.68	24.08
	15.81	24.14	15.84	24.11	15.76	24
	15.79	24.2	15.77	24.07	15.7	24.13
sg2+IFN-γ	15.72	24.03	15.93	24.14	15.67	23.97
	15.76	24.05	15.77	24.07	15.67	23.95
	15.73	24.09	15.68	24.1	15.72	23.9
A549 cells
	GAPDH	PD-L1	GAPDH	PD-L1	GAPDH	PD-L1
sgNC	15.57	27.29	15.61	27.33	15.58	27.23
	15.6	27.1	15.58	27.15	15.63	27.24
	15.57	27.29	15.6	27.21	15.61	27.43
sg1	15.21	28.42	15.26	28.06	15.24	28.19
	15.25	28.16	15.23	28.06	15.3	28.34
	15.26	28.3	15.22	28.47	15.3	28.41
sg2	15.32	28.18	15.46	28.42	15.46	28.26
	15.48	28.32	15.47	28.3	15.47	28.43
	15.43	28.45	15.35	28.64	15.47	28.57
sgNC+IFN-γ	15.76	24.03	15.72	24.18	15.8	24.3
	15.74	24.14	15.77	24.25	15.84	24.26
	15.75	24.17	15.77	24.27	15.85	24.34
sg1+IFN-γ	15.47	24.95	15.43	24.99	15.48	25.17
	15.54	24.76	15.46	25.06	15.51	25.06
	15.56	25.02	15.51	25.05	15.5	25.09
sg2+IFN-γ	15.58	24.89	15.61	24.89	15.59	24.84
	15.6	24.8	15.6	25.05	15.62	24.98
	15.59	24.92	15.58	24.67	15.63	24.9

## Sheet: Extended data Fig. 1i
siNC	siKAT8	siNC+IFN-γ	siKAT8+IFN-γ
1	0.393199	8.43663	3.95406
1	0.715323	8.20593	3.79298
1	0.582367	8.30128	4.06522
Cp value
	GAPDH	PD-L1	GAPDH	PD-L1	GAPDH	PD-L1
siNC	14.33	26.53	14.3	26.57	14.29	26.56
	14.29	26.57	14.32	26.54	14.26	26.45
	14.29	26.56	14.42	26.62	14.27	26.62
siKAT8	14.71	28.44	14.74	28.26	14.69	28.01
	14.71	28.09	14.69	27.23	14.7	27.59
	14.76	28.44	14.74	26.82	14.7	27.64
siNC+IFN-γ	14.42	23.58	14.45	23.5	14.3	23.53
	14.45	23.59	14.31	23.57	14.32	23.54
	14.43	23.65	14.31	23.58	14.35	23.55
siKAT8+IFN-γ	14.66	25.01	14.67	25.06	14.66	24.91
	14.69	24.96	14.66	24.87	14.63	24.87
	14.75	24.93	14.65	24.97	14.65	24.9
