# Supplementary material for: Disrupting the phase separation of KAT8–IRF1 diminishes PD-L1 expression and promotes antitumor immunity
Source: Nat Cancer. 2023 Mar 9;4(3):382–400. doi: 10.1038/s43018-023-00522-1 (PMC10042735; doi:10.1038/s43018-023-00522-1)
Supplement: Supplementary file 23 — Statistical source data. [file 43018_2023_522_MOESM23_ESM.xlsx]

## Sheet: Extended data Fig. 2a
sgNC+V	KAT8 sg1+V	KAT8 sg2+V	sgNC+V + T cells	KAT8 sg1+V + T cells	KAT8 sg2+V + T cells		sgNC+PD-L1 KO	KAT8 sg1+PD-L1 KO	KAT8 sg2+PD-L1 KO	sgNC+PD-L1 KO + T cells	KAT8 sg1+PD-L1 KO + T cells	KAT8 sg2+PD-L1 KO + T cells		sgNC+PD-L1 OE	KAT8 sg1+PD-L1 OE	KAT8 sg2+PD-L1 OE	sgNC+PD-L1 OE + T cells	KAT8 sg1+PD-L1 OE + T cells	KAT8 sg2+PD-L1 OE + T cells
1	0.969503	0.961675	0.591531	0.075722	0.185944		1	1.00897	1.04966	0.457444	0.478454	0.398016		1	1.02852	0.949108	0.906656	0.904037	0.91666
1	1.04522	0.910946	0.576547	0.165667	0.279817		1	1.04556	1.06314	0.419414	0.523322	0.578904		1	1.02242	1.06791	1.03041	0.948508	0.890325
1	1.28181	1.14072	0.83501	0.179619	0.371976		1	1.07254	1.04446	0.348442	0.30991	0.232445		1	1.00731	1.04953	0.949079	0.897414	0.735011
1	1.30871	1.28743	0.908768	0.224677	0.421972		1	1.14651	1.11201	0.240787	0.319774	0.33961		1	1.00083	0.923651	0.784118	0.930144	0.852017
Grey value
sgNC+V	KAT8 sg1+V	KAT8 sg1+V	sgNC+V + T cells	KAT8 sg1+V + T cells	KAT8 sg1+V + T cells		sgNC+PD-L1 KO	KAT8 sg1+PD-L1 KO	KAT8 sg1+PD-L1 KO	sgNC+PD-L1 KO + T cells	KAT8 sg1+PD-L1 KO + T cells	KAT8 sg1+PD-L1 KO + T cells		sgNC+PD-L1 OE	KAT8 sg1+PD-L1 OE	KAT8 sg1+PD-L1 OE	sgNC+PD-L1 OE + T cells	KAT8 sg1+PD-L1 OE + T cells	KAT8 sg1+PD-L1 OE + T cells
20.8217	20.1867	20.0237	12.3167	1.57667	3.87167		33.8896	34.1936	35.5726	15.5026	16.2146	13.4886		27.4898	28.2738	26.0908	24.9238	24.8518	25.1988
20.1227	21.0327	18.3307	11.6017	3.33367	5.63067		32.9426	34.4436	35.0226	13.8166	17.2396	19.0706		24.6638	25.2168	26.3388	25.4138	23.3938	21.9588
19.0375	24.4025	21.7165	15.8965	3.4195	7.0815		30.0265	32.2045	31.3615	10.4625	9.3055	6.9795		30.9108	31.1367	32.4417	29.3367	27.7398	22.7198
16.4525	21.5315	21.1815	14.9515	3.6965	6.9425		27.8275	31.9045	30.9445	6.7005	8.8985	9.4505		33.7268	33.7548	31.1517	26.4458	31.3708	28.7357

## Sheet: Extended data Fig. 2b
days	sgNC+V						sgKAT8+V						sgKAT8+PD-L1
4	36.0822	37.0415	49.6013	30.8126	35.0407	32.4818	20.808	16.9888	17.1631	32.4	28.8145	26.3786	25.772	24.2357	32.8056	38.0209	25.8981	31.3348
6	57.3235	54.0384	59.2496	74.848	94.6025	87.5386	39.6328	33.5176	38.2013	37.5376	43.6177	53.1116	50.1187	51.7351	39.1608	45.4597	63.7162	83.3801
8	65.3284	97.0101	100.793	87.9492	92.2775	136.416	48.4557	38.5486	47.922	43.95	46.1559	57.1441	56.541	105.139	72.617	59.5119	53.4395	111.634
10	178.989	171.957	148.817	149.814	216.311	228.585	79.9019	85.5062	89.5418	63.0144	112.934	66.2541	124.122	198.615	126.242	143.951	214.192	130.235
12	197.422	322.467	233.64	331.738	312.842	219.368	71.3455	73.7812	84.7857	151.349	86.5172	134.781	227.749	264.733	315.273	181.708	192.132	172.903
14	534.75	603.746	449.352	377.46	424.473	354.727	284.911	102.097	153.062	276.719	247.494	242.331	516.16	425.282	218.37	526.825	323.596	433.344
16	525.946	783.944	751.979	561.263	817.236	631.767	220.3	389.553	394.332	413.301	273.286	224.02	621.033	419.935	556.821	567.673	738.003	531.51

## Sheet: Extended data Fig. 2c
sgNC+V	sgKAT8+V	sgKAT8+PD-L1
0.766	0.397	0.719
0.712	0.31	0.672
0.635	0.291	0.458
0.536	0.297	0.438
0.518	0.241	0.4
0.491	0.091	0.285
