# Supplementary material for: Disrupting the phase separation of KAT8–IRF1 diminishes PD-L1 expression and promotes antitumor immunity
Source: Nat Cancer. 2023 Mar 9;4(3):382–400. doi: 10.1038/s43018-023-00522-1 (PMC10042735; doi:10.1038/s43018-023-00522-1)
Supplement: Supplementary file 25 — Statistical source data. [file 43018_2023_522_MOESM25_ESM.xlsx]

## Sheet: Extended data Fig. 5b
	mEGFP					mCherry
0	1	1	1	1	1	1	1	1	1	1
5	0.472074	0.584529	0.253036	0.568333	0.403027	0.547158	0.657588	0.244954	0.447931	0.424894
10	0.58519	0.71315	0.419209	0.598731	0.526892	0.589236	0.746719	0.4043	0.480068	0.55799
15	0.588651	0.762047	0.473101	0.626861	0.541793	0.634816	0.752077	0.491591	0.50001	0.622276
20	0.608695	0.787679	0.491946	0.659862	0.596275	0.594923	0.803226	0.538194	0.486136	0.657896
25	0.614623	0.745072	0.531292	0.666337	0.589744	0.622453	0.778456	0.556177	0.536664	0.668384
30	0.626577	0.795516	0.56332	0.669142	0.607025	0.6276	0.800389	0.596591	0.509944	0.689308
35	0.59524	0.77852	0.592337	0.68574	0.598132	0.651073	0.793076	0.615594	0.540786	0.702219
40	0.620842	0.75417	0.569081	0.719499	0.622068	0.634716	0.800849	0.642059	0.529286	0.7068
45	0.598826	0.78529	0.57744	0.729754	0.612466	0.642921	0.813393	0.676534	0.538564	0.709129
50	0.619977	0.794923	0.617645	0.734643	0.633614	0.691977	0.829082	0.672864	0.544005	0.716525
55	0.654435	0.8231	0.615376	0.71123	0.642647	0.659045	0.838025	0.667771	0.538728	0.729532
60	0.637293	0.795604	0.644111	0.745846	0.6291	0.641947	0.836764	0.703037	0.551634	0.714541
65	0.679376	0.785918	0.679146	0.713868	0.635568	0.685237	0.871957	0.714716	0.516198	0.727431
70	0.614264	0.805519	0.685685	0.720751	0.610595	0.67782	0.802491	0.720122	0.532057	0.692358
75	0.66441	0.829913	0.66887	0.751026	0.626125	0.68	0.853701	0.778161	0.566968	0.730108
80	0.649221	0.817875	0.69288	0.766645	0.643372	0.679788	0.880387	0.751087	0.580013	0.716329
85	0.678628	0.806016	0.669285	0.74306	0.637565	0.631478	0.850905	0.734778	0.573955	0.724311
90	0.67194	0.818117	0.6965	0.754106	0.651427	0.709508	0.873308	0.755693	0.562863	0.728197
95	0.635456	0.831878	0.718363	0.758541	0.654236	0.691167	0.870896	0.764784	0.57313	0.7303
100	0.645888	0.851	0.710023	0.775501	0.614421	0.683962	0.831048	0.765477	0.586019	0.709234
105	0.663579	0.838795	0.740133	0.762091	0.610313	0.683708	0.849528	0.78981	0.591134	0.740723
110	0.666204	0.863946	0.711081	0.841916	0.639039	0.679286	0.850219	0.775755	0.608559	0.722045
115	0.654545	0.828883	0.749901	0.794901	0.648202	0.686369	0.863377	0.763779	0.587229	0.715354
120	0.683796	0.830283	0.735828	0.789414	0.651551	0.700621	0.871288	0.798017	0.61897	0.745559
125	0.627567	0.825828	0.716223	0.815015	0.686329	0.689707	0.863754	0.775824	0.632813	0.759583
130	0.672601	0.832845	0.746953	0.826642	0.656505	0.68393	0.831031	0.791249	0.587627	0.748597
135	0.669956	0.795356	0.724165	0.80599	0.647465	0.697013	0.874264	0.765233	0.604729	0.723373
140	0.670338	0.831722	0.709385	0.853342	0.653702	0.685951	0.829204	0.735578	0.611176	0.733166
145	0.665116	0.842382	0.68792	0.816346	0.665039	0.713635	0.823353	0.766459	0.606449	0.733289
150	0.650725	0.816832	0.678637	0.815454	0.68297	0.684586	0.852227	0.740854	0.61555	0.742067
155	0.654443	0.837046	0.741285	0.812338	0.663298	0.692543	0.846182	0.783605	0.595757	0.744581
160	0.614578	0.882867	0.664044	0.801909	0.654297	0.676625	0.882616	0.764647	0.605961	0.728447
165	0.653286	0.820067	0.703209	0.802872	0.647547	0.667769	0.874077	0.776478	0.61126	0.728062
170	0.646289	0.868515	0.757545	0.818897	0.618596	0.65466	0.893265	0.750889	0.623849	0.727525
175	0.64149	0.85178	0.684872	0.82457	0.634509	0.697563	0.846686	0.750325	0.615488	0.704697
180	0.669688	0.895369	0.726733	0.828492	0.64666	0.698103	0.894048	0.761388	0.629023	0.715615
185	0.637331	0.885623	0.684364	0.834345	0.651078	0.704472	0.92854	0.765941	0.607789	0.713283
190	0.646372	0.911717	0.741724	0.79655	0.650763	0.693997	0.964056	0.763627	0.60477	0.707706
195	0.685727	0.910203	0.731693	0.817955	0.671503	0.711709	0.90393	0.770448	0.593329	0.75903
200	0.657892	0.91526	0.737834	0.810201	0.654337	0.687533	0.952084	0.784952	0.589561	0.760393
205	0.682327	0.904994	0.734588	0.826485	0.638448	0.693379	0.937943	0.757901	0.61589	0.744539
210	0.6564	0.920386	0.674918	0.832445	0.652635	0.672689	0.969201	0.771583	0.605126	0.746555
215	0.662532	0.904759	0.688534	0.81528	0.638243	0.702927	0.944358	0.761837	0.610946	0.751384
220	0.647819	0.906385	0.707209	0.831395	0.623675	0.674556	0.962102	0.732251	0.601902	0.738473
225	0.652671	0.928753	0.661336	0.835942	0.64268	0.699494	0.937313	0.74195	0.601147	0.737497
230	0.662041	0.883918	0.67259	0.803033	0.638087	0.675857	0.937532	0.743915	0.596551	0.741507
235	0.679954	0.910185	0.66119	0.795398	0.606879	0.680619	0.954259	0.697822	0.610794	0.742417
240	0.7001	0.921487	0.656107	0.800549	0.628585	0.701044	0.966999	0.71796	0.603222	0.748525
245	0.690646	0.930085	0.688154	0.817538	0.614681	0.664309	0.959138	0.727622	0.580011	0.747512
250	0.661368	0.906156	0.661804	0.832382	0.636459	0.701123	0.942776	0.724858	0.606723	0.749017
255	0.69034	0.912418	0.663103	0.786898	0.632593	0.682893	0.934682	0.692835	0.591346	0.738604
260	0.69045	0.947756	0.651563	0.816409	0.633249	0.684152	0.965828	0.705473	0.608375	0.758563
265	0.6525	0.935958	0.651943	0.804253	0.629009	0.717512	0.971987	0.705877	0.586515	0.740403
270	0.685897	0.932731	0.639368	0.774888	0.633127	0.689522	0.909518	0.69636	0.610321	0.711909
275	0.656834	0.905699	0.66353	0.783722	0.631982	0.704509	0.932682	0.704743	0.581388	0.742632
280	0.716305	0.920893	0.662184	0.811173	0.641576	0.657411	0.920802	0.686942	0.61711	0.720516
285	0.671577	0.91562	0.622681	0.798458	0.649842	0.676138	0.960153	0.684521	0.629032	0.731835
290	0.665876	0.963255	0.664173	0.836846	0.661313	0.689289	0.976801	0.694883	0.600776	0.748756
295	0.679398	0.943136	0.66608	0.787972	0.616319	0.725046	0.953641	0.673138	0.576723	0.738417
300	0.678514	0.938533	0.652329	0.800911	0.637405	0.691284	0.958365	0.684209	0.576176	0.726806
