# Supplementary material for: Disrupting the phase separation of KAT8–IRF1 diminishes PD-L1 expression and promotes antitumor immunity
Source: Nat Cancer. 2023 Mar 9;4(3):382–400. doi: 10.1038/s43018-023-00522-1 (PMC10042735; doi:10.1038/s43018-023-00522-1)
Supplement: Supplementary file 27 — Statistical source data. [file 43018_2023_522_MOESM27_ESM.xlsx]

## Sheet: Extended data Fig. 6a
No.	L	W	D	V	mean Volume
1	14.628	13.508	8.592	888.933	614.682
2	16.605	14.76	5.728	735.067
3	17.396	9.225	7.16	601.627
4	11.861	8.698	9.308	502.801
5	15.551	9.752	8.592	682.252
6	15.551	11.597	7.876	743.718
7	14.233	12.915	7.876	758.045
8	18.714	12.388	7.16	869.119
9	15.024	14.497	7.876	898.19
10	13.076	12.388	6.444	546.55
11	16.605	11.07	6.444	620.213
12	14.497	13.706	5.728	595.923
13	16.869	12.652	6.444	720.116
14	16.078	8.962	7.876	594.212
15	16.342	11.07	6.444	610.389
16	15.815	10.807	5.728	512.597
17	17.396	12.915	5.728	673.822
18	13.97	10.016	6.444	472.112
19	10.807	9.752	7.16	395.103
20	13.97	10.279	7.876	592.177
21	12.388	8.698	8.596	484.971
22	17.132	10.807	6.444	624.694
23	15.815	12.125	5.728	575.112
24	12.125	11.334	7.16	515.201
25	14.233	12.652	7.16	675.099
26	16.078	7.117	6.444	386.085
27	15.815	12.125	5.012	503.223
28	13.706	12.125	6.444	560.721
29	16.605	13.197	4.296	492.921
30	13.706	11.861	7.16	609.458

## Sheet: Extended data Fig. 6c
Lane	KAT8 mass	KAT8 molecules	Cell number	KAT8 molecules per cell	KAT8 concentration in nuclear
1	507.16 pg	5826216556	100000	58262	157.39 nM
2	490.76 pg	5637745416	100000	56377	152.3 nM
3	250 pg	2437832285
4	500 pg	4875666457
5	1 ng	9751332914
6	2 ng	19502665829
7	4 ng	39005331657
8	8 ng	78010663314

## Sheet: Extended data Fig. 6d
Lane	IRF1-SFB mass	IRF1 molecules	Cell number	IRF1 molecules per cell	IRF1 concentration in nuclear
1	30.44 pg	502078067	100000	5021	13.56 nM
2	553.97 pg	9136120592	100000	91361	246.81 nM
3	31.25 pg	411455534
4	62.5 pg	822911069
5	125 pg	1645822137
6	250 pg	3291644274
7	500 pg	6583288548
8	1 ng	13166577097
9	2 ng	26333154193
10	4 ng	52666308387
11	8 ng	105332616773

## Sheet: Extended data Fig. 6e-IRF1
Index	Name	Volume	Adj. Vol.	% Adj. Vol.	Concentration
		INT*mm2	INT*mm2
						Concentration nM	ratio of exo./endo.
1	U1	535.063	-1.26151	-0.0242029		0	0	U1
2	U2	563.519	6.29786	0.120829		9.61199	0.0389449	U2
3	U3	738.165	78.8766	1.5133		120.384	0.48776	U3
4	U4	1253.87	614.945	11.7982		938.55	3.80272	U4
5	U5	2557.14	1622.73	31.1332		2476.66	10.0347	U5
6	U6	4184.12	2728.91	52.3561		4164.95	16.8751	U6
7	U7	727.371	161.712	3.10256		246.81	1	U7
8	B1	1636.97	0	N/A				B1

## Sheet: Extended data Fig. 6e-KAT8
Index	Name	Volume	Adj. Vol.	% Adj. Vol.	Concentration
		INT*mm2	INT*mm2
						Concentration nM	ratio of exo./endo.
1	U1	660.201	59.2331	0.489875		58.1202	0.381617	U1
2	U2	683.212	88.194	0.72939		86.537	0.568201	U2
3	U3	1138.83	442.249	3.65753		433.94	2.84924	U3
4	U4	3189.49	2007.57	16.6032		1969.85	12.934	U4
5	U5	5705.57	3761.62	31.1097		3690.94	24.2347	U5
6	U6	8783.87	5577.4	46.1267		5472.61	35.9331	U6
7	U7	677.345	155.216	1.28368		152.3	1	U7
8	B1	3810.14	0	N/A				B1

## Sheet: Extended data Fig. 6g
KAT8_nuclear_mean	CD274_mean_KAT8	group_KAT8	tissue_KAT8
33.061	39.126	high	lung
14.887	33.459	high	lung
17.548	38.785	high	lung
7.516	37.781	high	lung
10.195	28.743	high	lung
6.642	45.356	high	lung
36.972	40.391	high	lung
8.726	29.365	high	lung
10.058	26.811	high	lung
1.862	30.684	high	lung
11.013	13.978	low	lung
5.425	18.176	low	lung
6.296	20.088	low	lung
2.133	12.568	low	lung
7.653	15.756	low	lung
1.066	12.111	low	lung
34.593	42.6	high	melanoma
28.037	32	high	melanoma
15.486	33.065	high	melanoma
29.858	40.817	high	melanoma
39.161	38.497	high	melanoma
19.511	33.644	high	melanoma
5.597	17.15	low	melanoma
1.171	14.725	low	melanoma
7.381	16.427	low	melanoma
5.602	18.574	low	melanoma
5.494	17.32	low	melanoma
10.243	13.963	low	melanoma
13.892	17.406	low	melanoma
31.135	31.709	high	breast
45.078	30.087	high	breast
39.794	33.985	high	breast
30.249	32.366	high	breast
16.451	34.271	high	breast
40.786	27.942	high	breast
31.574	31.824	high	breast
17.711	16.214	low	breast
10.921	16.539	low	breast
10.922	14.527	low	breast
7.525	18.36	low	breast
28.554	18.972	low	breast
15.697	15.805	low	breast
14.766	14.953	low	breast
2.7	0	low	gastric
6.665	0	low	gastric
11.084	40.1	high	gastric
11.456	37.902	high	gastric
10.137	38.256	high	gastric
17.816	35.107	high	gastric
5.392	37.192	high	gastric

## Sheet: Extended data Fig. 6h
IRF1_nuclear_mean	CD274_mean_IRF1	group_IRF1	tissue_IRF1
36.662	39.249	high	lung
32.88	43.1	high	lung
30.148	49.436	high	lung
37.859	37.616	high	lung
29.178	46.965	high	lung
37.055	52.025	high	lung
31.718	51.519	high	lung
16.191	22.618	low	lung
10.385	19.825	low	lung
4.646	22.716	low	lung
8.947	20.528	low	lung
31.563	29.926	high	melanoma
18.217	38.528	high	melanoma
21.299	42.756	high	melanoma
41.598	37.092	high	melanoma
31.052	35.806	high	melanoma
8.163	28.664	high	melanoma
11.068	28.844	high	melanoma
10.272	27.85	high	melanoma
9.467	30.305	high	melanoma
10.027	34.623	high	melanoma
1.105	21.02	low	melanoma
21.331	24.287	low	melanoma
16.421	23.911	low	melanoma
7.445	21.876	low	melanoma
1.529	20.905	low	melanoma
16.121	28.788	low	melanoma
3.687	24.899	low	melanoma
8.97	22.474	low	melanoma
12.714	23.023	low	melanoma
48.5	26.935	high	breast
0.343	19.944	high	breast
0.136	20.815	high	breast
23.849	26.756	high	breast
29.921	25.683	high	breast
7.854	20.409	low	breast
8.987	17.027	low	breast
2.997	16.359	low	breast
6.82	14.805	low	breast
2.554	15.562	low	breast
0.031	15.143	low	breast
1.843	13.633	high	gastric
8.426	10.946	high	gastric
11.957	9.519	high	gastric
2.84	13.836	high	gastric
6.009	9.591	high	gastric
70.589	40.934	low	gastric
49.625	42.195	low	gastric
39.989	36.532	low	gastric
25.353	33.756	low	gastric
45.105	51.23	low	gastric
41.606	32.132	low	gastric
28.97	40.367	low	gastric
