# Supplementary material for: Disrupting the phase separation of KAT8–IRF1 diminishes PD-L1 expression and promotes antitumor immunity
Source: Nat Cancer. 2023 Mar 9;4(3):382–400. doi: 10.1038/s43018-023-00522-1 (PMC10042735; doi:10.1038/s43018-023-00522-1)
Supplement: Supplementary file 28 — Statistical source data. [file 43018_2023_522_MOESM28_ESM.xlsx]

## Sheet: Extended data Fig. 7a
Distance (μm)	mEGFP-KAT8	IRF1-mCherry	MSL1-HA-AF647		Distance (μm)	mEGFP-KAT8	IRF1-mCherry	HA-MSL2-AF647		Distance (μm)	mEGFP-KAT8	IRF1-mCherry	HA-MSL3-AF647
0	50.556	39.333	53.889		0	101.286	68.1429	88		0	31.2222	41.5556	33.7778
0.033027	54.111	38.556	52.111		0.0330185	105.429	65.5714	93		0.032976	25.4444	38.1111	37.2222
0.066054	53	39.889	53.333		0.0660369	103.143	67.2857	96.1429		0.065951	23.6667	39.6667	38.8889
0.099081	59.778	38.889	53.444		0.0990554	97.5714	70.1429	93.5714		0.098927	20.2222	37.8889	44.2222
0.132108	55.444	38.222	54.222		0.132074	102.286	67.5714	96.7143		0.131903	28.7778	37.4444	48.3333
0.165135	55.444	39.889	54.111		0.165092	105.429	70.1429	91.1429		0.164878	30.8889	36.8889	46.8889
0.198162	54.889	39.444	56.556		0.198111	107.143	70.2857	90.7143		0.197854	29.5556	38.7778	44.1111
0.231189	56.222	39.444	57.778		0.231129	110.429	71.8571	89.5714		0.230829	27.3333	35.8889	37.7778
0.264216	61.778	41.778	56.333		0.264148	107.286	70.8571	90.4286		0.263805	40.5556	39.1111	49.4444
0.297243	57.778	40.333	60		0.297166	107.286	70.8571	90.4286		0.296781	33	40	48.1111
0.33027	59.889	41.333	58.556		0.330185	104.143	71.2857	95		0.329756	32.7778	36.5556	54.7778
0.363297	57.222	40.556	58.556		0.363203	115	72.7143	99		0.362732	32.1111	35.1111	54.5556
0.396324	61.556	42.222	58.333		0.396222	104	75.8571	96.7143		0.395708	23.1111	37.1111	55
0.429351	59.889	44.111	59.222		0.42924	97.7143	73.5714	100		0.428683	32.7778	37	53.6667
0.462378	61.222	43.556	60.444		0.462259	97.7143	73.5714	100		0.461659	20.7778	35.6667	56.1111
0.495405	56.444	44.222	65		0.495277	104.429	70.7143	96.8571		0.494634	25.5556	37.8889	62.6667
0.528432	55.556	43.333	60.667		0.528295	107.143	73.5714	95		0.52761	34.5556	40.5556	57.2222
0.561459	59.444	44.222	65.889		0.561314	107.857	76.4286	97		0.560586	26.2222	36.8889	61
0.594486	59.222	45.111	62.333		0.594332	104	73.2857	101.143		0.593561	25.5556	40	78.4444
0.627513	58.111	44.556	65.111		0.627351	102.429	72.2857	99.5714		0.626537	23.3333	41.3333	84
0.66054	65.333	45.667	68		0.660369	104	74.5714	103.571		0.659513	24.5556	41.7778	80.8889
0.693567	62.444	47.778	72.667		0.693388	111.571	78.4286	98.5714		0.692488	29	43.7778	81.7778
0.726594	65.222	47	71.444		0.726406	102.714	73.7143	106.571		0.725464	32.4444	43	88.2222
0.759621	68.889	48.556	69.333		0.759425	113.143	77.4286	106.429		0.758439	35.8889	47.5556	87.2222
0.792648	67.778	49	70.889		0.792443	105.571	80.2857	107.857		0.791415	32.4444	50.7778	73.5556
0.825675	67.778	50.778	70.556		0.825462	105.571	80.2857	107.857		0.824391	32.3333	48.5556	93.7778
0.858702	70.222	49.889	69.667		0.85848	99.5714	83.4286	110		0.857366	36.5556	56.2222	95.2222
0.891729	74	51	68.222		0.891499	109.571	79.4286	114		0.890342	41.8889	57.2222	96.8889
0.924756	71.889	50.667	70.222		0.924517	106.714	82.1429	110.571		0.923318	33.3333	59	100.778
0.957783	79.444	51.333	68.222		0.957536	109	82.7143	116.571		0.956293	43.3333	63.4444	93.1111
0.99081	79.333	51	69.222		0.990554	109	82.7143	116.571		0.989269	45.5556	70.5556	104.222
1.02384	79.556	49.222	66.444		1.02357	101.571	80.4286	113.286		1.02224	52.3333	73.3333	104.667
1.05686	80.667	50.333	69		1.05659	108.429	79.1429	119		1.05522	46.1111	78.3333	113.778
1.08989	78	50.444	69		1.08961	123	78.2857	110.143		1.0882	58.8889	85.8889	102
1.12292	75.889	49.889	70		1.12263	120.571	82.8571	111.714		1.12117	61.1111	90.4444	104.222
1.15595	81.889	50.556	67.778		1.15565	111.714	75.7143	116.429		1.15415	61.1111	90.4444	104.222
1.18897	80.778	49.889	69.556		1.18866	116.286	81.2857	120.714		1.18712	61.4444	99.1111	102.222
1.222	84.667	51.556	69.778		1.22168	115.429	84.2857	122.286		1.2201	68.2222	103.556	117.556
1.25503	84.333	51.444	70.556		1.2547	115.143	84	121.857		1.25307	86.1111	111.889	115.444
1.28805	81.889	50.778	70.778		1.28772	122.714	82.1429	125.714		1.28605	88.8889	121.111	127.667
1.32108	85.778	50.333	69		1.32074	121	83.5714	123.857		1.31902	103.889	125.889	119.222
1.35411	88	53.222	69.444		1.35376	120.714	81.7143	122.429		1.352	106.111	138	140.444
1.38713	83.333	50.333	70.778		1.38678	108.571	81.7143	118		1.38498	144.222	143.444	145.667
1.42016	84.889	52.778	71.667		1.41979	122.286	80	117.571		1.41795	150.889	155.667	143.889
1.45319	86.111	53.222	71.111		1.45281	113.571	84.1429	121.714		1.45093	164.667	168.111	146.778
1.48622	85.667	52.667	70.667		1.48583	119.286	83.5714	123.143		1.4839	180	166.222	139.111
1.51924	87.889	52.111	70.889		1.51885	124.714	83.5714	121.714		1.51688	188.444	182.222	142.444
1.55227	89	54.556	72		1.55187	124.714	83.5714	121.714		1.54985	202.667	181.111	146.111
1.5853	84.778	52.889	73.222		1.58489	131.143	85	123.286		1.58283	214.333	188.778	135.333
1.61832	81.556	54	74.667		1.6179	140.286	84.7143	122.714		1.61581	214.333	188.778	135.333
1.65135	74.444	56.111	77.444		1.65092	132	87.7143	126.571		1.64878	200.556	198.333	138.444
1.68438	85.556	57.556	79.889		1.68394	131.286	89.2857	133		1.68176	213.222	208.444	156.667
1.7174	82.667	55.222	79.111		1.71696	135.286	92.8571	133.571		1.71473	222.333	203.222	163.111
1.75043	93.333	58	82.222		1.74998	139	97.4286	144		1.74771	232.222	208.556	172.556
1.78346	92.667	64	81		1.783	140.571	101.571	141.429		1.78068	239.667	214.111	152.889
1.81648	96.889	62	82.111		1.81602	161.571	106.143	157.286		1.81366	237.778	214.222	180.333
1.84951	97.556	64	81		1.84903	146.714	108.571	160.286		1.84664	247.667	222.667	167.667
1.88254	102.111	66.556	86.556		1.88205	163.286	115.714	178.286		1.87961	237.556	219.889	167.111
1.91557	100.778	66.778	85.889		1.91507	165.857	125	181		1.91259	253.889	226.889	162.889
1.94859	106.667	65.444	85.444		1.94809	163	133	184.286		1.94556	229.889	222.667	166.556
1.98162	108.111	67	89.222		1.98111	179.429	149.143	197.714		1.97854	237.778	220.333	169.889
2.01465	110.444	67.333	87.222		2.01413	179.714	149.429	205.857		2.01151	242.889	226.889	158.333
2.04767	110.556	69.222	93		2.04714	184.714	153.714	211.714		2.04449	241.667	225.111	177.778
2.0807	109.444	68	95		2.08016	184.714	153.714	211.714		2.07747	241.667	225.111	177.778
2.11373	117.556	68.667	91.889		2.11318	198.714	156.429	220.143		2.11044	245.556	223	183.778
2.14676	120.333	72.333	94.444		2.1462	210.143	162.857	229.143		2.14342	245.222	226.889	166.333
2.17978	121.444	73.444	99.111		2.17922	210	164.714	233.714		2.17639	246.333	221.111	168.667
2.21281	121.667	74.889	95.333		2.21224	205.429	168.714	235.286		2.20937	243.111	216.333	168.333
2.24584	124.556	74.667	94.667		2.24526	205.429	168.714	235.286		2.24234	242	212.889	163.333
2.27886	117.111	73.778	95.444		2.27827	223	175.143	238.714		2.27532	240.111	210.444	165.333
2.31189	112.889	71.778	93.333		2.31129	212.714	176.857	236.714		2.30829	239.889	203.778	158.556
2.34492	119.667	69.667	92.444		2.34431	207.286	176.429	233.429		2.34127	229.222	197.111	168.667
2.37794	123.444	70.333	91.667		2.37733	216.143	182.286	246.571		2.37425	213.222	194.778	161.667
2.41097	115.222	72.778	92.111		2.41035	222	179.857	241.429		2.40722	213.778	185.556	150.111
2.444	112	70.222	94.333		2.44337	220.714	181.857	246.714		2.4402	201	178.667	143.667
2.47702	111.444	70.889	92.889		2.47638	240.714	185.857	245.857		2.47317	199.667	168.333	141.333
2.51005	112.889	69.444	92.444		2.5094	220.857	180.714	247		2.50615	180	171.556	148.111
2.54308	112.333	71.333	93.556		2.54242	234.571	181.714	252.143		2.53912	176	172.444	133.333
2.57611	113.889	73.222	95.111		2.57544	225.143	190.429	251.857		2.5721	176.111	161.333	133.222
2.60913	111.778	71.222	96.889		2.60846	219.571	186.429	253.714		2.60507	162.778	151.556	141.778
2.64216	119.111	79.222	100.111		2.64148	221.857	179.857	250.714		2.63805	169.889	144.333	121.889
2.67519	122.667	75	104.111		2.6745	224.857	174	241		2.67103	148.222	136.111	125.667
2.70821	118.333	74.111	101.667		2.70751	213.714	176.714	241.143		2.704	138.778	127.778	128.667
2.74124	124.667	76.111	104.778		2.74053	205.286	163.714	222.286		2.73698	130.333	121.556	109.556
2.77427	118.889	78.111	105.111		2.77355	193.571	157.857	211.571		2.76995	118.889	118.556	123.556
2.80729	125.333	78.333	105.111		2.80657	193.571	157.857	211.571		2.80293	103.667	112.111	115
2.84032	119.111	77.333	112.333		2.83959	202.714	149.286	195.429		2.8359	97.7778	103.444	121
2.87335	121.222	79.667	115.111		2.87261	185.286	138	194.571		2.86888	99.3333	104.889	116.556
2.90638	126.778	82	116.889		2.90562	167.714	131.714	183.571		2.90185	79.3333	97.8889	105.222
2.9394	124.556	83	116.111		2.93864	172.857	127.429	173.429		2.93483	67.1111	92.3333	96.6667
2.97243	122	88.556	120.111		2.97166	167	130.143	167.286		2.96781	67	92.6667	108
3.00546	125.889	89.222	127.889		3.00468	172.714	120	165		3.00078	67	92.6667	108
3.03848	130.778	91.889	131.667		3.0377	150	112	158.714		3.03376	67.6667	83.4444	98.1111
3.07151	136.111	92.111	133.667		3.07072	147.714	107.571	156.571		3.06673	62	80.7778	100.778
3.10454	142	92.667	139.444		3.10374	130	101.143	150		3.09971	57.2222	81.1111	100.778
3.13756	142.778	94.111	134.667		3.13675	124.571	96.4286	138.286		3.13268	64.4444	84.4444	98.8889
3.17059	159.111	98.111	136.556		3.16977	124.571	96.4286	138.286		3.16566	56.3333	85.1111	99.1111
3.20362	164	97.889	140.889		3.20279	120.286	96.2857	144		3.19864	62.3333	85.4444	96.7778
3.23665	170.778	100.222	141.889		3.23581	122.286	94	142.429		3.23161	67.7778	84.5556	98.3333
3.26967	167	100.667	138.556		3.26883	119.429	91.8571	137.714		3.26459	78.2222	87.6667	111.889
3.3027	172.111	98.222	140.111		3.30185	111.429	89.4286	139		3.29756	68.5556	90.8889	103.667
3.33573	177.222	94.778	136.333		3.33487	111.429	89.4286	139		3.33054	80.8889	93.7778	112
3.36875	172	93.667	131.444		3.36788	111.714	91.7143	141		3.36351	81.1111	97.2222	110.556
3.40178	169.667	93.111	130.444		3.4009	111.857	87.2857	139.143		3.39649	91.7778	101.111	111.444
3.43481	170.778	93.444	128.111		3.43392	111.143	87.5714	136.714		3.42946	96.3333	107.556	112.111
3.46784	158.778	87.111	122.222		3.46694	107	83.8571	130		3.46244	96.3333	107.556	112.111
3.50086	157	86	126.444		3.49996	116	83.8571	125.714		3.49542	105.667	114.222	120
3.53389	151.667	88.444	121.444		3.53298	106.429	82	119.429		3.52839	99.3333	119.222	121.889
3.56692	155.111	84.111	121.333		3.56599	102.143	80	114.714		3.56137	122.889	127	126
3.59994	147	84.444	119.333		3.59901	108.286	79	112.429		3.59434	140.222	134.667	123.667
3.63297	146.667	85.111	118.889		3.63203	112.429	83.4286	107.857		3.62732	145.111	144.333	124.333
3.666	143.222	80.778	115.333		3.66505	101.571	79.7143	110		3.6603	146.889	158.556	141.111
3.69902	147.444	79.889	117.444		3.69807	101.857	84.8571	111.429		3.69327	164.667	165	144.889
3.73205	141.111	79.667	115.111		3.73109	105	87.2857	116.714		3.72625	177	172.889	159
3.76508	138.778	78.889	113.333		3.76411	105.286	82.1429	116.857		3.75922	184.556	177.111	150.333
3.79811	141.444	78.222	112.444		3.79712	117	88	115		3.7922	208.333	196.222	170.556
3.83113	137.778	76.889	110.333		3.83014	114.143	85.1429	122.571		3.82517	208.889	204.556	167.444
3.86416	134.667	77.889	112		3.86316	107.857	85.2857	117		3.85815	219.889	208.667	164.444
3.89719	136.889	76.556	109.889		3.89618	107.714	87.8571	120		3.89112	222.222	212.667	166.778
3.93021	138.778	76.333	108.333		3.9292	105.714	89.4286	129.571		3.9241	222.222	212.667	166.778
3.96324	132.556	76.556	109		3.96222	113.286	92.5714	124.429		3.95708	236.222	213.111	173.667
3.99627	128.222	74.667	104.889		3.99523	123.143	89.4286	128.571		3.99005	243.667	226	185.444
4.02929	122.444	73.889	105.111		4.02825	119.857	90.4286	129.571		4.02303	245	227.889	178.222
4.06232	124.111	69.889	105.444		4.06127	120.429	90.1429	129.571		4.056	240.111	231.556	176.222
4.09535	120.111	72.222	102.556		4.09429	126.143	90.7143	132.714		4.08898	242.222	236.444	180.889
4.12838	116.222	70.111	99.222		4.12731	111.714	87.7143	130.714		4.12195	244.556	242.889	181.111
4.1614	117.556	72.556	102.111		4.16033	114.857	87.8571	128.429		4.15493	251.444	247	185.778
4.19443	116.111	72	102.556		4.19335	102.714	85.4286	127.571		4.1879	249.222	251	172.889
4.22746	119.667	70.778	100.333		4.22636	104.714	83.1429	130.286		4.22088	255	253	171.111
4.26048	121.222	70.889	102.667		4.25938	104.143	82.2857	127.714		4.25386	254.556	252.667	182.111
4.29351	114.333	71	107.333		4.2924	109	83	127.429		4.28683	255	254.444	169.556
4.32654	120.444	76.444	105		4.32542	99.2857	79.1429	124.571		4.31981	255	255	183.556
4.35956	119.778	73.778	107.556		4.35844	97.7143	83	122		4.35278	255	255	183.556
4.39259	127.333	75.556	111.444		4.39146	107.571	76.5714	121.429		4.38576	254.111	254.222	170.111
4.42562	127.111	74.111	111.333		4.42447	107.571	76.5714	121.429		4.41873	253.778	255	162
4.45864	124	74.778	116.111		4.45749	95.4286	76.8571	115.143		4.45171	253.444	255	161.778
4.49167	121.556	76	116.444		4.49051	96.5714	83.2857	116		4.48468	255	255	158.222
4.5247	117.556	75.778	117.778		4.52353	103.429	78.8571	118.286		4.51766	255	255	154.778
4.55773	127.667	78.778	119.444		4.55655	99.4286	78.5714	120.143		4.55064	255	253.222	149.111
4.59075	133.444	80.778	123.556		4.58957	99.4286	78.5714	120.143		4.58361	255	254.889	145.222
4.62378	128.556	82	124.556		4.62259	101.857	83.7143	122.143		4.61659	252.111	254.778	152
4.65681	134.222	79.667	126.333		4.6556	99.2857	79.8571	118.857		4.64956	255	254.889	154.222
4.68983	142.222	81.778	128.333		4.68862	112	82.8571	124.143		4.68254	254.889	254.222	165.111
4.72286	144.333	86.889	128		4.72164	116.286	84.1429	120.714		4.71551	247.222	255	144.444
4.75589	149.333	83.222	129.556		4.75466	110	80.7143	116.714		4.74849	252	252.222	156.222
4.78892	149.556	82.889	133.111		4.78768	104	81.4286	122.286		4.78147	253.889	252.556	150.778
4.82194	151.222	85.556	133.889		4.8207	106	81	122.714		4.81444	253.889	252.556	150.778
4.85497	157.444	86.222	133		4.85371	114	80.2857	122.286		4.84742	252.333	252	149.333
4.888	154.333	86	129.778		4.88673	106.429	82.7143	124		4.88039	249.889	247.222	147.333
4.92102	159.889	85	129.667		4.91975	94.8571	78.5714	124.286		4.91337	245.778	244.556	144.111
4.95405	153.889	84.111	126		4.95277	102.143	77.7143	121.571		4.94634	249	245.333	153.444
4.98708	162.556	84.222	123.111		4.98579	118.714	77.8571	120.714		4.97932	252.667	245.333	155.111
5.0201	138	75.667	118.111		5.01881	108.286	82.5714	128.429		5.01229	235.667	230.889	147.667
5.05313	138.111	75.667	115.889		5.05183	116.571	85.4286	121		5.04527	243.444	229.222	153.444
5.08616	132.444	75.333	108.444		5.08484	102.143	79.5714	127.429		5.07825	235.667	221.778	148.778
5.11918	122.667	70.444	110.111		5.11786	110.286	85.4286	124.286		5.11122	240.111	211.667	148.333
5.15221	116.111	70.556	103		5.15088	110.286	85.4286	124.286		5.1442	216.111	213.333	163.333
5.18524	112.556	68.778	99.556		5.1839	115.571	89.4286	129.857		5.17717	213.667	204.889	166.889
5.21827	105.222	65.333	94.333		5.21692	105.857	87.5714	126.143		5.21015	219.889	200.778	156.556
5.25129	96.556	65.444	94.444		5.24994	117	87.4286	129.857		5.24313	210.222	201.111	162.111
5.28432	95.333	65.111	93.222		5.28295	112.143	87.7143	128.857		5.2761	210.778	198.222	164.889
5.31735	93	61.667	90.556		5.31597	113.857	93.5714	132.714		5.30908	199.889	191.556	170
5.35037	93.889	63.556	89.778		5.34899	112.286	91.8571	143.714		5.34205	185.667	187.889	167.889
5.3834	86.444	64.444	92.333		5.38201	128.714	96.7143	142.429		5.37503	187.556	183.556	169.889
5.41643	87	65	91.333		5.41503	116.571	104.857	155		5.408	175.778	175.667	166.667
5.44946	80.778	63	93.333		5.44805	122	103.286	154.143		5.44098	163.222	170.444	179.889
5.48248	89.778	63.111	93		5.48107	129.143	111.571	165.143		5.47395	157.778	161.667	168.444
5.51551	92	63.222	96.111		5.51408	138.429	122.714	173.143		5.50693	151.556	155.667	163.889
5.54854	85.667	63.667	98		5.5471	134.571	121.429	177.286		5.53991	141.333	143.778	165.222
5.58156	91.556	65.667	96.778		5.58012	151.143	125	182		5.57288	135	132.778	171.889
5.61459	92.222	68.889	99.444		5.61314	151.286	130	183.571		5.60586	118.667	127.444	171.778
5.64762	92.889	69.667	102.889		5.64616	159.857	132.857	186.571		5.63883	100.889	116.222	154.556
5.68064	96.333	72.222	108.333		5.67918	159.857	132.857	186.571		5.67181	83.6667	109.667	142.222
5.71367	101.222	73.556	110.889		5.71219	160.857	129	178.429		5.70478	73.7778	105.333	154.222
5.7467	106	75.222	114.556		5.74521	167.429	135	184.429		5.73776	67.8889	101.222	143.778
5.77973	115.111	77.778	111.444		5.77823	160.429	135.143	189.857		5.77074	64.1111	98.5556	129.889
5.81275	114.111	82.556	111.667		5.81125	167.429	137.286	196.857		5.80371	53.7778	91	126.889
5.84578	112	81	114.667		5.84427	167.429	137.286	196.857		5.83669	54.7778	77.5556	141
5.87881	116.444	80.444	112.889		5.87729	178.714	135	194.714		5.86966	43.8889	79.1111	132.778
5.91183	123.333	78.667	116.333		5.91031	173.429	145.429	193.857		5.90264	48.1111	78.5556	119.778
5.94486	119.556	76	116.444		5.94332	172.429	134.429	194.429		5.93561	45.2222	72.3333	118
5.97789	116.778	77.333	114.667		5.97634	161	134.286	195.571		5.96859	50.5556	72.8889	113.667
6.01091	124.222	80.889	113		6.00936	161.286	130.857	200		6.00156	41.2222	73.8889	108
6.04394	121.111	81.667	112.222		6.04238	170.714	135.857	199.714		6.03454	34.5556	69.4444	107.444
6.07697	121.556	79.444	115.556		6.0754	151.571	130	196		6.06752	40.7778	71	110
6.10999	126.222	79.667	116.444		6.10842	156.143	130.286	183.143		6.10049	39.1111	68.7778	97.2222
6.14302	120.333	79.222	115.889		6.14143	162.714	128.714	189.429		6.13347	44.7778	66.6667	101.778
6.17605	125.333	81.556	116		6.17445	146.429	124.143	171.857		6.16644	46.6667	63.5556	86.1111
6.20908	130	79.444	118.444		6.20747	151.429	125.429	174.714		6.19942	46.6667	63.5556	86.1111
6.2421	128.333	80.222	115		6.24049	154.429	119.857	170.571		6.23239	42.5556	66.6667	96
6.27513	129.889	83.778	118.889		6.27351	142.571	117	167		6.26537	36.8889	66.6667	91.7778
6.30816	137.222	84.667	119.222		6.30653	137.857	115.857	155.286		6.29835	34.6667	69.8889	91.7778
6.34118	140.444	84.333	120.333		6.33955	145.429	111	155.429		6.33132	35.5556	64.7778	104.778
6.37421	140.222	83.889	122		6.37256	126.429	103.286	151.857		6.3643	38	69.5556	100.778
6.40724	136.889	83.333	120.778		6.40558	126.429	103.286	151.857		6.39727	39.6667	68.1111	85.2222
6.44027	141.222	81.222	120.778		6.4386	122.143	101.571	136.571		6.43025	40.6667	65.8889	100.889
6.47329	137.889	84.333	117.667		6.47162	124.857	99.5714	139.143		6.46322	43.5556	69	94.2222
6.50632	135.556	83.222	119.556		6.50464	117.714	93.1429	142.143		6.4962	50.1111	68	90.1111
6.53935	132.778	80.556	115		6.53766	125.857	93.2857	144.714		6.52917	54.7778	66.8889	91.8889
6.57237	128.778	80.111	114.889		6.57067	128	90.5714	135.857		6.56215	43.1111	66.4444	95.6667
6.6054	132.333	80.444	112		6.60369	120.571	92.2857	134.286		6.59513	41.7778	67.5556	97.5556
6.63843	139.111	76	110.889		6.63671	121.571	93.2857	128.571		6.6281	34.4444	67.2222	100.111
6.67145	134.556	79.222	107.111		6.66973	115	89.4286	132.143		6.66108	34.4444	67.2222	100.111
6.70448	123	73	104.889		6.70275	116.571	89.1429	130.143		6.69405	44.5556	63.5556	95
6.73751	129.778	71	100.778		6.73577	118.714	89.8571	128.143		6.72703	36	63.3333	105.333
6.77053	117.667	71	95.667		6.76879	110.571	87.5714	129.714		6.76	39.7778	69.2222	89.8889
6.80356	113.444	68.778	95		6.8018	113.429	91.2857	119.429		6.79298	46.6667	64.1111	94.1111
6.83659	113.444	68.778	95		6.83482	114.714	83.1429	122.571		6.82596	43.8889	65.4444	85.6667
6.86962	107.222	67.889	95.778		6.86784	125.286	85.2857	126.571		6.85893	34.8889	67.1111	103
6.90264	96.222	67.333	95.889		6.90086	119.571	83.4286	125.429		6.89191	41.7778	64	91
6.93567	94.556	62.889	95.556		6.93388	119.571	83.4286	125.429		6.92488	35	66.1111	96.7778
6.9687	90.222	61.778	95.889		6.9669	120	89.2857	124.286		6.95786	32	62.8889	90.8889
7.00172	87.667	60.444	94		6.99991	121.286	83.5714	122.714		6.99083	40.8889	61.3333	94.6667
7.03475	81.222	62.556	94.889		7.03293	115.571	83	119.429		7.02381	36.2222	62.7778	95.5556
7.06778	80	61.889	96.444		7.06595	121.429	82.7143	113.571		7.05678	35	63.8889	82.4444
7.10081	77	63	98.111		7.09897	121.429	82.7143	113.571		7.08976	37.3333	65.5556	80.4444
7.13383	75.889	62.556	99.556		7.13199	122.857	83.2857	115.857		7.12274	37.3333	65.5556	80.4444
7.16686	79.556	61.778	96.667		7.16501	119.143	85.4286	121.714		7.15571	31.6667	64.7778	88.2222
7.19989	74.778	62.222	96.444		7.19803	124.286	82	117.286		7.18869	38.4444	64.5556	95.4444
7.23291	78.778	63.556	96.889		7.23104	127.429	83.8571	114.857		7.22166	39	61.4444	92.3333
7.26594	77.667	62.778	93.444		7.26406	119.714	83.1429	118.571		7.25464	39.7778	61.3333	102.556
7.29897	75.444	62.333	96.111		7.29708	125.571	88	120		7.28761	27.8889	67.8889	103.444
7.33199	82.333	64.444	99.778		7.3301	129.714	85.4286	119.143		7.32059	35.3333	69.5556	97.8889
7.36502	77.889	63.889	100.556		7.36312	128.571	87.1429	121.143		7.35356	32.3333	71.7778	105.333
7.39805	84.111	64.889	102.556		7.39614	137.286	91.2857	128.571		7.38654	38.8889	73.5556	100
7.43107	91.556	68.222	100.444		7.42915	128.429	91.8571	125		7.41952	30.8889	71.7778	102.667
7.4641	96.333	69.444	107.667		7.46217	131.286	91.8571	127.429		7.45249	48.5556	77.5556	105.333
7.49713	102.222	72.444	106		7.49519	144	93.2857	124		7.48547	44.4444	75.8889	113.444
7.53016	107.111	75.222	108.778		7.52821	118.429	96.1429	134.571		7.51844	46.6667	81	114
7.56318	106.778	75.556	110.333		7.56123	134.286	92.7143	140		7.55142	44.1111	84.1111	116.333
7.59621	112.222	76.333	114.222		7.59425	136.143	98.4286	136.286		7.58439	36.1111	82.5556	114.222
7.62924	122.111	76.111	115.889		7.62727	135.286	100.857	140		7.61737	47.7778	89.2222	120.667
7.66226	124.111	77	116.778		7.66028	136.286	99	143.286		7.65035	53.8889	96.6667	122.111
7.69529	124	79	122.444		7.6933	130.143	100.429	145.714		7.68332	54.8889	95	138.556
7.72832	127.333	81.778	122.444		7.72632	133.571	100.714	148.857		7.7163	71.1111	94.5556	123.778
7.76135	131	82.222	126		7.75934	146.571	110.143	150.571		7.74927	60	97.3333	132.222
7.79437	135.667	82.556	124.889		7.79236	149.286	111	152.286		7.78225	66.4444	102.889	124.333
7.8274	144.333	85.222	127.556		7.82538	149.429	118.429	159		7.81522	79.7778	103.889	136.333
7.86043	143.556	85.556	131.444		7.85839	171.714	124.286	170.429		7.8482	86.4444	106.778	135.889
7.89345	146	86.889	133.444		7.89141	166.857	127.714	169.714		7.88117	92.1111	107.222	153.111
7.92648	147.778	91.222	136.667		7.92443	179	134.286	180.571		7.91415	98.2222	111.667	148.111
7.95951	154.444	94.556	138.556		7.95745	186.429	140.429	187.286		7.94713	103.333	114.111	138.444
7.99253	160.444	95.778	144.111		7.99047	192.143	148	189		7.9801	102.778	111.778	154.444
8.02556	163.667	94.444	147.111		8.02349	192.143	148	189		8.01308	93.8889	111.778	167.667
8.05859	162.444	96.111	147		8.05651	184.143	152.286	209.143		8.04605	93.8889	111.778	167.667
8.09161	170.111	98.556	151		8.08952	200	150.857	209.571		8.07903	109.778	110.889	144.333
8.12464	170.778	98.667	155.222		8.12254	198.714	157	211.143		8.112	105.222	112.444	146.889
8.15767	178	99.889	154.333		8.15556	200.286	158.286	224.143		8.14498	108.556	113.667	140.222
8.1907	183.556	100.333	154.444		8.18858	200.286	158.286	224.143		8.17796	91.2222	111.333	132
8.22372	180.556	100.333	153		8.2216	204.714	159.571	226.714		8.21093	84.2222	104	131.889
8.25675	176.444	100.444	150.556		8.25462	183.857	158	230.714		8.24391	95.6667	102.222	144.444
8.28978	175.111	98.444	148.222		8.28763	191.286	159.429	227.143		8.27688	87	95.7778	119.667
8.3228	176.333	97.333	153.556		8.32065	195.571	167.286	224.857		8.30986	85.5556	95.8889	127.889
8.35583	175.444	97.222	150.889		8.35367	195.571	167.286	224.857		8.34283	75	98.2222	124.556
8.38886	169.444	97.889	143.778		8.38669	205.571	158.714	231.857		8.37581	65.1111	81	115.778
8.42188	170.111	95.222	141.556		8.41971	203.286	161.286	224.571		8.40878	64.2222	79.8889	107.889
8.45491	169.889	93.889	140.778		8.45273	194.714	159.857	231.714		8.44176	63.2222	77.2222	109.556
8.48794	162.111	93.556	138.889		8.48575	202.571	162.143	232.286		8.47474	53.3333	72.7778	105.222
8.52097	161	91.889	137.222		8.51876	197.286	172.571	228.714		8.50771	49.4444	69.3333	104
8.55399	163.667	90.222	133.444		8.55178	205.714	167	228.429		8.54069	36	66.1111	94.3333
8.58702	152.667	88.778	130.778		8.5848	202.286	161.143	234		8.57366	26.4444	57.4444	93.3333
8.62005	147.222	87	132.444		8.61782	188.714	168	231		8.60664	31.1111	55.2222	90.6667
8.65307	150.111	83.333	123.333		8.65084	199	162.714	234.429		8.63961	8.66667	52.3333	76.2222
8.6861	142.444	80.222	119.333		8.68386	197	164.286	241.286		8.67259	16.4444	49.6667	78.6667
8.71913	133.778	75.333	115.889		8.71687	213.286	166.429	237.286		8.70557	10.8889	47.5556	80.3333
8.75216	134.111	75.667	110.111		8.74989	204.286	162.286	236.286		8.73854	7.11111	47.5556	73.7778
8.78518	127.778	71.778	105		8.78291	209.714	162.286	229.143		8.77152	7.44444	43.5556	78.6667
8.81821	112.889	67.556	99.778		8.81593	200.429	158.143	230.143		8.80449	2.66667	40.6667	77.2222
8.85124	103.556	66.667	97.444		8.84895	183.286	153.143	228		8.83747	5.44444	41	82.2222
8.88426	95.556	61.222	90.444		8.88197	179.857	157	224.714		8.87044	1.44444	41.7778	76.3333
8.91729	91.444	58.333	86.889		8.91499	184.286	158	229.857		8.90342	0	41	68.7778
8.95032	88.667	55.556	84.778		8.948	178.429	152.857	224.286		8.93639	0	41	68.7778
8.98334	78	52.889	83.111		8.98102	170.857	142.286	219.429		8.96937	9.77778	40.6667	86.2222
9.01637	72.222	54.111	78.778		9.01404	157.571	147.143	219.286		9.00235	3.33333	41.4444	70.4444
9.0494	65.111	48.111	74.222		9.04706	169.714	145.143	219.857		9.03532	14	37.2222	71.8889
9.08243	65.333	47.111	71.333		9.08008	163.143	141.429	221.571		9.0683	7.55556	39.7778	87.6667
9.11545	63.333	45.333	71.444		9.1131	165.429	133.714	216.714		9.10127	3.55556	39.2222	80.2222
9.14848	57.778	46.556	72.333		9.14612	150.857	133.143	203.571		9.13425	7.77778	40.4444	73.4444
9.18151	54.111	45.778	73.333		9.17913	139	129.143	195		9.16723	3.66667	39.6667	80.5556
9.21453	53	41.889	73.444		9.21215	133.143	128.286	191.143		9.2002	4.11111	38.5556	82.3333
9.24756	55.222	43.556	70.333		9.24517	142.143	116.429	192.714		9.23318	7.77778	44.6667	88.4444
9.28059	53.222	43.667	69		9.27819	142.143	116.429	192.714		9.26615	8.44444	38.4444	92.2222
9.31361	55.333	44.778	69.333		9.31121	138.286	107.857	180.429		9.29913	5.66667	40.2222	72.3333
9.34664	57.778	47.111	72.778		9.34423	133.714	107.143	164.714		9.3321	2.55556	45.3333	76.2222
9.37967	53.556	45.222	70.889		9.37724	134.571	104.286	158.714		9.36508	2.55556	43.4444	88.7778
9.41269	55.889	44.889	73.333		9.41026	117.286	101.714	150.571		9.39805	2.55556	43.4444	88.7778
9.44572	52.111	47	74.222		9.44328	117.286	101.714	150.571		9.43103	7.44444	44.3333	83.6667
9.47875	54.778	46.333	72.333		9.4763	129.571	95.2857	140.429		9.46401	3	42.6667	80.1111
9.51178	55.222	47.778	74.778		9.50932	119.286	87.7143	143.857		9.49698	6.66667	43.5556	83
9.5448	55.111	47.556	76.333		9.54234	112.714	90.1429	129.429		9.52996	4.33333	40.6667	84.8889
9.57783	62.333	47.333	78.111		9.57536	119.429	79.4286	125.429		9.56293	7.55556	41	80.7778
9.61086	65.333	48.889	75.444		9.60837	119.429	79.4286	125.429		9.59591	10.2222	43.7778	93.6667
9.64388	65.778	50.222	74.556		9.64139	125.714	81.2857	119.857		9.62888	7.22222	44.6667	86.1111
9.67691	66.222	50.444	80.333		9.67441	102	79.1429	119.429		9.66186	4.77778	38.2222	75.1111
9.70994	70.111	50.556	79.778		9.70743	116.571	83.1429	123.429		9.69483	6.33333	40.7778	72.2222
9.74296	69.889	48.444	79.111		9.74045	110.143	77	114.714		9.72781	2.33333	38.6667	70.4444
9.77599	71.333	50.333	77.556		9.77347	114.286	77.4286	114.857
9.80902	70.444	49.556	76.667		9.80648	113.429	78	120.286
9.84205	71.778	45.778	73.222		9.8395	111.857	77.4286	118.286
9.87507	67.889	48	75.111		9.87252	103.571	77.4286	114.286
9.9081	63.667	46.444	73.222		9.90554	105.857	77.4286	117
9.94113	64.778	46.778	71.111		9.93856	111.143	79	111
9.97415	63.222	41.889	69.222		9.97158	112.286	75.1429	111.857
10.0072	58.333	41.333	66.667		10.0046	118.714	73.4286	111.857
10.0402	57.556	39.333	64.778		10.0376	107.571	76.8571	111.143
10.0732	54.889	37	59.556		10.0706	116	76.5714	110.286
10.1063	55.556	38.222	60.889		10.1037	116.571	77.7143	116.857
10.1393	48.444	37.222	58		10.1367	119.429	78.5714	114
10.1723	48.556	36.333	59		10.1697	117	79.2857	114.429
10.2053	45.889	36.222	55.889		10.2027	122	77.2857	115.857
10.2384	43.222	34.333	50.889		10.2357	124	78.2857	116.714
10.2714	43.667	36.333	51.889		10.2687	116.429	75	113.857
10.3044	41.111	33.778	50.778		10.3018	120.286	81.5714	109.857
10.3375	41.111	31.222	49.222		10.3348	113.143	76.1429	112.429
10.3705	40.889	33.111	46.667		10.3678	121.857	79.7143	107.857
10.4035	42	30.556	45.333		10.4008	117.429	78.1429	113.714
10.4365	37.778	30	41.778		10.4338	114	80.8571	120
10.4696	37.222	30.222	41.889		10.4669	120.714	78.4286	110.286
10.5026	36.444	29.778	39.778		10.4999	114.571	81.1429	107.143
10.5356	36.556	30.778	39.444		10.5329	114.571	81.1429	107.143
10.5686	33.222	30.111	38.111		10.5659	114.286	77.1429	100.286
10.6017	35.333	30.444	38.111		10.5989	119.143	74.8571	104.714
10.6347	34.444	31.111	40		10.6319	114.143	72.8571	99.1429
10.6677	37.444	30.889	41.667		10.665	110.857	74.4286	97.2857
10.7007	39	32.556	38.222		10.698	110.857	74.4286	97.2857
10.7338	40	32.889	42		10.731	111.143	72.8571	94.7143
10.7668	43	34.556	42.778		10.764	108.286	75.5714	95.5714
10.7998	45.222	33.778	44.222		10.797	104.286	74.4286	97.7143
10.8329	46.889	34	41.778		10.8301	104.571	73.8571	102.143
10.8659	44.222	32.667	39.444		10.8631	100.143	71	95.7143
10.8989	43.333	33.889	43.667		10.8961	97.7143	70.8571	96
10.9319	43.778	34.222	45.111		10.9291	100.714	70.5714	101.714
10.965	49.222	33.889	43.556		10.9621	105.143	74.2857	99.8571
10.998	48	34.111	43.556		10.9951	97.1429	75.2857	101.714
11.031	47	33.333	43.222		11.0282	94.5714	72.1429	99
11.064	49.556	31.889	44.222		11.0612	93.1429	70.4286	99.7143
11.0971	49	34.333	44.778
11.1301	47.333	33.222	44.333
11.1631	48.778	35.333	45.889
11.1962	47.222	35.222	48
11.2292	54.778	35.444	48.556
11.2622	53.556	37.778	49.889
11.2952	52.667	38.333	51.444
11.3283	55.444	36.778	52.667
11.3613	53.444	35.111	52
11.3943	52.889	37.889	51
11.4273	54	37.111	50.333
11.4604	47.778	37.556	53.222
11.4934	49.444	37.111	53.333
11.5264	49	35.222	50.778
11.5595	49.667	36.667	50.556
11.5925	44.444	34.889	48.333
11.6255	45.222	37.778	47.222
11.6585	46.444	35.667	51.889
11.6916	48.111	34.889	47.667
11.7246	44	33	49.889
11.7576	40.778	32.778	47.222
11.7906	40.111	32.444	47.556
11.8237	40.667	31.444	47.111
11.8567	40.667	32.667	47.444
11.8897	40	33.111	46.778
11.9227	40.778	33	46.222
11.9558	42.333	32.111	46.222
11.9888	41.333	32	43

## Sheet: Extended data Fig. 7b
Distance (μm)	mEGFP-KAT8	IRF1-mCherry	NSL1-HA-AF647		Distance (μm)	mEGFP-KAT8	IRF1-mCherry	NSL2-HA-AF647		Distance (μm)	mEGFP-KAT8	IRF1-mCherry	NSL3-HA-AF647
0	129.778	141.111	126.889		0	37.5556	3.66667	0		0	0	0	0
0.03295	137.889	141.222	121.333		0.033013	45.7778	4.44444	0		0.033008	0	0	0
0.065899	136.222	133	114.667		0.066026	45.7778	4.44444	0		0.066015	0	0	0
0.098849	126.444	131.333	108.444		0.099039	48.1111	5.33333	0		0.099023	0	0.556	0
0.131799	129.111	126.333	106.111		0.132052	35.3333	8.88889	0		0.132031	0	0.889	0
0.164749	128.444	126.333	98.778		0.165065	46.5556	11.3333	0		0.165038	0	0.889	0
0.197698	126.667	126.444	97.111		0.198078	47.7778	9.88889	0		0.198046	0	1.778	0
0.230648	130.111	121	92.333		0.231091	49	11.2222	0		0.231054	0	3.667	0
0.263598	136.444	119.444	88.444		0.264105	47.7778	11.4444	0		0.264061	0	3.111	0
0.296547	129.556	119	85.333		0.297118	55.1111	12.1111	0		0.297069	0	5	0
0.329497	140.111	116.556	83.667		0.330131	51.6667	10.5556	0		0.330077	0.778	6.667	0
0.362447	133	118.222	82.667		0.363144	60	9	0		0.363084	0	6.889	0
0.395397	133.222	109.556	77.667		0.396157	50.6667	9.55556	0		0.396092	1.667	9.444	0
0.428346	127.889	112.333	75.556		0.42917	37.1111	8.88889	0		0.4291	1.111	10.111	0
0.461296	128.667	110.111	74.444		0.462183	47.2222	10.6667	0		0.462107	2.667	14.222	0.778
0.494246	131.444	113.667	73.556		0.495196	53.2222	8.77778	0		0.495115	3.222	14	3
0.527195	137.778	108.556	75.333		0.528209	64.2222	11.7778	0		0.528123	9.778	16.667	8.222
0.560145	131	104.889	72.222		0.561222	43.8889	9.22222	0		0.561131	11.778	24.111	12.333
0.593095	129.889	108.111	69.222		0.594235	56.1111	13.8889	0		0.594138	17.333	33.556	36.556
0.626045	137.444	104.778	68.222		0.627248	50.1111	12.2222	0		0.627146	21.333	35.556	49.222
0.658994	132.333	105.111	66.111		0.660261	55.5556	11.5556	0		0.660154	26.556	46.444	61.556
0.691944	126.111	101.444	65.111		0.693274	52.6667	14.1111	0		0.693161	31.111	52	95.667
0.724894	125.444	95.444	65		0.726287	59.1111	20.3333	0		0.726169	46.111	59.222	92.778
0.757843	117.667	92.444	63.111		0.759301	67.5556	23.8889	0		0.759177	45.889	67.333	119.111
0.790793	130.222	93.556	61.778		0.792314	62.6667	27.3333	0.444444		0.792184	64.222	76.556	123.667
0.823743	120.222	88.556	56.556		0.825327	71.8889	35.1111	2.66667		0.825192	73.778	84.667	148
0.856693	116.111	84.667	56.333		0.85834	78.6667	50	22		0.8582	87.667	87.667	151.556
0.889642	119.556	84.111	54.333		0.891353	83.5556	62.7778	42.1111		0.891207	96.222	95.667	143.889
0.922592	101.889	80	54.333		0.924366	83.5556	62.7778	42.1111		0.924215	108.556	104.889	162
0.955542	102.556	76.444	52.444		0.957379	84.3333	82.6667	93.1111		0.957223	108.667	112	170.333
0.988491	102	72.778	47.778		0.990392	103	102.444	136.556		0.99023	128.333	110.556	174
1.02144	87.667	69.444	48.667		1.0234	103	102.444	136.556		1.02324	120.333	121	179.889
1.05439	90.444	67.111	45.444		1.05642	110.556	117.889	172.889		1.05625	124.556	122.222	200.222
1.08734	86.556	61.444	41.222		1.08943	119	139.667	193.778		1.08925	139.444	128.667	188
1.12029	87	58.667	42.778		1.12244	125.444	146.333	213.889		1.12226	143.111	130	177.889
1.15324	88.778	56	39.333		1.15546	139.333	158.444	211.333		1.15527	141.889	129.556	191.222
1.18619	79.111	57.111	37.556		1.18847	135.111	167.111	232.889		1.18828	154.222	133.667	175.667
1.21914	82.222	54.222	37.444		1.22148	144.889	173.889	232.556		1.22128	149.889	137.889	187.889
1.25209	76.556	51.667	34.444		1.2545	144.889	173.889	232.556		1.25429	157.778	139.667	181.222
1.28504	74.333	50.222	32.111		1.28751	168.444	175.444	242		1.2873	177	141.111	169.778
1.31799	74	49.111	29.222		1.32052	166.778	179.333	252.111		1.32031	165.778	145.778	179.556
1.35094	74.778	49.778	26.778		1.35354	168.111	170.778	244.333		1.35332	175.111	151.333	161.889
1.38389	71.444	45	27		1.38655	169.111	177.889	245.556		1.38632	165.333	144	188.222
1.41684	76.778	44.444	24.222		1.41956	171.889	170.667	228.778		1.41933	163.222	143.444	166.889
1.44979	80	43.778	23.889		1.45257	176.778	176.444	244.667		1.45234	152.556	139.667	151.333
1.48274	67.111	43.444	23.111		1.48559	171.556	171.333	248.333		1.48534	172.222	142.333	168.667
1.51569	68.333	44.667	23.111		1.5186	176.667	171.667	238.444		1.51835	167.667	141.333	158.889
1.54864	71.444	44.667	20.556		1.55161	173.111	170.667	237.889		1.55136	155	143.333	166.222
1.58159	72.111	45.889	19.556		1.58463	179.222	173.444	231.667		1.58437	155	143.333	166.222
1.61454	70.889	43.889	20.556		1.61764	179.222	166.889	250		1.61738	162.333	143	160
1.64749	66.778	42.333	19.667		1.65065	186.444	168.667	243.778		1.65038	158.778	143	165.667
1.68043	70.778	43.778	19.667		1.68367	187.222	162.667	244		1.68339	158.778	139.333	163.667
1.71338	70.889	44.333	18		1.71668	176.444	171.556	227.778		1.7164	142.556	137	174.333
1.74633	77.222	43.444	18		1.74969	181.778	173.889	255		1.74941	153.111	137	157.333
1.77928	74.111	43.111	17		1.78271	175.667	168.222	238		1.78242	150.111	138.222	150.889
1.81223	75.556	44.111	18.444		1.81572	187.556	172.889	232		1.81542	150.778	126.444	151.444
1.84518	73	43.111	17.667		1.84873	179.667	173	248.556		1.84843	130.444	125.778	155.778
1.87813	81	42	17.222		1.88175	179.667	173	248.556		1.88144	121.667	122.778	134.889
1.91108	72.111	44.556	17.333		1.91476	171.778	167.333	235.778		1.91444	109.222	112.556	128.778
1.94403	79.333	44.778	20		1.94777	169.111	180.889	225.889		1.94745	102.889	104.111	105.111
1.97698	79.556	44	20.333		1.98078	169.111	180.889	225.889		1.98046	107.889	96.444	95
2.00993	75.333	47.222	19.889		2.0138	148.222	163.889	218.778		2.01347	81.222	85.333	80.222
2.04288	75	47.556	18.889		2.04681	139.889	159	190.444		2.04648	70.667	74.333	60.111
2.07583	77.778	44.111	20.222		2.07982	136.778	155.444	194.778		2.07948	60.444	66.333	35.222
2.10878	78.889	48	20.778		2.11284	136.778	155.444	194.778		2.11249	50.111	55	35.556
2.14173	79.333	48.333	22.111		2.14585	120.889	136.889	142.444		2.1455	41.333	50	30.778
2.17468	81.667	53.444	23.111		2.17886	115.778	126.222	102		2.17851	39.222	40.111	7
2.20763	81.889	56.222	26.222		2.21188	115.778	126.222	102		2.21151	22.667	33.667	7.333
2.24058	79.889	56.778	27.333		2.24489	105.667	101.667	67.2222		2.24452	21.222	32.333	4.889
2.27353	82.889	58.111	28.111		2.2779	87.2222	86.6667	30.3333		2.27753	27.667	27.556	6
2.30648	83.333	62.222	29.667		2.31092	98.3333	75.8889	20.2222		2.31054	20.667	24.667	8.333
2.33943	86.333	61.667	30.444		2.34393	84.7778	61.8889	10.5556		2.34355	18.444	24.889	8.889
2.37238	86.889	67.889	33.778		2.37694	84.1111	49	0		2.37655	23.444	24.667	13.111
2.40533	93.222	70.556	36.111		2.40995	78.1111	44.4444	0		2.40956	29	22.444	4
2.43828	96	76.222	37.333		2.44297	73.2222	31.3333	0		2.44257	19.556	23	6.889
2.47123	98.667	72.444	41.333		2.47598	60.7778	30.4444	0		2.47558	20	25	8.778
2.50418	92.889	78	44.444		2.50899	79.4444	26.2222	0		2.50858	22.333	26.333	8.333
2.53713	95.778	83.444	44.889		2.54201	70.2222	24.5556	0		2.54159	16.333	26.667	12.444
2.57008	99	84.111	46.444		2.57502	65.8889	23.7778	0		2.5746	28.778	28.444	9.889
2.60303	102.556	86	51.556		2.60803	74.5556	21.2222	0		2.60761	29.111	28.778	9
2.63598	113.556	94.222	53.778		2.64105	79.4444	24.1111	0		2.64061	12.667	22.889	5.556
2.66893	109.444	102.333	61.333		2.67406	68.6667	26	0		2.67362	17	25.222	2
2.70188	119.333	102.889	66.778		2.70707	69.7778	22.5556	0		2.70663	18.889	24.556	3.444
2.73483	116.333	107.889	72.889		2.74009	86	24.3333	0		2.73964	10.556	24.111	2.333
2.76778	119.889	116.667	81.556		2.7731	78.6667	23.4444	0		2.77264	14.111	24.556	2.778
2.80073	129.222	119.333	90		2.80611	79.8889	23.4444	0		2.80565	13.889	21.778	4.556
2.83367	133.444	126.556	97.444		2.83912	86	23.2222	0		2.83866	13.333	22.778	0
2.86662	145.667	135.778	100.778		2.87214	77.7778	26.1111	0		2.87167	12.333	21	0
2.89958	148.333	143.111	111.222		2.90515	73	23.3333	0		2.90468	18.667	22	0.667
2.93252	141.889	151.333	123		2.93816	73	23.3333	0		2.93768	16.444	21.556	0.333
2.96547	151.889	161.444	129.111		2.97118	74.2222	24.2222	0		2.97069	13.778	22.444	0
2.99842	161.222	170.889	142.778		3.00419	82.5556	26.1111	0		3.0037	19.889	23.778	0.889
3.03137	167.222	175.556	150		3.0372	69.8889	25.6667	0		3.03671	9.778	23.889	0
3.06432	175.444	181.667	162.333		3.07022	69.8889	25.6667	0		3.06971	19	21.111	0
3.09727	176.444	185.667	171		3.10323	72.7778	23.6667	0		3.10272	9.222	20.778	0
3.13022	178.111	183.444	175.222		3.13624	74.6667	21.8889	0		3.13573	15	21.444	0
3.16317	173.444	195	181.111		3.16925	74.6667	21.8889	0		3.16874	13.444	24.889	0
3.19612	176.444	193.444	182.111		3.20227	72.1111	25.5556	0		3.20174	17.889	25.111	0.556
3.22907	176	196.889	181		3.23528	76.5556	23	0		3.23475	19	26.333	1.444
3.26202	178.333	194.333	183		3.26829	74.5556	21.7778	0		3.26776	21.778	32	2.889
3.29497	173.556	191.778	190.111		3.30131	71.6667	23.6667	0		3.30077	32.333	33.111	3.556
3.32792	176.778	193.778	189.333		3.33432	68.3333	23.8889	0		3.33378	22.444	31.111	1.444
3.36087	172.444	194.222	185.889		3.36733	76.7778	20.8889	0		3.36678	27.778	31.778	6.333
3.39382	172.222	189.778	185.222		3.40035	78.3333	24.2222	0		3.39979	31.444	35.222	3.778
3.42677	166.444	190.222	192.778		3.43336	78.5556	22.6667	0		3.4328	36.556	36.222	3
3.45972	158.222	189.889	186.444		3.46637	76.4444	23.3333	0		3.46581	28	36.667	5.889
3.49267	154.889	180.444	185.667		3.49939	75.7778	25.5556	0		3.49881	30.556	37.556	2.111
3.52562	156.889	180.333	181.556		3.5324	73.1111	24.3333	0		3.53182	36.222	39	6.556
3.55857	146.556	176.333	178.667		3.56541	79.5556	24.6667	0		3.56483	22.111	33.667	1
3.59152	149.556	177.222	177.111		3.59842	69.8889	23	0		3.59784	27.444	31.889	1.222
3.62447	149.222	166.889	172		3.63144	90.6667	23.3333	0		3.63084	23	31.333	1.111
3.65742	145.444	166	167.889		3.66445	82.5556	24.2222	0		3.66385	20.333	34	0
3.69037	138.889	162.667	161.556		3.69746	79.6667	24	0		3.69686	25.333	33.222	0
3.72332	134	153.111	157.333		3.73048	86.3333	20.6667	0		3.72987	23.444	30.333	0
3.75627	136.778	148	146.444		3.76349	82.7778	21	0		3.76288	19.556	32.111	0
3.78922	125	139.222	143.444		3.7965	82.5556	21.5556	0		3.79588	19	25.889	0
3.82217	111.667	136.111	133.556		3.82952	90.5556	19.7778	0		3.82889	15.444	26.111	0
3.85512	113.556	123.444	128.111		3.86253	91.4444	21.1111	0		3.8619	12.667	24.111	0
3.88807	104	126	120.444		3.89554	91.4444	21.1111	0		3.89491	12.444	23.444	0
3.92102	103.222	113	110.444		3.92855	85.5556	20.2222	0		3.92791	17.333	21.667	0
3.95397	100	109.889	107		3.96157	76.2222	21.3333	0		3.96092	11.778	22.556	0
3.98692	101.333	107.889	98.333		3.99458	79	19.8889	0		3.99393	14.556	18.778	0
4.01987	100.889	104.889	99.333		4.02759	79	19.8889	0		4.02694	6.889	16.111	0
4.05281	100.333	107.111	94.889		4.06061	75.6667	21.6667	0		4.05994	6.889	18.333	0
4.08576	101.778	103.556	89.111		4.09362	78.6667	18.7778	0		4.09295	11.778	16	0
4.11871	109.778	102.556	89.667		4.12663	78.6667	18.7778	0		4.12596	2.778	17.556	0
4.15166	100.111	101.111	86.556		4.15965	82.2222	19.2222	0		4.15897	8.556	14.667	0
4.18461	103.778	112.889	89.889		4.19266	69.5556	21	0		4.19198	2.222	18.556	0
4.21756	108.667	107.556	93.333		4.22567	77.5556	19.1111	0		4.22498	4.222	15.333	0
4.25051	114.778	112.333	93.556		4.25869	69.4444	21.3333	0		4.25799	6.333	13.333	0
4.28346	121.222	116.222	98.333		4.2917	68	21.3333	0		4.291	5.444	14.222	0
4.31641	126.889	119.333	104.333		4.32471	87.3333	21.1111	0		4.32401	2.444	12.111	0
4.34936	128.556	120.889	106.111		4.35773	81.5556	24.4444	0		4.35701	3.889	11.889	0
4.38231	130	128.778	109.667		4.39074	91	25.8889	0		4.39002	2	11.333	0
4.41526	142.333	129.333	113.556		4.42375	70	28.1111	0		4.42303	5.667	12.778	0
4.44821	143.556	133.889	118.667		4.45676	77.3333	30.5556	0		4.45604	1.889	13	0
4.48116	144.556	141.556	126		4.48978	82.3333	33.4444	2.22222		4.48904	3.889	10.333	0
4.51411	146.333	145.111	127.556		4.52279	78.4444	40.6667	1.11111		4.52205	4.111	12.444	0
4.54706	155.222	152	129.333		4.5558	89.5556	41.4444	3.11111		4.55506	5	12.333	0
4.58001	153.111	155.556	136.667		4.58882	97	48.7778	21.6667		4.58807	3	9.778	0
4.61296	162.778	157.778	140.444		4.62183	96	60.6667	34		4.62108	0.667	11.889	0
4.64591	176.222	160.444	141.444		4.65484	97.6667	65.6667	35.3333		4.65408	4.667	11.444	0
4.67886	177.667	165.444	147.444		4.68785	102.444	74.4444	72.8889		4.68709	3.222	12	0
4.71181	172.556	175.444	150.556		4.72087	108.556	85	79.1111		4.7201	1.556	12	0
4.74476	178	170.444	156		4.75388	113.111	87.6667	87.2222		4.75311	1.556	12	0
4.77771	180.778	179.778	152.667		4.7869	135.444	101.889	123		4.78611	3.111	10.889	0
4.81066	188.556	178.333	158.556		4.81991	146.111	114.444	127.222		4.81912	3.667	12.556	0
4.84361	197.111	172.778	157.667		4.85292	135.778	120.444	135.556		4.85213	4.667	12	0
4.87656	191.556	173.556	153.778		4.88593	136.222	126.111	128.444		4.88514	6	14.667	0
4.90951	185	176.222	154.333		4.91895	148.222	133.222	163.444		4.91814	5.222	12.222	0
4.94246	192.667	172	156.111		4.95196	164.556	137.556	172.778		4.95115	4.889	14.333	0
4.97541	182	170.222	152.889		4.98497	154	140.667	158.444		4.98416	2	14.778	0
5.00836	182.111	171.556	154.444		5.01799	152.556	142.556	179.333		5.01717	4.556	18.444	0
5.04131	183.222	172.556	148.111		5.051	166.444	148	186		5.05018	6	22	0
5.07426	182.889	170.444	148.444		5.08401	166.444	148	186		5.08318	4.444	23.222	0
5.10721	177.778	169.111	148.778		5.11702	156.667	152.778	194.778		5.11619	7.667	27.667	0
5.14016	182.444	170.222	147.556		5.15004	153.333	152.667	183.889		5.1492	14.111	28.556	0
5.1731	170.333	166.889	144.556		5.18305	145.556	150.111	178.778		5.1822	11.111	30.778	0.222
5.20606	179.333	157.444	140.889		5.21607	157.222	154	181.222		5.21521	19.556	36	1.889
5.239	174.889	161.111	141.333		5.24908	148.444	146.556	166.111		5.24822	22.667	40.556	2.222
5.27195	169.778	156.889	140.667		5.28209	141.889	141.111	149.333		5.28123	31.222	42.556	11.667
5.3049	167	150.222	135.333		5.3151	138.778	144	152.778		5.31424	35.889	47.222	8.222
5.33785	164.889	145.778	129.889		5.34812	134.111	131.444	122.111		5.34724	41.111	54.444	9.889
5.3708	151.889	130.222	125		5.38113	120	111.111	86.7778		5.38025	48.889	59.667	8.333
5.40375	147.556	126.778	115.778		5.41414	99.5556	104.667	86.8889		5.41326	51.778	62.222	22
5.4367	140.222	121.111	107		5.44716	110.556	92.2222	50.2222		5.44627	65.667	65	21.444
5.46965	134.667	114.333	103.556		5.48017	101.111	82.4444	36.5556		5.47927	69	68.778	18.778
5.5026	119.889	107.222	94.222		5.51318	93.5556	65	24.3333		5.51228	79	71.222	16
5.53555	110.444	102.667	89.556		5.54619	81.3333	54.2222	2.88889		5.54529	75.667	74.667	24.222
5.5685	110.444	95.556	85.556		5.57921	73.1111	49.6667	0		5.5783	81.333	76.778	17.667
5.60145	102.444	91.222	81.111		5.61222	76.3333	42.4444	0		5.6113	82	74.556	19.111
5.6344	102.111	89.889	75.444		5.64523	71.5556	33.1111	0		5.64431	72	71	12.333
5.66735	93.444	87.111	74.333		5.67825	71	30.8889	0		5.67732	70.333	69	9.333
5.7003	99.333	82.889	71.889		5.71126	73.6667	26.6667	0		5.71033	66.889	69.889	4.889
5.73325	86.444	84.889	73.889		5.74427	78.8889	23	0		5.74334	66.444	64.444	8
5.7662	90.667	83.333	73.667		5.77729	72.1111	15	0		5.77634	55.222	63.222	8.333
5.79915	91.889	86.667	73.778		5.8103	58	15.5556	0		5.80935	51.333	61.222	0
5.8321	95.333	87	75.444		5.84331	53.8889	17.5556	0		5.84236	49.444	57.556	1
5.86505	95.444	90.333	73.889		5.87633	57.1111	14.1111	0		5.87537	42.889	54.667	0
5.898	94.556	90.778	73.556		5.90934	60.1111	11	0		5.90837	42.667	52.889	0
5.93095	98.222	90.111	76.111		5.94235	52.8889	11.5556	0		5.94138	35.444	44.556	0
5.9639	99.667	94.111	75		5.97537	58.3333	11.5556	0		5.97439	21.333	44.444	0
5.99685	101.333	97.444	78.556		6.00838	62.5556	13.1111	0		6.0074	29.111	38.889	0
6.0298	101.444	102.111	81.444		6.04139	62.5556	13.1111	0		6.0404	27.333	36.444	0
6.06275	111	108.444	81.889		6.0744	49.4444	15	0		6.07341	20.333	35.111	0
6.0957	112.889	112	85.222		6.10742	65.1111	13.7778	0		6.10642	20.444	31.111	0
6.12865	127.889	115.222	85.667		6.14043	52.4444	12.6667	0		6.13943	9.889	29.222	0
6.1616	123.111	114.111	86.444		6.17344	62.3333	14	0		6.17244	11.667	25.778	0
6.19455	123	115.667	91.778		6.20646	51.8889	12.5556	0		6.20544	14.556	25.667	0
6.2275	134.778	122.444	92.222		6.23947	57.2222	10.2222	0		6.23845	2.778	21.778	0
6.26044	138.889	128.444	95.222		6.27248	57.2222	10.2222	0		6.27146	3.111	18.222	0
6.2934	145.556	127.444	95.889		6.3055	55.7778	11.8889	0		6.30447	3.444	19.111	0
6.32634	143.444	124.889	93.444		6.33851	59.3333	10.4444	0		6.33747	3.111	15.222	0
6.3593	138.778	129.556	93.889		6.37152	45.2222	6.22222	0		6.37048	3.889	17.778	0
6.39224	147.889	130.778	96.333		6.40454	49.8889	15.8889	0		6.40349	0.333	12.556	0
6.42519	148.111	128	94.889		6.43755	49.3333	11.6667	0		6.4365	0.222	14.111	0
6.45814	153.667	127.889	93.444		6.47056	58.7778	13.2222	0		6.4695	0.111	11.889	0
6.49109	146.889	127.444	92.667		6.50357	59.7778	14.3333	0		6.50251	1.889	10.444	0
6.52404	146.667	127.444	93.111		6.53659	55	11.7778	0		6.53552	1.333	10.111	0
6.55699	153.556	122.111	90.556		6.5696	59.1111	12.8889	0		6.56853	1.111	12.333	0
6.58994	142.667	120.111	89.556		6.60261	56.1111	13.1111	0		6.60154	0.111	10.556	0
6.62289	153.222	119.222	85.889		6.63563	64.8889	12.7778	0		6.63454	1.889	14.111	0
6.65584	154.111	117	84.111		6.66864	61	12.3333	0		6.66755	1.222	10.333	0
6.68879	149.778	112.556	85.556		6.70165	56.2222	13	0		6.70056	0.778	9.111	0
6.72174	141.333	113.778	79.333		6.73467	63.5556	9.77778	0		6.73357	0.444	7.667	0
6.75469	138.111	109.111	75.556		6.76768	64.3333	14.6667	0		6.76657	0.556	8.444	0
6.78764	142	105.889	72.333		6.80069	54.1111	12.8889	0		6.79958	0	5	0
6.82059	136.556	104.889	71.667		6.83371	48.1111	15.5556	0		6.83259	0	2.778	0
6.85354	130.444	104	65.778		6.86672	59	12.8889	0		6.8656	0.333	2.667	0
6.88649	126.556	97.222	62		6.89973	47.3333	15	0		6.8986	0	2.667	0
6.91944	122.667	90.222	59.111		6.93274	54.7778	14.2222	0		6.93161	0.889	1.444	0
6.95239	116.889	87.222	55.111		6.96576	65	14.4444	0		6.96462	0	2	0
6.98534	111.111	81.444	50.667		6.99877	65	14.4444	0		6.99763	0	1.444	0
7.01829	118.222	79.889	48.778		7.03178	59.1111	12.3333	0		7.03064	0	2.333	0
7.05124	112.667	75.222	46.889		7.0648	53.8889	15.7778	0		7.06364	0	1.111	0
7.08419	108.111	75.444	46.778		7.09781	54.6667	12.3333	0		7.09665	0	2.111	0
7.11714	106.778	71	40.556		7.13082	55	12.8889	0		7.12966	0	1.889	0
7.15009	100	66.333	39.667		7.16383	62.7778	12.5556	0		7.16267	0	0.667	0
7.18304	102.333	64.778	38.556		7.19685	50.7778	15.4444	0		7.19567	0	0.889	0
7.21599	102.889	68.111	35.333		7.22986	50.7778	15.4444	0		7.22868	0	1.222	0
7.24894	89.889	63	33.667		7.26288	60.5556	13.5556	0		7.26169	0	2.222	0
7.28189	94.667	64.111	33.444		7.29589	59.1111	14.8889	0		7.2947	0	3.222	0
7.31484	97.667	61.778	35.111		7.3289	62.2222	13.7778	0		7.3277	0	1.444	0
7.34779	96.333	61.111	34		7.36191	58	14.8889	0		7.36071	0	3.222	0
7.38074	87.444	59.222	31.667		7.39493	56.3333	17.7778	0		7.39372	0	2.222	0
7.41369	85.778	56.889	29		7.42794	58.3333	13.8889	0		7.42673	0.222	3.889	0
7.44663	82	55.556	30.889		7.46095	59.8889	13.6667	0		7.45974	0.778	5.444	0
7.47959	85	55.444	29.889		7.49397	55.7778	14.1111	0		7.49274	0	5.222	0
7.51253	96.333	54.667	28.111		7.52698	56.5556	14.8889	0		7.52575	0.778	6.778	0
7.54548	85.667	54	28.444		7.55999	58.6667	14.1111	0		7.55876	1.222	8.222	0
7.57843	92.333	54	28.222		7.593	50.1111	12.7778	0		7.59177	3.222	10.444	0
7.61138	93.444	53.889	25.222		7.62602	61.8889	13.8889	0		7.62477	1.333	12.222	0
7.64433	90.667	49.556	24.444		7.65903	62	17.7778	0		7.65778	2.889	15.333	0
7.67728	88.667	47.778	25.556		7.69205	55.7778	16.4444	0		7.69079	4.667	14.667	0
7.71023	82.556	51.333	23.333		7.72506	59.5556	16.2222	0		7.7238	1.889	13.889	0
7.74318	84.667	52.222	22		7.75807	62.5556	20.4444	0		7.7568	10	17.667	0
7.77613	87.556	49.556	23.222		7.79108	63.5556	19.1111	0		7.78981	6.444	19.667	0
7.80908	90	50.222	20.889		7.8241	56.4444	18.8889	0		7.82282	4.222	18.778	0
7.84203	82.222	49.111	20.222		7.85711	63.5556	21.7778	0		7.85583	11.667	23.111	0
7.87498	85	49.556	20.333		7.89012	65.2222	22.6667	0		7.88884	14	25.333	0
7.90793	82	47.667	19.111		7.92314	69.8889	23.6667	0		7.92184	18.111	23.889	0
7.94088	85.222	50.889	17.333		7.95615	69.8889	23.6667	0		7.95485	9.444	25.667	0
7.97383	92.222	48.556	17.222		7.98916	69.2222	23.1111	0		7.98786	17.667	26.889	0
8.00678	79.444	46	16.556		8.02218	72.7778	22.4444	0		8.02087	21.222	28.667	0
8.03973	82.444	44.667	15.778		8.05519	72.7778	22.4444	0		8.05387	24.556	31.333	0
8.07268	86.333	47	15.111		8.0882	69.4444	20.3333	0		8.08688	17.667	33.222	0
8.10563	83.333	45.889	15.778		8.12121	72.3333	18.1111	0		8.11989	27.111	34.667	0
8.13858	81	47.889	15		8.15423	69.5556	16.4444	0		8.1529	31	36.667	0
8.17153	81.222	47.333	13.778		8.18724	69.5556	16.4444	0		8.1859	38.333	40	1.889
8.20448	78.333	47.889	14.333		8.22025	68.6667	15.6667	0		8.21891	36.222	46.444	0
8.23743	78.667	46.556	14.556		8.25327	67.4444	16.8889	0		8.25192	45	46.778	1
8.27038	73.778	45.444	16.111		8.28628	75.8889	17.4444	0		8.28493	55.778	55.667	0.778
8.30333	74.667	44.778	16.667		8.31929	72.6667	19	0		8.31794	62.222	62.667	17.111
8.33628	73.778	47.333	16.556		8.35231	76.3333	16	0		8.35094	73.222	72	24.111
8.36923	78.889	48.556	17.556		8.38532	69.5556	18.1111	0		8.38395	83.111	72.222	33
8.40218	73.222	45	17.889		8.41833	79.1111	16.5556	0		8.41696	94.556	84.111	41.111
8.43513	71.778	47.444	18.667		8.45134	76.5556	22.1111	0		8.44997	106.222	91.889	64.889
8.46808	71.222	47.889	20.444		8.48436	71.6667	20.5556	0		8.48297	116.778	97.444	82.222
8.50103	72.444	47.889	20.222		8.51737	70.4444	18.8889	0		8.51598	129.556	110	84.444
8.53398	71.222	49.444	20.556		8.55038	75.1111	20.8889	0		8.54899	142.889	117.889	102.778
8.56692	73.333	50.111	22.333		8.5834	70	20.7778	0		8.582	162.667	121.222	116.111
8.59988	76.667	49.111	22.667		8.61641	68.5556	22.1111	0		8.615	166.556	130.667	124.222
8.63283	78.556	49.333	24.778		8.64942	67.5556	20.7778	0		8.64801	179.444	139.889	126.222
8.66577	78.889	51	25.333		8.68244	69.7778	22.3333	0		8.68102	203	150.333	159.444
8.69872	75	53.889	26		8.71545	62.3333	22.6667	0		8.71403	200.556	148.333	160.444
8.73167	78.222	52.111	27.667		8.74846	76.4444	19.7778	0		8.74704	199.556	159.333	154.444
8.76462	82.556	47.778	29.889		8.78148	69.7778	19.7778	0		8.78004	205.889	167.778	156
8.79757	80.667	53	29.444		8.81449	61	21.5556	0		8.81305	213	167.333	163.667
8.83052	88.556	52.333	31		8.8475	68.5556	19.4444	0		8.84606	223.667	162.222	157.222
8.86347	79.667	53.778	31.222		8.88052	67.6667	21.3333	0		8.87907	211.889	161	151.333
8.89642	79.889	55.333	34.667		8.91353	67.6667	21.3333	0		8.91207	206	160.333	138.222
8.92937	84.333	55.667	37.444		8.94654	70.4444	17.5556	0		8.94508	205	159.222	124.222
8.96232	87.333	56.889	42.222		8.97955	67.1111	18.2222	0		8.97809	214.333	157.778	124.556
8.99527	86.556	60.444	44.222		9.01257	83.2222	18.7778	0		9.0111	185.444	149.333	119
9.02822	97.222	65.111	48.556		9.04558	69.5556	13.4444	0		9.0441	176.444	145.889	110.333
9.06117	95.333	69.111	52		9.07859	75.4444	15.5556	0		9.07711	176.333	138.667	100.222
9.09412	91.111	72.667	57.333		9.11161	65.4444	19.3333	0		9.11012	155.556	134.556	80.333
9.12707	98.889	73.333	65.444		9.14462	65.4444	19.3333	0		9.14313	163.222	126.778	79.889
9.16002	100.333	83.667	72		9.17763	77.1111	18.1111	0		9.17613	143.222	119.111	62.556
9.19297	110.889	88.667	80		9.21065	74.3333	20.6667	0		9.20914	133.222	111.333	61.889
9.22592	117.111	98.667	93.778		9.24366	70.6667	22	0		9.24215	132.333	105.778	41.667
9.25887	119.444	110.111	102.889		9.27667	73.2222	24.5556	0		9.27516	114.111	94.111	33.111
9.29182	120.778	118.444	112.111		9.30968	84.8889	25.6667	0		9.30817	110.444	86.778	17.333
9.32477	122.333	123.444	123.556		9.3427	73.2222	24.6667	0		9.34117	100.444	81.333	18
9.35772	135	141	139.889		9.37571	85.8889	27.7778	0		9.37418	77.556	74.667	11.444
9.39067	143.222	157	150		9.40872	83.4444	31.3333	0		9.40719	78.222	69.333	4.111
9.42362	151	167	167.889		9.44174	77.8889	34.5556	0		9.4402	62	67.111	0.333
9.45657	163.222	177.667	178		9.47475	82.1111	41	1.88889		9.4732	62	57.667	0
9.48952	169.667	188.444	190.778		9.50776	81.4444	42.5556	3.88889		9.50621	51.889	49.444	0
9.52247	179.667	193.222	202		9.54078	84.1111	54.3333	17.7778		9.53922	35.667	42.556	0
9.55542	185.556	206.222	204.778		9.57379	88.4444	58.1111	27.8889		9.57223	32.889	38.111	0
9.58837	191.556	213.222	215.111		9.6068	102.111	67	46.8889		9.60523	31.222	35.333	0
9.62132	192.667	222.556	222.556		9.63982	103	79.8889	80.8889		9.63824	22.556	27.333	0
9.65427	196	223.444	228.778		9.67283	120.444	89.1111	89.1111		9.67125	16.778	26.111	0
9.68722	214	221.222	229.333		9.70584	111.667	105	125.667		9.70426	17.556	22.444	0
9.72016	223.556	225.333	229.333		9.73885	130.444	115.111	144.222		9.73727	17.111	15.111	0
9.75311	218	225.556	232.667		9.77187	132.222	126.556	153.444		9.77027	14.667	13.222	0
9.78607	208.556	225	225.556		9.80488	167.889	138.222	173.889		9.80328	8.444	11.667	0
9.81901	205.667	224.111	231.111		9.83789	191.444	148.778	189.889		9.83629	4.222	8.778	0
9.85196	202.889	219.222	231		9.87091	191.444	148.778	189.889		9.8693	6.667	6.667	0
9.88491	199.556	218.556	220		9.90392	208.111	155.333	189.222		9.9023	5.778	5.778	0
9.91786	204.889	214	218.667		9.93693	214.778	164.667	187.444		9.93531	4.778	4.778	0
9.95081	201.556	208	214.444		9.96995	210.556	166	197.222		9.96832	5.778	6	0
9.98376	197.444	199.889	209.889		10.003	222.889	169.667	198.333		10.0013	5.222	2.333	0
10.0167	185.667	200.222	198.667		10.036	226.889	166.333	206.556		10.0343	5.111	1.889	0
10.0497	184.667	193.889	191.111		10.069	240.111	161.444	196.556		10.0673	4.556	1.889	0
10.0826	174.222	174.444	178.556		10.102	240.111	161.444	196.556		10.1004	5.667	0.556	0
10.1156	161.111	167.444	173.778		10.135	231.111	161.667	206.889		10.1334	3.667	0.667	0
10.1485	148	157.111	159		10.168	239.333	154.222	195.111		10.1664	1.778	0.444	0
10.1815	143.556	149.556	149.889		10.201	239.333	154.222	195.111		10.1994	1.889	0.667	0
10.2144	138.111	138.556	141.889		10.234	246.667	160.889	198.333		10.2324	0.667	0.556	0
10.2474	130.444	135.222	132.667		10.2671	241.111	160.222	204.667		10.2654	2.222	0	0
10.2803	124.889	123.444	124.333		10.3001	239.667	159.889	197.667		10.2984	0.333	0.222	0
10.3133	126.111	120.222	118.889		10.3331	236.556	160	193.556		10.3314	7.444	0.889	0
10.3462	115.667	118.222	113.444		10.3661	239.778	151.667	184.778		10.3644	4.111	0.222	0
10.3792	117.667	118.556	105.111		10.3991	240.111	159.111	215		10.3974	1.222	0.222	0
					10.4321	246.111	147.889	190.444		10.4304	0	0	0
					10.4651	248.333	159.778	181.111		10.4634	0.222	0.111	0
					10.4982	236.778	157.444	191.556		10.4964	1.333	0.333	0
					10.5312	236.444	152.111	186.333		10.5295	0.778	0.333	0
					10.5642	230.556	157	181.444		10.5625	0.111	0.444	0
					10.5972	239.333	151.778	192.333		10.5955	3.444	0.667	0
					10.6302	234.667	155.222	194.889		10.6285	0.111	0	0
					10.6632	232.222	152.556	187		10.6615	2.222	0.778	0
					10.6962	232.444	146.444	184.556		10.6945	3.667	2.333	0
					10.7293	229.444	144.333	174.889		10.7275	4.444	2.222	0
					10.7623	242	149	172		10.7605	0.222	1.111	0
					10.7953	221.444	144.111	156.444		10.7935	2.111	3	0
					10.8283	221.444	144.111	156.444		10.8265	3.222	2.778	0
					10.8613	230	145.667	168.667		10.8595	1.222	4.222	0
					10.8943	224.667	144.333	180.889		10.8925	0.556	7.556	0
					10.9273	218.556	148.222	178.667		10.9255	6.111	8.444	0
					10.9603	225.333	143.667	179.556		10.9586	0.556	9.778	0
					10.9933	203.556	147.556	179.889		10.9916	0.111	12.333	0
					11.0264	223.333	148.889	171.889		11.0246	1.222	12.889	0
					11.0594	223.333	148.889	171.889		11.0576	5.778	14	0.222
					11.0924	206.111	149.778	169.444		11.0906	5.778	14	0.222
					11.1254	211.111	146.222	167.444		11.1236	5.444	16.667	0
					11.1584	211.111	146.222	167.444		11.1566	5	17.444	0.556
					11.1914	211.111	149.889	157.778		11.1896	3.889	18	0
					11.2244	196.222	149.667	146.556		11.2226	6.667	20.556	0
					11.2575	184	145.111	150.333		11.2556	3.889	21.556	1
					11.2905	207.556	138.778	122.333		11.2886	8.778	24.889	1.333
					11.3235	176.778	134.444	126.778		11.3216	11.222	24.111	3.778
					11.3565	170.778	127	95.2222		11.3546	10	26.444	4.222
					11.3895	146.667	120.111	78.1111		11.3877	11	27.111	7.222
					11.4225	151.667	116	78.8889		11.4207	11.222	29.667	5.444
					11.4555	130.111	100.222	64.1111		11.4537	10.889	28.667	5.778
					11.4886	114.333	95.6667	40.4444		11.4867	15.556	29	4
					11.5216	132.444	87.2222	29.3333		11.5197	11.889	29.222	3.222
					11.5546	93.2222	71.2222	17.5556		11.5527	13.667	29.667	6.778
					11.5876	102.778	66.5556	8.77778		11.5857	16.778	34.556	8.889
					11.6206	90.8889	57.1111	4.33333		11.6187	14.444	33.222	10.889
					11.6536	87.3333	53.3333	8		11.6517	13	32.778	11.222
					11.6866	90.4444	46.1111	0		11.6847	13.556	31.889	9.778
					11.7196	79	36.8889	0		11.7177	20.444	33.333	12.889
					11.7526	72.6667	38.2222	0		11.7507	16.667	35.222	12.222
					11.7857	75	36.4444	0		11.7837	13.889	35.778	9.111
					11.8187	65.8889	29	0		11.8168	18.667	37.667	17.889
					11.8517	79.3333	29.2222	0		11.8498	19.222	41.222	19.444
					11.8847	71.5556	27	0		11.8828	24.111	38.778	25.333
					11.9177	63.4444	24.6667	0		11.9158	28.444	43	26.222
					11.9507	71.5556	24	0		11.9488	27.778	40.111	23.667
					11.9837	74.1111	21.1111	0		11.9818	34.667	44	15.333
					12.0168	74.1111	21.1111	0		12.0148	25.556	45.111	25.778
					12.0498	70.4444	21.6667	0		12.0478	38.667	48.444	33.222
					12.0828	74.5556	20.4444	0		12.0808	47.333	51.333	42.222
					12.1158	74.5556	20.4444	0		12.1138	43.889	49.667	38.333
					12.1488	74.2222	24.1111	0		12.1468	50.667	60	63.556
					12.1818	68.7778	21.4444	0		12.1798	60.333	63.444	72
					12.2148	69.3333	24.1111	0		12.2128	67.222	72.333	85.889
					12.2478	69.7778	20.4444	0		12.2459	79.222	78.444	102
					12.2809	74.3333	21	0		12.2789	92.889	93.444	127.778
					12.3139	67.4444	27.2222	0		12.3119	111.444	98.222	136.889
					12.3469	67.8889	23.8889	0		12.3449	124.667	106.667	137.889
					12.3799	69.7778	26.1111	0		12.3779	126.667	109.333	153
					12.4129	64.2222	26.8889	0		12.4109	125.889	114.222	160.778
					12.4459	61.7778	25	0		12.4439	134.333	120.556	175.333
					12.4789	67.3333	24.3333	0		12.4769	142.333	125.444	191.556
					12.512	75.2222	22.6667	0		12.5099	148.444	131.778	203.333
					12.545	57.3333	22.6667	0		12.5429	146	134.111	203
					12.578	70.8889	19.5556	0		12.5759	145.778	137.333	215.778
					12.611	63.1111	20.5556	0		12.6089	156	135.444	208
					12.644	63.4444	19.1111	0		12.6419	153	133.667	221.778
					12.677	62.2222	16.1111	0		12.675	145.222	139.333	213.333
					12.71	51.5556	16.6667	0		12.708	143.222	138.778	232.556
					12.743	65.1111	17.3333	0		12.741	147.111	140.889	228
					12.7761	64	19.2222	0		12.774	131.111	135	215.222
					12.8091	60.3333	19.1111	0		12.807	131.222	134.667	215.111
					12.8421	59.1111	16.7778	0		12.84	126.111	130.778	208
					12.8751	77.6667	15.3333	0		12.873	129.778	128.778	198.222
					12.9081	62.6667	18.2222	0		12.906	116.556	125.111	189.889
					12.9411	72.7778	14.2222	0		12.939	115.778	120.111	191.333
					12.9741	72.7778	14.2222	0		12.972	113	120.444	176.333
					13.0071	68	13.2222	0		13.005	104.667	117.222	175.111
					13.0402	66.2222	15.2222	0		13.038	118.333	112.222	159.556
					13.0732	66.2222	15.2222	0		13.071	114.333	112.444	147.889
										13.1041	96.222	103.889	136.111
										13.1371	111.333	104.333	127.444
										13.1701	102.889	99.778	123.111
										13.2031	100.222	97.444	117.667
										13.2361	104.111	96.222	107.111
										13.2691	101.556	96	119.222
										13.3021	105.667	92.889	107.778
										13.3351	99.889	89.111	90.889
										13.3681	91.222	93	89.889
										13.4011	94.111	89.556	90
										13.4341	92.444	84.667	90.778
										13.4671	87.333	83.111	89
										13.5001	86.778	80.333	85.667
										13.5331	87.778	80.889	95.667
										13.5662	78.556	79.556	85.778
										13.5992	83.667	79.667	93.667
										13.6322	78.222	79.667	76.667
										13.6652	73.111	79	81.111
										13.6982	68.667	74.222	86.778
										13.7312	76.222	78.889	86.778
										13.7642	67.889	70.111	84.333
										13.7972	68	70.222	67.556
										13.8302	66.667	68.778	73.222
										13.8632	65.222	67.889	61
										13.8962	51	64.778	62.667
										13.9292	54.111	64.556	55.667
										13.9622	53.333	60.556	42.222
										13.9953	50.333	61	46.333
										14.0283	46.444	56.556	43
										14.0613	48.889	54.667	41
										14.0943	45.111	53	21.333
										14.1273	41.333	52.222	22.222
										14.1603	31.667	48.778	10.889
										14.1933	39.778	46.444	19.222
										14.2263	39.778	46.444	19.222
										14.2593	36.333	42	10
										14.2923	21.889	40.333	2.444
										14.3253	26	38.222	3.889
										14.3583	18.222	33.333	1.222
										14.3913	14.667	28.667	0
										14.4244	10.556	26	0
										14.4574	11.778	23.889	0
										14.4904	5.556	18.444	0
										14.5234	3.333	16.556	0
										14.5564	2.667	14.333	0
										14.5894	0.333	14	0
										14.6224	0.222	11.667	0
										14.6554	0	7	0
										14.6884	0.667	6.889	0
										14.7214	0.222	3.889	0
										14.7544	0.333	3.778	0
										14.7874	0	4.556	0
										14.8204	0	3.333	0
										14.8535	0.222	3.889	0
										14.8865	0	2.667	0
										14.9195	0	2.222	0
										14.9525	0	1.889	0
										14.9855	0	2.556	0
										15.0185	0	2	0
										15.0515	0	1.222	0
										15.0845	0	4	0
										15.1175	0	3.111	0
										15.1505	0	1.889	0
										15.1835	0	2.222	0
										15.2165	0	1.444	0
										15.2495	0	0.222	0
										15.2826	0	1.556	0
										15.3156	0	1.222	0
