# Supplementary material for: Disrupting the phase separation of KAT8–IRF1 diminishes PD-L1 expression and promotes antitumor immunity
Source: Nat Cancer. 2023 Mar 9;4(3):382–400. doi: 10.1038/s43018-023-00522-1 (PMC10042735; doi:10.1038/s43018-023-00522-1)
Supplement: Supplementary file 31 — Statistical source data. [file 43018_2023_522_MOESM31_ESM.xlsx]

## Sheet: Extended data Fig. 9a
	Vector			IRF1-3MYC			IRF1 K78R-3MYC
primer1	0.00888	0.00787	0.00891	1.06437	1.08298	1.22264	0.178624	0.20733	0.167822
primer2	0.01646	0.01049	0.01168	1.14472	1.20999	1.29235	0.179244	0.153361	0.167822
Cp value
	Vector			IRF1-3MYC						IRF1 K78R-3MYC
	IP	IP	IP	input	IP	input	IP	input	IP	input	IP	input	IP	input	IP
primer1	30.87	30.97	31.49	24.44	24.2	24.31	24.22	24.45	24.04	24.42	26.9	24.57	26.78	24.31	26.88
	31.48	31.63	30.92	24.28	24.34	24.31	24.17	24.34	24.17	24.32	26.81	24.42	26.75	24.3	26.88
primer2	30.1	30.33	30.9	24.1	24.02	24.09	23.8	24.11	23.8	24.1	26.55	23.9	26.64	23.94	26.54
	30.06	31.04	30.34	24.21	23.9	24.13	23.87	24.29	23.86	24.09	26.6	23.89	26.56	23.97	26.52

## Sheet: Extended data Fig. 9f
WT	K78R	WT+IFN-γ	K78R+IFN-γ
1	0.517632	6.19026	0.537747
1	0.438303	6.04189	0.550953
1	0.658231	5.78908	0.946058
Cp value
	GAPDH	PD-L1	GAPDH	PD-L1	GAPDH	PD-L1
WT	15.45	26.18	15.49	25.94	12.98	23.74
	15.48	25.97	15.53	26.05	12.98	23.77
					13.04	23.71
K78R	15.19	26.74	15.11	26.71	12.81	24.27
	15.26	26.83	15.06	26.81	12.85	24.17
					12.87	24.12
WT+IFN-γ	15.46	23.55	15.56	23.43	13.13	21.34
	15.47	23.34	15.63	23.54	13.06	21.3
					13.09	21.26
K78R+IFN-γ	15.14	26.69	15.27	26.57	12.77	23.69
	15.11	26.57	15.22	26.61	12.97	23.7
					12.93	23.74

## Sheet: Extended data Fig. 9h
	WT: mEGFP					WT: mCherry					K78R: mEGFP					K78R: mCherry
0	1	1	1	1	1	1	1	1	1	1	1	1	1	1	1	1	1	1	1	1
5	0.551734	0.558371	0.298004	0.525398	0.496692	0.614983	0.575201	0.283046	0.539797	0.462197	0.524041	0.548251	0.469217	0.592609	0.533241	0.382092	0.395749	0.400573	0.450815	0.419914
10	0.672037	0.653223	0.408002	0.57311	0.589049	0.688271	0.613909	0.396353	0.588116	0.557208	0.524951	0.561209	0.5016	0.593356	0.532562	0.403397	0.377319	0.390986	0.445248	0.417363
15	0.716758	0.639471	0.436205	0.605682	0.570688	0.672986	0.596472	0.446498	0.616182	0.590789	0.537899	0.559104	0.493284	0.62421	0.543034	0.398747	0.412009	0.405508	0.463158	0.419862
20	0.690753	0.663429	0.477854	0.598509	0.588091	0.683176	0.625629	0.484891	0.658808	0.578096	0.556913	0.549978	0.506993	0.629454	0.551171	0.406677	0.428606	0.428111	0.457979	0.403514
25	0.697161	0.674681	0.51963	0.628648	0.600751	0.70523	0.636641	0.51968	0.654617	0.598174	0.550825	0.578315	0.499736	0.62934	0.537812	0.396635	0.427169	0.422311	0.485871	0.422259
30	0.728878	0.673771	0.514747	0.648158	0.606894	0.682595	0.64767	0.539304	0.683876	0.611907	0.586083	0.583049	0.47495	0.626321	0.536851	0.414651	0.446278	0.440117	0.47119	0.429487
35	0.703138	0.66371	0.51045	0.651148	0.620562	0.694061	0.5948	0.562032	0.671231	0.600169	0.544264	0.5916	0.498634	0.620066	0.54556	0.398785	0.438195	0.412233	0.478287	0.420333
40	0.708028	0.677918	0.535755	0.678809	0.591727	0.6789	0.640232	0.5653	0.668023	0.613534	0.594507	0.607408	0.513853	0.623658	0.54487	0.414808	0.431654	0.426635	0.477602	0.426912
45	0.745177	0.690327	0.556313	0.666991	0.569615	0.666189	0.601796	0.584524	0.689542	0.604669	0.545093	0.599542	0.50712	0.63193	0.533831	0.38291	0.453721	0.42432	0.474078	0.427038
50	0.734761	0.679348	0.540697	0.646346	0.615368	0.706282	0.620211	0.594934	0.677212	0.612878	0.613347	0.602416	0.503361	0.599161	0.546052	0.401797	0.470887	0.410662	0.473967	0.419865
55	0.701974	0.686403	0.546343	0.654886	0.648393	0.687923	0.613621	0.588562	0.663137	0.643216	0.580358	0.580753	0.504339	0.625085	0.548492	0.431203	0.47004	0.425644	0.485513	0.420877
60	0.69254	0.686367	0.551451	0.619075	0.637813	0.711551	0.618491	0.6086	0.662559	0.648845	0.575368	0.611383	0.514696	0.625909	0.543829	0.416496	0.464625	0.415403	0.470997	0.426072
65	0.720001	0.691197	0.56181	0.644436	0.649316	0.72873	0.634044	0.607517	0.667793	0.691305	0.561023	0.59349	0.511092	0.613335	0.558496	0.390245	0.453983	0.415682	0.482275	0.425557
70	0.75688	0.67088	0.544982	0.703247	0.656849	0.684662	0.619896	0.610534	0.682832	0.688912	0.539368	0.576653	0.522077	0.633522	0.549995	0.383297	0.433457	0.429128	0.450842	0.433682
75	0.770322	0.706034	0.557422	0.622375	0.668042	0.729265	0.665893	0.613077	0.656259	0.666688	0.551181	0.594975	0.50582	0.615943	0.532036	0.39633	0.446122	0.434154	0.478564	0.42541
80	0.756079	0.69046	0.572837	0.674144	0.647218	0.708898	0.625174	0.597966	0.691006	0.670487	0.563249	0.613818	0.525252	0.622843	0.552733	0.413342	0.439569	0.444194	0.484346	0.434075
85	0.729329	0.701531	0.570942	0.633783	0.66785	0.706858	0.629365	0.625793	0.669712	0.656904	0.575143	0.600216	0.524908	0.632359	0.548433	0.412092	0.460292	0.437522	0.480446	0.411299
90	0.740896	0.694463	0.572403	0.684932	0.669905	0.734703	0.655446	0.610012	0.707657	0.679266	0.561533	0.581853	0.500955	0.632023	0.547272	0.402013	0.437082	0.440346	0.471556	0.419229
95	0.8005	0.707634	0.568124	0.721943	0.636206	0.731469	0.629013	0.612237	0.701676	0.672533	0.583261	0.590095	0.494836	0.621654	0.54919	0.407131	0.437478	0.427995	0.472111	0.423343
100	0.759626	0.678976	0.558689	0.652221	0.651832	0.765237	0.641724	0.606222	0.718637	0.651766	0.556855	0.62478	0.519455	0.621531	0.547672	0.409429	0.435788	0.43522	0.478327	0.420736
105	0.753225	0.700119	0.579715	0.666346	0.633641	0.72047	0.636378	0.625095	0.710361	0.656413	0.560827	0.606904	0.527434	0.616584	0.530883	0.39171	0.4299	0.422336	0.469007	0.42681
110	0.755499	0.702862	0.57665	0.673193	0.735891	0.698443	0.640114	0.62125	0.722956	0.71601	0.575019	0.600778	0.513201	0.614193	0.547903	0.39839	0.453822	0.449817	0.473645	0.416376
115	0.792777	0.713137	0.55931	0.689547	0.705182	0.699632	0.633215	0.628144	0.702765	0.770073	0.577339	0.592891	0.51515	0.631841	0.54336	0.394366	0.445541	0.442814	0.478953	0.42933
120	0.751106	0.690697	0.562253	0.684457	0.698444	0.740054	0.63967	0.619877	0.73354	0.732149	0.597358	0.607531	0.523926	0.639268	0.544011	0.411475	0.431333	0.436647	0.471176	0.421362
125	0.761686	0.717738	0.548285	0.703946	0.725065	0.701603	0.660698	0.611614	0.75356	0.743607	0.578983	0.570196	0.529691	0.654402	0.553825	0.418802	0.415334	0.428577	0.482669	0.422683
130	0.707801	0.71392	0.579765	0.674972	0.659195	0.718741	0.646003	0.627164	0.734157	0.744887	0.55831	0.617046	0.524798	0.63655	0.537466	0.421026	0.435539	0.417765	0.463207	0.437563
135	0.772484	0.691597	0.563193	0.678816	0.762635	0.692749	0.670709	0.626288	0.717729	0.721842	0.58972	0.604984	0.509672	0.64675	0.556073	0.394582	0.447791	0.445503	0.475424	0.437226
140	0.751753	0.704663	0.566401	0.689307	0.722609	0.691221	0.663029	0.616581	0.773119	0.713291	0.589618	0.6125	0.530843	0.62303	0.552887	0.406283	0.440782	0.44622	0.475948	0.419676
145	0.751574	0.735802	0.590417	0.671908	0.767404	0.702047	0.65539	0.608437	0.775802	0.746616	0.577499	0.606383	0.54317	0.625471	0.553245	0.428859	0.432332	0.42659	0.47157	0.435881
150	0.771385	0.737545	0.586286	0.668287	0.777757	0.712896	0.65623	0.613365	0.760493	0.678023	0.609586	0.585787	0.514671	0.639714	0.569304	0.424448	0.429618	0.441659	0.460439	0.431359
155	0.776618	0.721793	0.564328	0.705453	0.763387	0.741335	0.681105	0.630181	0.757749	0.712056	0.552883	0.591593	0.517839	0.636805	0.539422	0.427342	0.439729	0.441112	0.484055	0.429744
160	0.764792	0.710884	0.569212	0.686929	0.741635	0.733898	0.68862	0.620648	0.790973	0.710892	0.59335	0.595605	0.543762	0.63461	0.551295	0.39749	0.445941	0.43312	0.490146	0.450942
165	0.776793	0.767336	0.557842	0.678625	0.718847	0.710398	0.694844	0.608144	0.772615	0.726305	0.583304	0.585279	0.524199	0.655854	0.556332	0.418817	0.439147	0.425753	0.490799	0.433447
170	0.788804	0.752689	0.574945	0.73877	0.776229	0.741751	0.686959	0.618153	0.792467	0.759798	0.593088	0.585296	0.522576	0.632932	0.55764	0.436685	0.419216	0.443325	0.486229	0.427904
175	0.746943	0.761612	0.566276	0.704956	0.733833	0.755508	0.693998	0.625375	0.752603	0.742598	0.626506	0.597764	0.52315	0.650839	0.553081	0.430526	0.44069	0.447067	0.484887	0.445995
180	0.782057	0.749273	0.570952	0.673385	0.804648	0.704617	0.695258	0.608943	0.768402	0.729108	0.627728	0.60167	0.533738	0.664538	0.559226	0.445016	0.429559	0.439965	0.486546	0.449861
185	0.801462	0.775655	0.587608	0.706923	0.718052	0.728981	0.687732	0.628892	0.756887	0.751246	0.59135	0.581285	0.541119	0.632643	0.561552	0.430325	0.442409	0.452398	0.479454	0.458403
190	0.765212	0.784192	0.566047	0.79312	0.753204	0.748104	0.694421	0.626141	0.819775	0.72388	0.61374	0.57806	0.529171	0.660168	0.558842	0.427022	0.436424	0.438168	0.491152	0.457751
195	0.770437	0.738652	0.588837	0.764912	0.756398	0.744312	0.691164	0.622459	0.824326	0.731583	0.641323	0.612779	0.545509	0.643285	0.572362	0.433144	0.443762	0.445761	0.486126	0.46019
200	0.766125	0.75342	0.591773	0.77038	0.767196	0.737278	0.695552	0.619431	0.794986	0.757747	0.591502	0.607878	0.526488	0.633764	0.55696	0.427052	0.468228	0.452906	0.474472	0.461786
205	0.808122	0.770239	0.58198	0.780571	0.717934	0.74176	0.705395	0.629227	0.807083	0.696907	0.580467	0.636835	0.535871	0.627034	0.569819	0.439318	0.454986	0.45938	0.473855	0.465382
210	0.761987	0.760416	0.586824	0.732361	0.675391	0.729891	0.689772	0.613171	0.798555	0.693229	0.615347	0.629003	0.532317	0.637913	0.565533	0.422142	0.47817	0.461735	0.503289	0.463362
215	0.790388	0.779599	0.570199	0.715936	0.70884	0.704901	0.69598	0.605082	0.811275	0.738946	0.602021	0.613518	0.533897	0.670449	0.572565	0.426963	0.461801	0.461671	0.490423	0.465013
220	0.764943	0.79017	0.582884	0.697838	0.691801	0.739299	0.683376	0.623557	0.822334	0.721257	0.580336	0.595295	0.532243	0.635773	0.591923	0.432534	0.456655	0.45873	0.469405	0.464419
225	0.776964	0.75628	0.596093	0.741351	0.788498	0.768246	0.685	0.649423	0.810217	0.70652	0.595176	0.615261	0.52641	0.636117	0.565353	0.438961	0.471081	0.439435	0.496514	0.465264
230	0.827439	0.790938	0.582344	0.774352	0.729181	0.719505	0.691266	0.642744	0.79462	0.718055	0.62564	0.613004	0.538787	0.663608	0.566558	0.434885	0.444356	0.427091	0.502122	0.455171
235	0.790986	0.782523	0.572125	0.707311	0.699641	0.750436	0.70115	0.635239	0.813564	0.683765	0.591189	0.607524	0.531577	0.668504	0.567812	0.419204	0.458905	0.451317	0.493661	0.458489
240	0.794393	0.765739	0.570304	0.739738	0.707075	0.749727	0.699899	0.632337	0.821809	0.730015	0.622032	0.59428	0.542114	0.656202	0.577756	0.453415	0.455664	0.463655	0.512188	0.475091
245	0.757272	0.767777	0.582517	0.764258	0.648856	0.7526	0.731027	0.627212	0.838367	0.732059	0.636872	0.612162	0.545335	0.654988	0.578102	0.460794	0.455968	0.454456	0.523475	0.468274
250	0.756429	0.774517	0.56276	0.781091	0.669694	0.735069	0.70805	0.646688	0.854109	0.702656	0.623123	0.609952	0.549247	0.646053	0.579579	0.442093	0.472337	0.450721	0.522058	0.45699
255	0.784239	0.761242	0.590925	0.79543	0.653834	0.75673	0.716208	0.629753	0.839488	0.622719	0.612976	0.639475	0.553365	0.666686	0.569612	0.445351	0.477197	0.465586	0.51996	0.483809
260	0.815698	0.788591	0.573591	0.804399	0.626073	0.732407	0.721307	0.621593	0.813827	0.690432	0.62017	0.651231	0.56156	0.651905	0.572562	0.436142	0.495606	0.477574	0.520895	0.482414
265	0.787272	0.781237	0.58068	0.880092	0.623281	0.759222	0.709064	0.619916	0.85292	0.682601	0.623756	0.648295	0.566741	0.679995	0.583686	0.42514	0.487636	0.467157	0.518655	0.476023
270	0.866225	0.825454	0.559703	0.791635	0.584566	0.762799	0.712626	0.621612	0.846778	0.669066	0.62412	0.640881	0.569132	0.677392	0.579918	0.45581	0.476476	0.455744	0.523985	0.477779
275	0.824466	0.794632	0.565733	0.822443	0.618904	0.781226	0.727546	0.623237	0.850008	0.640164	0.635751	0.611062	0.564228	0.668062	0.569835	0.439117	0.464835	0.474616	0.514066	0.491225
280	0.836481	0.786971	0.591797	0.802614	0.679352	0.78682	0.732529	0.630675	0.846003	0.607886	0.621108	0.644883	0.565036	0.678534	0.584637	0.472265	0.472371	0.468918	0.523238	0.483099
285	0.778069	0.818884	0.577548	0.882778	0.750124	0.802585	0.753764	0.613372	0.809103	0.670513	0.639381	0.630593	0.565029	0.687748	0.588757	0.45424	0.502021	0.481831	0.53364	0.485494
290	0.87945	0.785625	0.572802	0.73442	0.687997	0.788777	0.727546	0.63019	0.809905	0.71311	0.608728	0.621998	0.573551	0.677748	0.593289	0.479049	0.498426	0.475226	0.540093	0.488695
295	0.883483	0.79049	0.590925	0.742826	0.693358	0.809958	0.723856	0.628105	0.794191	0.705112	0.631845	0.645053	0.582874	0.663413	0.575208	0.462795	0.51155	0.469578	0.530197	0.489234
300	0.849681	0.812716	0.584952	0.79587	0.708844	0.800074	0.721869	0.630662	0.768807	0.707857	0.61662	0.653574	0.569841	0.687048	0.571109	0.450067	0.502805	0.488531	0.5267	0.484178
