# Supplementary material for: Disrupting the phase separation of KAT8–IRF1 diminishes PD-L1 expression and promotes antitumor immunity
Source: Nat Cancer. 2023 Mar 9;4(3):382–400. doi: 10.1038/s43018-023-00522-1 (PMC10042735; doi:10.1038/s43018-023-00522-1)
Supplement: Supplementary file 33 — Statistical source data. [file 43018_2023_522_MOESM33_ESM.xlsx]

## Sheet: Extended data Fig. 10c
NS	2142-R8-5 μM	Mut-R8-5 μM	2142-R8-10 μM	Mut-R8-10 μM
0.471258	0.412442	0.443667	0.381508	0.412983
0.338608	0.341933	0.339242	0.302483	0.33415
0.407417	0.392558	0.403292	0.358367	0.390733

## Sheet: Extended data Fig. 10e
sgNC-Mut-R8	sgNC-2142-R8	KAT8 sg1-Mut-R8	KAT8 sg1-2142-R8	KAT8 sg2-Mut-R8	KAT8 sg2-2142-R8
1	0.543367	0.401925	0.349896	0.328736	0.311003
1	0.574349	0.393654	0.363493	0.373712	0.315344
1	0.541488	0.406126	0.353553	0.34748	0.304603
Cp value
	GAPDH	PD-L1	GAPDH	PD-L1	GAPDH	PD-L1
sgNC-Mut-R8	15.66	24.61	15.67	24.69	15.74	24.81
	15.68	24.67	15.7	24.72	15.81	24.77
sgNC-2142-R8	15.91	25.66	15.9	25.78	15.97	25.95
	15.86	25.81	16.01	25.77	16.03	25.85
KAT8 sg1-Mut-R8	16.19	26.43	16.15	26.51	16.2	26.54
	16.14	26.47	16.15	26.52	16.18	26.47
KAT8 sg1-2142-R8	16.48	27.04	16.42	26.86	16.51	27.03
	16.34	26.75	16.43	26.95	16.58	27.09
KAT8 sg2-Mut-R8	16.78	27.23	16.79	27.16	16.84	27.53
	16.75	27.45	16.77	27.28	16.92	27.31
KAT8 sg2-2142-R8	16.86	27.5	16.85	27.61	17	27.81
	16.88	27.55	16.88	27.49	16.99	27.64

## Sheet: Extended data Fig. 10g
no treatment	2142 10uM	Mut 10uM	IFN-γ	2142 10uM + IFN-γ	Mut 10uM + IFN-γ
1	1.06069	0.895025	1.16473	1.14076	1.17691
1	0.986233	1.01045	1.21841	1.1487	1.30134
1	1.01045	1.09051	1.12506	1.27456	1.36604
Cp value
	GAPDH	PD-L1	GAPDH	PD-L1	GAPDH	PD-L1
no treatment	15.32	27.47	15.44	27.7	15.31	27.78
	15.3	27.49	15.47	27.66	15.46	27.6
2142 10uM	15.32	27.29	15.27	27.55	15.29	27.62
	15.28	27.48	15.31	27.52	15.33	27.58
Mut 10uM	15.32	27.69	15.43	27.65	15.45	27.68
	15.28	27.57	15.44	27.64	15.47	27.6
IFN-γ	15.3	27.18	15.33	27.26	15.27	27.43
	15.28	27.3	NA	27.28	15.31	27.42
2142 10uM + IFN-γ	15.32	27.32	15.34	27.68	15.32	27.22
	15.33	27.29	15.51	27.22	15.44	27.45
Mut 10uM + IFN-γ	15.31	27.2	15.26	27.11	15.3	27.17
	15.24	27.22	15.3	27.14	15.33	27.17

## Sheet: Extended data Fig. 10i
IFN-gamma MFI of CD8+IFN-gamma+ CD8 cells
NS	2142-R8	Mut-R8
5197.4	9380.5	4735.8
5026.9	6626.7	5485.3
4743.6	9894.2	4468.8
4775.2	9729.2	5732.6
5555.6	9459.5	5942.3
7186.6	10994.1	7211
IL2 MFI of CD8+IL2+ CD8 cells
NS	2142-R8	Mut-R8
5570.9	14590.5	5176.6
5181.1	8279.4	6408.6
5091.7	13737.2	4736.4
5002.7	14680	5490.9
5179.6	11932.5	6252.8
10348.9	11536	7876.1
Granzyme B MFI of CD8+GranzymeB+ CD8 cells
NS	2142-R8	Mut-R8
2302.8	2146.2	1883.5
2070.4	2250.4	2116.5
1856.4	2182.2	1942.3
1845.3	2274.9	2098.9
2106.1	2347	1918.7
2422.3	2564.4	1966.3

## Sheet: Extended data Fig. 10j
days	Mut-R8+IgG						2142-R8+IgG						Mut-R8+anti-PD1						2142-R8+anti-PD1
6	31.8408	53.9875	46.3602	22.963	46.9278	58.2095	46.4966	47.2196	38.1119	43.3943	68.0037	40.0814	34.3649	21.4973	32.4443	37.207	68.6686	65.2749	65.0671	40.2032	61.5168	50.5341	48.6456	33.1517
8	84.1289	136.048	101.896	70.1024	89.2538	57.6926	90.2595	105.266	64.5201	71.424	61.0392	143.689	50.3002	72.268	68.1204	103.844	79.7402	135.343	103.988	78.9044	67.2854	94.3896	92.2914	78.2156
10	178.128	188.042	128.747	114.575	143.294	110.362	103.486	110.425	73.728	70.7971	169.156	180.219	116.614	98.6592	138.958	66.3552	85.934	140.76	108.421	81.2125	118.185	83.1464	63.8353	90.1125
12	260.315	248.877	241.805	264.392	422.833	357.513	157.861	183.081	253.168	198.947	246.549	180.242	127.137	151.878	244.09	169.169	230.443	92.4227	178.856	167.089	186.311	122.048	66.2308	139.826
14	729.899	492.424	361.163	534.265	598.067	474.075	350.786	142.373	229.284	351.257	219.306	288.058	175.022	111.184	197.894	301.348	239.958	221.934	92.5718	283.022	110.483	273.007	88.1436	122.493
16	589.747	930.484	785.697	1002.62	692.088	813.848	641.163	522.861	366.102	508.187	423.294	386.144	249.761	364.019	377.339	404.563	371.327	296.747	370.396	331.011	229.43	297.053	182.559	343.998
tumor weight
Mut-R8+IgG	2142-R8+IgG	Mut-R8+anti-PD1	2142-R8+anti-PD1
1.234	0.876	0.532	0.437
1.099	0.668	0.532	0.348
0.98	0.684	0.398	0.302
1.008	0.724	0.283	0.401
0.87	0.519	0.334	0.279
0.75	0.366	0.197	0.129

## Sheet: Extended data Fig. 10k
days	Mut-R8+IgG						2142-R8+IgG						Mut-R8+anti-PD1						2142-R8+anti-PD1
8	152.246	103.689	128.186	116.704	147.471	150.568	120.88	138.32	133.115	174.099	130.812	84.013	157.07	99.1453	122.263	191.785	153.081	106.847	168.731	145.013	110.384	105.657	162.818	150.41
10	225.123	336.315	274.929	260.993	223.301	221.103	198.905	188.899	228.206	330.991	201.754	220.615	218.779	210.843	263.358	195.084	255.295	211.435	242.203	206.758	128.308	191.332	182.812	329.406
12	547.964	391.382	417.863	393.07	568.905	469.395	362.185	252.577	198.923	305.55	270.111	350.872	337.235	265.863	197.123	230.194	250.397	376.502	211.327	368.219	237.766	186.791	153.965	224.571
14	801.783	605.16	728.753	1116.35	763.912	684.51	420.602	578.89	466.289	438.072	421.395	317.102	335.673	371.168	329.969	505.286	527.634	426.864	250.424	410.45	302.875	473.926	281.062	274.704
16	892.014	774.764	1182.78	985.042	817.448	1343.72	568.782	405.275	578.5	745.659	705.107	437.417	420.782	375.32	649.369	544.259	570.658	670.517	451.103	515.772	398.079	681.931	445.9	319.153
tumor weight
Mut-R8+IgG	2142-R8+IgG	Mut-R8+anti-PD1	2142-R8+anti-PD1
1.346	0.877	1.04	0.81
1.238	0.996	0.855	0.679
1.432	0.798	0.889	0.724
1.116	0.851	0.824	0.776
1.102	0.669	0.634	0.44
1.082	0.632	0.526	0.416

## Sheet: Extended data Fig. 10l
	Mut-R8+IgG						2142-R8+IgG						Mut-R8+anti-PD1						2142-R8+anti-PD1
6	114.319	117.096	44.8249	65.072	57.8594	110.592	74.7253	46.0164	120.509	85.0447	87.1529	81.9986	81.1634	99.3414	93.8643	65.5576	71.9592	79.3023	65.1918	63.5086	122.663	65.9069	91.284	110.138
8	78.7784	98.4441	104.41	146.763	63.346	87.3023	76.3338	92.9952	85.388	104.999	54.8081	88.0393	64.2524	105.068	60.1654	58.0583	64.9178	110.242	106.581	51.3601	54.4231	93.0249	68.144	103.54
10	134.234	171.914	136.835	123.701	108.457	148.594	116.388	172.172	95.6232	61.1523	149.984	113.286	59.3907	107.568	73.6303	123.956	151.059	80.2001	102.11	107.611	123.906	87.6512	117.597	45.4506
12	221.434	145.533	204.894	346.563	170.229	286.463	223.028	211.32	100.816	109.201	253.304	165.696	173.99	130.576	149.375	219.375	154.664	138.028	139.189	177.458	83.2656	107.611	202.454	190.127
14	348.511	268.702	351.671	277.447	388.148	259.256	207.469	216.749	226.182	151.171	213.216	302.48	188.415	236.619	233.731	244.866	122.263	155.061	125.358	230.189	279.124	165.126	185.255	158.499
16	615.074	597.723	353.368	562.637	545.856	425.51	312.209	395.471	407.11	409.597	397.073	354.138	355.234	331.545	335.809	300.556	313.576	278.623	241.787	440.224	130.02	305.616	273.791	422.249
18	714.408	606.734	709.151	916.924	763.851	662.95	454.122	507.503	476.571	450.976	536.628	539.237	368.724	428.833	512.509	449.422	419.488	323.094	298.303	439.918	290.384	354.882	408.971	487.491
tumor weight
Mut-R8+IgG	2142-R8+IgG	Mut-R8+anti-PD1	2142-R8+anti-PD1
1.343	0.933	0.868	0.822
0.965	0.863	0.806	0.75
0.952	0.665	0.456	0.566
0.927	0.684	0.614	0.484
0.854	0.6	0.651	0.384
0.71	0.605	0.302	0.28

## Sheet: Extended data Fig. 10m
	NS						2142-R8						Mut-R8
5	47.1654	39.7163	54.2427	38.0199	35.344	30.305	33.4045	48.2726	40.6979	42.6635	31.4022	46.225	36.2322	37.2645	43.2443	38.7654	47.8912	42.1808
7	36.4077	63.6284	70.395	37.8898	28.7778	43.8504	57.5802	35.1425	37.3539	56.3809	43.9662	37.7705	45.8598	44.2835	52.6746	43.6968	36.6949	45.5598
9	67.4461	110.834	56.2848	95.7128	34.4531	117.627	41.2935	76.7696	82.0011	63.875	96.3586	67.5662	66.0553	51.7351	54.91	43.5058	107.058	57.2378
11	125.715	112.412	142.675	136.175	163.387	143.54	150.216	105.659	174.22	83.2067	84.7241	146.16	99.4194	158.306	160.756	110.866	137.443	175.024
13	200.895	235.556	164.775	244.3	229.153	255.394	187.09	168.368	204.194	170.479	272.531	129.09	276.522	149.931	270.582	104.93	170.181	169.489
15	403.613	321.989	597.036	416.717	664.131	426.694	334.274	383.277	581.522	387.688	425.6	347.459	542.64	483.915	361.893	426.749	269.906	479.142
17	612.067	984.314	1189.68	558.268	673.416	720.806	767.235	627.921	719.437	631.969	818.817	732.386	803.666	713.085	552.818	732.823	544.547	712.068
Normal saline (NS)	2142-R8	Mut-R8
1.451	1.135	0.977
1.106	0.882	0.839
0.776	0.723	0.614
0.676	0.6	0.67
0.6	0.722	0.608
0.681	0.5	0.685
